# Supplementary material for: Modulation of intestinal bile acids influences colonic mucosal responses
Source: Sci Rep. 2026 Jun 3;16:17126. doi: 10.1038/s41598-026-55206-4 (PMC13234397; doi:10.1038/s41598-026-55206-4)
Supplement: Supplementary file 1 — Supplementary Information 1. [file 41598_2026_55206_MOESM1_ESM.xlsx]

## Sheet: Tabelle1
ARRIVE Essential 10 Reporting Checklist
Item No.	ARRIVE Essential Item	Reported (Yes/No)	Manuscript Location	Comments
1	Study Design	Yes	Methods; Results	Comparative design described (microbial communities); information on sex, diet and interventions provided. Control group clearly defined.
2	Sample Size	Yes	Methods; Figure legends	Sample sizes are reported for all experiments.
3	Inclusion and Exclusion Criteria	No	Does not apply	Does not apply
4	Randomisation	No	Not reported	No description of random allocation of animals to experimental groups or diets.
5	Blinding	No	Not reported	No blinding during experimental procedures, outcome assessment, or data analysis reported.
6	Outcome Measures	Yes	Methods; Results	Main outcomes (colonization, bile acids, gene and protein expression) clearly defined and consistently measured.
7	Statistical Methods	Yes	Statistical Analyses; Figure legends	Statistical tests, multiple comparison corrections, and software are reported.
8	Experimental Animals	Yes	Methods (Animals)	Species, strain, sex, age, housing, microbiological status, and ethical approval reported.
9	Experimental Procedures	Yes	Methods	Experimental procedures described.
10	Results	Yes	Results; Figures 1–5	Results reported with sample sizes, individual data points, and exact p‑values.
