# Supplementary material for: Modulation of intestinal bile acids influences colonic mucosal responses
Source: Sci Rep. 2026 Jun 3;16:17126. doi: 10.1038/s41598-026-55206-4 (PMC13234397; doi:10.1038/s41598-026-55206-4)
Supplement: Supplementary file 3 — Supplementary Information 3. [file 41598_2026_55206_MOESM3_ESM.xlsx]

## Sheet: 0
p_val	avg_log2FC	pct.1	pct.2	p_val_adj	cluster	gene
0	1.54276	1	0.999	0	0	Gm42418
0	1.09648	0.996	0.98	0	0	AY036118
0	0.895939	0.99	0.954	0	0	Lars2
0	0.73689	1	1	0	0	Malat1
0	-0.626148	0.031	0.401	0	0	Golim4
0	-0.812303	0.114	0.516	0	0	Suclg2
0	-0.81532	0.064	0.453	0	0	Tkt
0	-0.842796	0.176	0.58	0	0	Arpc1b
0	-0.852073	0.76	0.917	0	0	Spint2
0	-0.856038	0.185	0.595	0	0	Hadha
0	-0.864707	0.146	0.553	0	0	Cpd
0	-0.876489	0.242	0.644	0	0	Tspan3
0	-0.880926	0.122	0.519	0	0	Tagln2
0	-0.884976	0.221	0.625	0	0	Cfl1
0	-0.888438	0.092	0.473	0	0	Ybx3
0	-0.897526	0.137	0.547	0	0	Canx
0	-0.902044	0.165	0.598	0	0	Mat2a
0	-0.904773	0.252	0.651	0	0	Edf1
0	-0.937766	0.119	0.517	0	0	Tmed10
0	-0.942222	0.17	0.562	0	0	Uqcrfs1
0	-0.94383	0.236	0.627	0	0	Elob
0	-0.947553	0.469	0.807	0	0	Tmbim6
0	-0.949624	0.174	0.575	0	0	Pfdn5
0	-0.975255	0.284	0.677	0	0	Tmem59
0	-0.999914	0.098	0.553	0	0	Ucp2
0	-1.00068	0.211	0.621	0	0	Hpgd
0	-1.00548	0.154	0.591	0	0	Taldo1
0	-1.00727	0.631	0.867	0	0	Itm2b
0	-1.01043	0.133	0.557	0	0	P4hb
0	-1.01186	0.356	0.716	0	0	Ndufa6
0	-1.0126	0.274	0.682	0	0	Serpinb6a
0	-1.01395	0.298	0.674	0	0	Calm2
0	-1.01954	0.622	0.889	0	0	Muc13
0	-1.02761	0.2	0.614	0	0	Tm9sf2
0	-1.03094	0.085	0.465	0	0	Ptms
0	-1.03137	0.456	0.789	0	0	Cmpk1
0	-1.03139	0.105	0.482	0	0	Eif3f
0	-1.03592	0.777	0.931	0	0	Dstn
0	-1.0471	0.254	0.626	0	0	Oaz1
0	-1.05905	0.354	0.751	0	0	Calr
0	-1.06005	0.238	0.611	0	0	Ndufa1
0	-1.06328	0.429	0.768	0	0	Atp5d
0	-1.06709	0.569	0.852	0	0	Tgoln1
0	-1.06844	0.58	0.866	0	0	Myl6
0	-1.06939	0.223	0.646	0	0	Arf4
0	-1.0723	0.284	0.674	0	0	Ndufa13
0	-1.08701	0.295	0.659	0	0	Atp5f1
0	-1.11174	0.781	0.941	0	0	Cldn7
0	-1.12899	0.238	0.659	0	0	Tm9sf3
0	-1.13449	0.603	0.835	0	0	Slc25a5
0	-1.13488	0.262	0.647	0	0	Cd63
0	-1.14325	0.358	0.709	0	0	Atp5k
0	-1.14443	0.448	0.768	0	0	H3f3a
0	-1.14602	0.315	0.708	0	0	Bsg
0	-1.14706	0.509	0.791	0	0	Atp5b
0	-1.15524	0.229	0.668	0	0	Scp2
0	-1.16121	0.378	0.725	0	0	Gng5
0	-1.16275	0.576	0.861	0	0	Eif1
0	-1.16388	0.042	0.418	0	0	Gcnt3
0	-1.16967	0.265	0.654	0	0	Pabpc1
0	-1.17156	0.923	0.977	0	0	Actb
0	-1.17539	0.308	0.694	0	0	Hsp90aa1
0	-1.18362	0.199	0.582	0	0	Btf3
0	-1.19193	0.204	0.602	0	0	Pdia3
0	-1.19584	0.377	0.737	0	0	Eef2
0	-1.19633	0.177	0.59	0	0	Hmgb1
0	-1.19963	0.338	0.753	0	0	Gnas
0	-1.2039	0.355	0.699	0	0	Atp5j
0	-1.20518	0.316	0.669	0	0	2010107E04Rik
0	-1.20971	0.273	0.68	0	0	Hsp90b1
0	-1.21688	0.272	0.641	0	0	Ndufb9
0	-1.21958	0.452	0.77	0	0	Cox6b1
0	-1.22479	0.386	0.733	0	0	Atp5h
0	-1.22659	0.308	0.678	0	0	Uqcrq
0	-1.23407	0.87	0.966	0	0	Epcam
0	-1.25779	0.425	0.768	0	0	Serf2
0	-1.27364	0.283	0.71	0	0	Tspan8
0	-1.27813	0.341	0.687	0	0	Atp5l
0	-1.28368	0.666	0.891	0	0	Hspa8
0	-1.28628	0.458	0.78	0	0	Atp5e
0	-1.2958	0.321	0.695	0	0	Atp5a1
0	-1.31241	0.276	0.649	0	0	Uqcr11
0	-1.31467	0.368	0.714	0	0	Uqcr10
0	-1.31612	0.774	0.914	0	0	Crip1
0	-1.34023	0.564	0.855	0	0	Tspan1
0	-1.34343	0.298	0.66	0	0	Cox6a1
0	-1.37638	0.143	0.539	0	0	Tmsb10
0	-1.38142	0.926	0.985	0	0	Lgals4
0	-1.38515	0.364	0.725	0	0	Atp5j2
0	-1.38533	0.659	0.88	0	0	Txn1
0	-1.40556	0.358	0.701	0	0	Cox7b
0	-1.40754	0.353	0.705	0	0	Cox5b
0	-1.4102	0.141	0.532	0	0	Atpif1
0	-1.42044	0.724	0.928	0	0	Actg1
0	-1.43387	0.325	0.683	0	0	Cox7a2
0	-1.44196	0.456	0.786	0	0	Chchd2
0	-1.44505	0.619	0.904	0	0	Calm1
0	-1.44745	0.635	0.918	0	0	Ceacam1
0	-1.45323	0.206	0.582	0	0	Rpl4
0	-1.45688	0.433	0.794	0	0	Tmsb4x
0	-1.475	0.59	0.846	0	0	Krt19
0	-1.47899	0.321	0.735	0	0	Dbi
0	-1.48184	0.282	0.686	0	0	Hint1
0	-1.4926	0.305	0.729	0	0	Ybx1
0	-1.4952	0.21	0.586	0	0	Naca
0	-1.5066	0.248	0.688	0	0	Hspa5
0	-1.52055	0.713	0.927	0	0	H3f3b
0	-1.52526	0.384	0.727	0	0	Uqcrh
0	-1.53458	0.879	0.957	0	0	S100a6
0	-1.55322	0.61	0.848	0	0	Cox7c
0	-1.59637	0.193	0.58	0	0	Rpl31
0	-1.60539	0.623	0.851	0	0	Cox8a
0	-1.61524	0.191	0.571	0	0	Krt18
0	-1.66066	0.59	0.859	0	0	Cox4i1
0	-1.74459	0.298	0.651	0	0	Rps25
0	-1.75281	0.577	0.856	0	0	Hsp90ab1
0	-1.75848	0.466	0.779	0	0	Cox6c
0	-1.76406	0.722	0.95	0	0	Krt8
0	-1.86696	0.371	0.736	0	0	Rpl24
0	-1.88435	0.32	0.69	0	0	Rps15
0	-1.95028	0.422	0.761	0	0	Rpl36
0	-1.9568	0.306	0.66	0	0	Rpl7
0	-1.95986	0.398	0.748	0	0	Rpl8
0	-1.9904	0.423	0.79	0	0	Rpl18a
0	-1.99177	0.46	0.781	0	0	Rpl26
0	-1.99399	0.793	0.951	0	0	Tpt1
0	-1.99402	0.595	0.894	0	0	Fau
0	-1.99958	0.423	0.741	0	0	Rps23
0	-2.03	0.417	0.748	0	0	Rps11
0	-2.03086	0.356	0.704	0	0	Rps3
0	-2.03841	0.395	0.734	0	0	Rpl34
0	-2.04493	0.402	0.728	0	0	Rpl9
0	-2.04513	0.296	0.667	0	0	Rpl11
0	-2.05437	0.428	0.758	0	0	Rpl35a
0	-2.05865	0.437	0.746	0	0	Rpl38
0	-2.06249	0.528	0.837	0	0	Rpl37a
0	-2.068	0.499	0.811	0	0	Rps27
0	-2.07322	0.467	0.806	0	0	Rpl19
0	-2.0769	0.354	0.728	0	0	Rpl18
0	-2.0777	0.372	0.706	0	0	Rps9
0	-2.08174	0.463	0.781	0	0	Rps3a1
0	-2.1124	0.352	0.713	0	0	Rpl21
0	-2.12713	0.447	0.772	0	0	Rpl28
0	-2.13327	0.394	0.737	0	0	Rpl6
0	-2.1346	0.474	0.783	0	0	Rps14
0	-2.17767	0.374	0.705	0	0	Rps16
0	-2.17798	0.624	0.922	0	0	Phgr1
0	-2.19836	0.386	0.756	0	0	Rpl17
0	-2.20387	0.664	0.913	0	0	Rpl41
0	-2.21776	0.375	0.708	0	0	Rpl30
0	-2.23099	0.453	0.773	0	0	Rpl37
0	-2.23552	0.297	0.671	0	0	Rps5
0	-2.24167	0.676	0.893	0	0	Rps29
0	-2.2497	0.398	0.724	0	0	Rpl27a
0	-2.26955	0.54	0.81	0	0	Rplp1
0	-2.27825	0.451	0.779	0	0	Rps20
0	-2.29594	0.378	0.708	0	0	Rps27a
0	-2.321	0.42	0.738	0	0	Rps21
0	-2.33668	0.393	0.729	0	0	Rplp0
0	-2.4483	0.591	0.855	0	0	Eef1a1
0	-2.51197	0.515	0.809	0	0	Rps8
0	-2.54317	0.356	0.694	0	0	Guca2a
6.65669e-308	-1.48312	0.342	0.675	1.10734e-303	0	Cox5a
1.78222e-307	-2.41359	0.209	0.579	2.96472e-303	0	Fabp2
5.41583e-307	-0.652051	0.031	0.385	9.00923e-303	0	Pon2
1.04552e-306	-0.68352	0.04	0.4	1.73922e-302	0	Itgb1
4.14677e-306	-0.872958	0.34	0.71	6.89815e-302	0	Smdt1
2.82129e-305	-1.10129	0.277	0.636	4.69321e-301	0	Atp5o.1
4.32215e-305	-2.27748	0.523	0.798	7.1899e-301	0	Rpl13
8.98302e-305	-0.954179	0.38	0.748	1.49433e-300	0	Stard10
7.46794e-304	-1.09527	0.16	0.53	1.24229e-299	0	Tomm7
1.03761e-303	-2.24655	0.314	0.654	1.72607e-299	0	Rps4x
1.05621e-303	-1.90628	0.236	0.595	1.75701e-299	0	Eef1b2
2.5548e-303	-0.795048	0.148	0.544	4.2499e-299	0	Cdx1
3.79431e-302	-1.77797	0.269	0.623	6.31184e-298	0	Rpl23a
3.22105e-301	-1.08911	0.144	0.518	5.35822e-297	0	Ppib
1.14485e-300	-1.33081	0.355	0.72	1.90446e-296	0	Mgst3
1.50064e-299	-1.73252	0.259	0.611	2.49631e-295	0	Rpl7a
1.93503e-299	-1.18134	0.336	0.725	3.21893e-295	0	Rfk
2.45575e-299	-0.892857	0.257	0.634	4.08515e-295	0	Ndufa2
2.99854e-299	-0.725723	0.122	0.514	4.98807e-295	0	Etfb
4.42012e-298	-2.16485	0.466	0.764	7.35287e-294	0	Rps12
4.95569e-298	-1.16974	0.161	0.524	8.24379e-294	0	Usmg5
5.7162e-298	-2.2592	0.521	0.789	9.5089e-294	0	Rpl23
3.21261e-297	-0.812828	0.336	0.715	5.34418e-293	0	Arpc2
4.818e-297	-0.917584	0.237	0.616	8.01475e-293	0	Vdac1
2.06248e-296	-0.890733	0.3	0.674	3.43093e-292	0	Cystm1
3.25118e-296	-0.809488	0.305	0.707	5.40833e-292	0	App
2.23041e-295	-1.91115	0.389	0.702	3.71029e-291	0	Rplp2
2.24287e-295	-1.65686	0.167	0.523	3.73101e-291	0	Rpl29
2.55724e-295	-2.04153	0.446	0.751	4.25397e-291	0	Rps10
1.31731e-294	-0.850714	0.49	0.815	2.19135e-290	0	H2-D1
4.13364e-294	-1.1474	0.285	0.666	6.8763e-290	0	Higd1a
3.3696e-293	-0.870724	0.402	0.734	5.60532e-289	0	Pfn1
3.51294e-293	-0.878515	0.2	0.58	5.84377e-289	0	Ndufv3
9.2416e-293	-1.13903	0.29	0.642	1.53734e-288	0	Chchd10
1.79986e-292	-0.803504	0.402	0.756	2.99407e-288	0	Ywhaz
6.37834e-292	-1.02122	0.283	0.655	1.06104e-287	0	Dnaja1
3.0752e-291	-0.947546	0.125	0.492	5.11559e-287	0	Cox7a2l
3.53598e-291	-0.848941	0.216	0.599	5.88211e-287	0	Sri
5.01771e-291	-2.11168	0.398	0.714	8.34695e-287	0	Rps26
1.87072e-290	-1.14621	0.226	0.578	3.11195e-286	0	Atp5c1
2.05439e-290	-1.06305	0.314	0.653	3.41747e-286	0	Atp5g3
2.17219e-290	-1.90786	0.481	0.772	3.61344e-286	0	Rpsa
2.20431e-290	-1.85548	0.236	0.589	3.66687e-286	0	Rps6
6.72546e-290	-1.26427	0.158	0.51	1.11878e-285	0	Atp5g2
1.20973e-289	-1.05177	0.193	0.563	2.01238e-285	0	Serbp1
1.20039e-288	-1.93812	0.314	0.637	1.99685e-284	0	Ppia
1.73007e-288	-0.78169	0.231	0.622	2.87797e-284	0	Eif3c
2.39257e-288	-0.963029	0.081	0.433	3.98004e-284	0	Ndufb11
5.48187e-288	-1.95432	0.242	0.585	9.1191e-284	0	Rpl10
6.14345e-288	-1.05538	0.165	0.53	1.02196e-283	0	Ndufc1
7.60844e-288	-1.01356	0.933	0.964	1.26566e-283	0	Fth1
9.56391e-288	-0.994932	0.187	0.548	1.59096e-283	0	Sem1
9.9533e-288	-0.743318	0.193	0.59	1.65573e-283	0	Ywhab
2.5282e-287	-0.809813	0.185	0.565	4.20565e-283	0	Ndufs6
3.89429e-287	-0.664813	0.12	0.511	6.47814e-283	0	Ets2
4.14978e-286	-0.829783	0.219	0.624	6.90317e-282	0	Sppl2a
1.70035e-285	-0.695234	0.111	0.494	2.82854e-281	0	Cd164
1.77529e-285	-0.871133	0.698	0.909	2.95319e-281	0	Rrbp1
5.87792e-285	-2.07068	0.274	0.613	9.77792e-281	0	Rpl10a
2.02877e-284	-0.76648	0.278	0.671	3.37486e-280	0	Atp8b1
6.34103e-284	-0.808138	0.102	0.468	1.05483e-279	0	Ndufs5
1.11207e-283	-0.753809	0.167	0.554	1.84993e-279	0	Tmed2
1.71347e-283	-0.755984	0.142	0.527	2.85036e-279	0	S100a1
3.79944e-283	-0.914323	0.155	0.521	6.32037e-279	0	Ndufb8
6.18235e-282	-0.946782	0.415	0.729	1.02843e-277	0	Gapdh
7.08055e-282	-0.913732	0.13	0.51	1.17785e-277	0	Fam162a
1.16706e-281	-1.4587	0.208	0.55	1.94141e-277	0	Atp5g1
1.21611e-281	-0.870201	0.134	0.502	2.023e-277	0	Ndufa5
3.61176e-281	-1.04901	0.158	0.514	6.00816e-277	0	Rps27l
3.62619e-281	-1.16072	0.25	0.628	6.03217e-277	0	Ethe1
9.10189e-281	-0.930383	0.095	0.453	1.5141e-276	0	Set
6.13531e-279	-1.02425	0.053	0.39	1.02061e-274	0	Lpin2
8.94938e-279	-0.676923	0.12	0.501	1.48873e-274	0	Perp
2.1004e-278	-0.817834	0.17	0.54	3.49402e-274	0	Tma7
2.53429e-278	-1.66306	0.296	0.631	4.21578e-274	0	Rpl22
4.13484e-278	-0.767211	0.12	0.488	6.8783e-274	0	Uqcrc2
4.24528e-278	-1.08494	0.098	0.446	7.06203e-274	0	Gm10076
1.22809e-277	-0.824737	0.086	0.438	2.04292e-273	0	Nsa2
1.41928e-277	-1.16187	0.362	0.687	2.36098e-273	0	Uqcrb
1.49912e-277	-0.905414	0.163	0.525	2.49379e-273	0	Suclg1
4.35527e-277	-0.757682	0.102	0.471	7.24499e-273	0	Xbp1
3.96155e-276	-0.646519	0.061	0.41	6.59003e-272	0	Anapc13
9.26528e-276	-0.936124	0.642	0.847	1.54128e-271	0	Ubb
1.59581e-275	-0.740486	0.185	0.568	2.65463e-271	0	Txndc17
2.05265e-274	-1.16062	0.11	0.453	3.41458e-270	0	Sec61b
4.5007e-274	-0.824343	0.436	0.755	7.48691e-270	0	Klf5
4.57805e-274	-0.681362	0.055	0.398	7.61559e-270	0	Tmem14c
9.13848e-274	-0.815605	0.229	0.612	1.52019e-269	0	Hdlbp
1.9504e-273	-0.787946	0.262	0.637	3.24449e-269	0	Lamp1
8.71246e-273	-0.692218	0.027	0.348	1.44932e-268	0	Slc4a7
1.56474e-272	-1.08925	0.1	0.441	2.60295e-268	0	Ssr4
1.57155e-272	-1.26327	0.089	0.425	2.61428e-268	0	Hspd1
1.66506e-272	-1.47633	0.161	0.502	2.76982e-268	0	Rpl22l1
1.80698e-272	-0.709002	0.08	0.433	3.00591e-268	0	Coa3
2.02913e-271	-0.716949	0.23	0.615	3.37546e-267	0	Akr1a1
2.23341e-271	-0.643058	0.1	0.466	3.71528e-267	0	Copb2
2.44778e-271	-0.755149	0.092	0.448	4.07188e-267	0	Rpn1
3.21595e-271	-1.98851	0.336	0.656	5.34973e-267	0	Rps13
3.47943e-271	-0.701814	0.109	0.475	5.78802e-267	0	Cst3
1.1233e-270	-2.297	0.477	0.753	1.86861e-266	0	Rps28
1.24573e-270	-0.859402	0.23	0.607	2.07227e-266	0	Cycs
2.62843e-270	-0.751686	0.132	0.5	4.3724e-266	0	Psma7
2.69737e-270	-0.834558	0.241	0.618	4.48707e-266	0	1810037I17Rik
3.24484e-270	0.950631	0.76	0.51	5.39779e-266	0	Slc20a1
4.18533e-270	-0.827572	0.112	0.464	6.9623e-266	0	2410015M20Rik
4.87733e-270	-0.848405	0.26	0.629	8.11343e-266	0	Gsto1
4.92429e-270	-0.792782	0.24	0.615	8.19155e-266	0	Hnrnpf
1.24666e-269	-1.39627	0.084	0.418	2.07382e-265	0	Mgat4c
1.48522e-269	-0.582952	0.095	0.461	2.47067e-265	0	Pgp
5.55276e-269	-0.687916	0.137	0.515	9.23701e-265	0	Ywhah
1.07052e-268	-0.609253	0.085	0.445	1.78081e-264	0	Psmb4
1.66034e-268	-2.28814	0.274	0.599	2.76197e-264	0	Rps2
1.74065e-268	-0.719809	0.15	0.524	2.89557e-264	0	Arpc3
2.48783e-268	-0.783065	0.183	0.553	4.13851e-264	0	Rab2a
2.92381e-268	-1.0727	0.108	0.448	4.86375e-264	0	Eef1g
4.04777e-268	-0.738302	0.135	0.499	6.73347e-264	0	Psmb1
7.85813e-268	-0.681171	0.182	0.569	1.3072e-263	0	Ghitm
3.32584e-267	-0.687916	0.107	0.471	5.53254e-263	0	Ech1
4.40477e-267	-0.902274	0.2	0.568	7.32734e-263	0	Hnrnpa3
4.87651e-267	-0.82012	0.223	0.599	8.11207e-263	0	Bag1
1.263e-266	-0.722162	0.033	0.352	2.10099e-262	0	Rnf186
1.64728e-266	-0.750572	0.234	0.612	2.74025e-262	0	Ndufb7
2.52102e-266	-0.808156	0.206	0.573	4.19372e-262	0	Mdh1
3.00299e-266	-1.8503	0.277	0.607	4.99547e-262	0	Rpl14
5.24317e-266	-1.96534	0.336	0.651	8.72201e-262	0	Rpl15
8.06025e-266	-0.699982	0.068	0.412	1.34082e-261	0	Hmgcs1
9.64865e-266	-0.797974	0.206	0.565	1.60505e-261	0	Ubl5
1.30348e-265	-1.80996	0.32	0.642	2.16834e-261	0	Rpl5
1.65131e-265	-1.7437	0.287	0.612	2.74695e-261	0	Rps17
6.32022e-265	-2.23186	0.352	0.667	1.05137e-260	0	Rps18
1.34525e-264	-0.805728	0.224	0.601	2.23782e-260	0	Vdac3
1.36585e-264	-0.927034	0.063	0.391	2.27209e-260	0	Mrpl52
1.6862e-264	-0.985089	0.065	0.395	2.80499e-260	0	Gmds
2.18613e-264	-0.69034	0.059	0.395	3.63663e-260	0	Tmed9
2.69744e-264	-2.3256	0.393	0.692	4.48719e-260	0	Rpl39
3.56146e-264	-0.963586	0.138	0.479	5.92449e-260	0	Ndufb5
3.68114e-264	-0.627621	0.055	0.391	6.12357e-260	0	Gas6
4.00837e-264	-2.31889	0.491	0.756	6.66793e-260	0	Rps24
8.36792e-264	-0.71717	0.192	0.589	1.392e-259	0	Cast
2.77979e-263	-1.3808	0.152	0.486	4.62418e-259	0	Ndufa4
2.89806e-263	-0.928048	0.136	0.481	4.82093e-259	0	Ndufb10
3.5519e-263	-0.655112	0.205	0.596	5.90859e-259	0	Vcp
6.82603e-263	-0.817445	0.188	0.55	1.13551e-258	0	Ywhae
1.5512e-262	-1.08811	0.031	0.34	2.58042e-258	0	Ncoa7
1.61974e-262	-1.27572	0.322	0.649	2.69443e-258	0	Egr1
2.23944e-262	-1.02649	0.332	0.657	3.7253e-258	0	Prdx1
1.21725e-261	-0.716258	0.098	0.447	2.02489e-257	0	Higd2a
1.43718e-261	-0.648868	0.071	0.412	2.39075e-257	0	Mlec
3.63332e-261	-0.788268	0.237	0.603	6.04403e-257	0	Ndufa3
8.12504e-261	-0.846867	0.094	0.431	1.3516e-256	0	Ndufc2
2.08374e-260	-0.525963	0.044	0.372	3.46631e-256	0	Tmem238
4.98118e-260	-2.1432	0.374	0.678	8.28619e-256	0	Rps19
5.72265e-260	-0.71076	0.041	0.359	9.51962e-256	0	Pebp1
8.07449e-260	-0.618293	0.103	0.463	1.34319e-255	0	Ugp2
1.05635e-259	-0.667626	0.054	0.382	1.75724e-255	0	Cct2
1.60433e-259	-1.02451	0.484	0.781	2.6688e-255	0	Gfpt1
1.00058e-258	-0.833254	0.169	0.523	1.66446e-254	0	Minos1
1.06766e-258	-0.928407	0.15	0.494	1.77606e-254	0	Ndufab1
1.19006e-258	-0.749328	0.165	0.528	1.97966e-254	0	Clta
1.21744e-258	-0.918803	0.085	0.415	2.0252e-254	0	Tstd1
1.34581e-258	-0.514198	0.026	0.336	2.23875e-254	0	Kcnk1
1.53529e-258	-0.807683	0.063	0.387	2.55396e-254	0	Rpl36al
1.76751e-258	-1.07294	0.211	0.565	2.94025e-254	0	Clec2h
3.9273e-258	-0.739947	0.064	0.392	6.53307e-254	0	Eif3k
4.59102e-258	-0.709836	0.116	0.475	7.63716e-254	0	Kdelr2
4.69734e-258	-0.683417	0.26	0.654	7.81402e-254	0	Fuca1
9.32808e-258	-1.28914	0.685	0.87	1.55173e-253	0	Lgals3
1.59566e-257	-0.585899	0.115	0.483	2.65438e-253	0	Eif6
2.84837e-257	-0.697094	0.811	0.932	4.73827e-253	0	Ubc
5.03268e-257	-1.38802	0.233	0.566	8.37186e-253	0	Atf3
5.24576e-257	-2.06627	0.312	0.63	8.72632e-253	0	Rps7
1.38052e-256	-0.683424	0.139	0.501	2.2965e-252	0	Timm13
2.3805e-256	-0.600492	0.101	0.457	3.95996e-252	0	Dnajc3
4.99104e-256	-0.865865	0.097	0.432	8.30259e-252	0	Nans
5.17066e-256	-0.617307	0.165	0.549	8.60139e-252	0	Zfp91
9.55001e-256	-0.719947	0.086	0.423	1.58864e-251	0	Prdx2
1.33802e-255	-0.880724	0.358	0.721	2.22579e-251	0	B2m
4.33952e-255	-0.823033	0.477	0.819	7.21878e-251	0	Dsp
4.34458e-255	-0.577141	0.049	0.372	7.22721e-251	0	Dhcr24
5.135e-255	-0.777255	0.26	0.627	8.54207e-251	0	Eif4a1
5.19384e-255	-0.684162	0.261	0.649	8.63995e-251	0	Rhoa
6.31476e-255	-1.3657	0.082	0.402	1.05046e-250	0	Hmgcs2
5.21883e-254	-0.647609	0.054	0.377	8.68153e-250	0	Selenos
5.3118e-254	-0.523478	0.063	0.398	8.83617e-250	0	Stard4
6.22633e-254	-0.651591	0.133	0.496	1.03575e-249	0	Nfe2l2
6.65055e-254	-0.645979	0.102	0.451	1.10632e-249	0	Ndufa10
5.17703e-253	-1.97022	0.285	0.603	8.612e-249	0	Ptma
1.77913e-252	-0.585694	0.118	0.483	2.95959e-248	0	Gnai2
2.98214e-251	-0.757564	0.424	0.772	4.96079e-247	0	Tpm1
3.47845e-251	-0.708733	0.087	0.421	5.7864e-247	0	Ndufb2
3.79004e-251	-0.979142	0.182	0.514	6.30473e-247	0	Ndufa7
4.01373e-251	-0.783626	0.169	0.524	6.67683e-247	0	Eif5a
4.45505e-251	-0.574612	0.054	0.377	7.41097e-247	0	Rpn2
5.86334e-251	-0.670327	0.241	0.622	9.75366e-247	0	Rac1
6.55305e-251	-0.740946	0.146	0.497	1.0901e-246	0	Mpc1
2.95871e-250	-0.576837	0.071	0.405	4.92181e-246	0	Swi5
6.99694e-250	-0.925838	0.074	0.396	1.16394e-245	0	Smim6
2.00892e-249	-0.668166	0.047	0.358	3.34184e-245	0	Eif3e
2.97522e-249	-0.710944	0.125	0.471	4.94929e-245	0	Polr1d
3.30139e-249	-0.605158	0.13	0.495	5.49186e-245	0	Laptm4a
5.03239e-249	-0.570561	0.066	0.395	8.37138e-245	0	Psmb5
8.34014e-249	-0.655446	0.14	0.5	1.38738e-244	0	Cisd1
9.13303e-249	-0.711219	0.171	0.53	1.51928e-244	0	Ndufa11
3.29418e-248	-2.30781	0.441	0.718	5.47987e-244	0	Rpl32
4.95207e-248	-0.626945	0.07	0.399	8.23776e-244	0	Tbca
5.23503e-248	-0.689742	0.049	0.363	8.70847e-244	0	Slc35a1
6.47846e-248	-0.593591	0.064	0.391	1.07769e-243	0	Cops9
8.75697e-248	-0.753866	0.14	0.487	1.45672e-243	0	Mdh2
1.34392e-247	-0.754098	0.179	0.541	2.23561e-243	0	Serinc3
1.62154e-247	-0.502812	0.047	0.366	2.69743e-243	0	Uqcc2
1.85486e-247	-0.683257	0.313	0.691	3.08556e-243	0	Kif5b
1.91525e-247	-0.662617	0.079	0.412	3.18601e-243	0	Tspo
1.97717e-247	-0.682252	0.069	0.394	3.28902e-243	0	Chpt1
2.05575e-247	-0.681928	0.074	0.4	3.41974e-243	0	Selenof
4.15905e-247	-1.72364	0.18	0.498	6.91858e-243	0	Rpl35
1.902e-246	-0.56997	0.077	0.412	3.16398e-242	0	Ndufs4
2.48751e-246	-0.64338	0.176	0.545	4.13796e-242	0	Bri3
3.55177e-246	-0.654345	0.165	0.528	5.90837e-242	0	Atox1
3.82364e-246	-1.29951	0.152	0.481	6.36062e-242	0	Npm1
5.82393e-246	-0.766748	0.274	0.625	9.68811e-242	0	Vdac2
1.25228e-245	-1.97687	0.237	0.547	2.08317e-241	0	Rpl3
1.27925e-245	-0.667231	0.221	0.594	2.12803e-241	0	Arf5
1.60142e-245	-0.822508	0.115	0.446	2.66396e-241	0	Dad1
2.64749e-245	-0.546212	0.039	0.348	4.4041e-241	0	Far1
4.07697e-245	-0.765404	0.11	0.448	6.78204e-241	0	Sypl
4.88621e-245	-0.759733	0.193	0.546	8.12822e-241	0	Gpx1
6.6834e-245	-0.747933	0.101	0.434	1.11178e-240	0	Eif3h
1.79621e-244	-0.848609	0.308	0.656	2.988e-240	0	Tubb4b
2.83875e-244	-0.637185	0.112	0.458	4.72226e-240	0	St13
4.13119e-244	-1.85985	0.298	0.607	6.87223e-240	0	Rack1
6.53235e-244	-0.632079	0.095	0.432	1.08666e-239	0	Romo1
1.55948e-243	-0.870123	0.068	0.384	2.59419e-239	0	Sec11c
2.39904e-243	-0.543397	0.07	0.398	3.9908e-239	0	Syngr2
2.89318e-243	-0.665084	0.159	0.519	4.81281e-239	0	Sdhb
2.97101e-243	-0.688551	0.257	0.63	4.94228e-239	0	Morf4l1
5.78892e-243	-0.603146	0.084	0.417	9.62987e-239	0	Pgls
6.27777e-243	-0.493445	0.071	0.403	1.04431e-238	0	Sh3bgrl
6.55826e-243	-0.601893	0.078	0.409	1.09097e-238	0	Sub1
7.81044e-243	-0.739424	0.204	0.557	1.29927e-238	0	Hadh
1.93545e-242	-0.621755	0.118	0.468	3.21963e-238	0	Srp9
2.22989e-242	-0.611393	0.077	0.403	3.70942e-238	0	Rtraf
2.26108e-242	-0.474494	0.037	0.342	3.76131e-238	0	Mrpl54
2.95933e-242	-0.519044	0.037	0.341	4.92285e-238	0	Acaa2
3.60088e-242	-0.459447	0.082	0.423	5.99007e-238	0	Ergic3
5.29118e-242	-0.589321	0.198	0.58	8.80189e-238	0	Rtn3
7.73473e-242	-0.462948	0.064	0.392	1.28667e-237	0	Nop53
7.86806e-242	-0.571537	0.069	0.393	1.30885e-237	0	Bcap31
8.3803e-242	-0.995787	0.075	0.387	1.39406e-237	0	Pycard
9.95696e-242	-0.618305	0.152	0.515	1.65634e-237	0	Arl6ip1
1.13292e-241	-1.38805	0.113	0.452	1.88462e-237	0	Gm26917
1.35857e-241	-0.506763	0.097	0.447	2.25999e-237	0	BC031181
2.09913e-241	-0.529126	0.133	0.498	3.4919e-237	0	Sdf4
3.10853e-241	-0.546314	0.022	0.312	5.17105e-237	0	Tcea3
5.2147e-241	-0.575387	0.078	0.408	8.67465e-237	0	Ssr3
6.7576e-241	-0.744163	0.849	0.934	1.12413e-236	0	Atp1b1
8.49394e-241	-0.7018	0.297	0.656	1.41297e-236	0	Arf1
1.06046e-240	-0.537418	0.069	0.397	1.76408e-236	0	Gale
1.31409e-240	-0.646053	0.277	0.655	2.18599e-236	0	Tpm3
1.45929e-240	-0.62288	0.12	0.466	2.42752e-236	0	Ndufb3
3.11407e-240	-0.564071	0.114	0.464	5.18026e-236	0	Mal2
4.29044e-240	-0.626584	0.119	0.464	7.13715e-236	0	Uqcrc1
5.78311e-240	-0.577171	0.149	0.517	9.6202e-236	0	Selenok
1.25144e-239	-0.976729	0.284	0.606	2.08177e-235	0	Cd9
1.37279e-239	-0.809407	0.205	0.574	2.28363e-235	0	Abcd3
1.63327e-239	-0.523721	0.085	0.421	2.71694e-235	0	Ier3ip1
2.45383e-239	-1.02898	0.227	0.553	4.08195e-235	0	Sec61g
3.03288e-239	-0.647897	0.131	0.478	5.0452e-235	0	Lamtor2
3.3675e-239	0.751419	0.858	0.768	5.60183e-235	0	Kif13b
4.33842e-239	-0.555365	0.093	0.43	7.21697e-235	0	Pdha1
4.36253e-239	-0.723357	0.124	0.463	7.25707e-235	0	Ndufa12
5.17203e-239	-0.461472	0.043	0.351	8.60367e-235	0	Srebf2
8.83059e-239	-0.684026	0.115	0.453	1.46897e-234	0	Sdhd
9.27374e-239	-0.449436	0.017	0.3	1.54269e-234	0	Scarb2
9.35252e-239	-0.644908	0.089	0.416	1.55579e-234	0	Ndufa8
9.43565e-239	-0.925975	0.135	0.475	1.56962e-234	0	Id3
1.59387e-238	-0.616441	0.08	0.405	2.65141e-234	0	Spcs2
1.6941e-238	-0.678139	0.034	0.33	2.81814e-234	0	Galnt12
1.76148e-238	-0.574932	0.202	0.585	2.93022e-234	0	Rab1a
2.64964e-238	-0.581546	0.044	0.348	4.40768e-234	0	Cct5
2.83935e-238	-0.568916	0.195	0.576	4.72326e-234	0	Psap
3.37102e-238	-0.668508	0.379	0.73	5.60769e-234	0	Csnk1a1
5.04321e-238	-0.555525	0.038	0.337	8.38938e-234	0	Ddost
5.88746e-238	-0.524957	0.082	0.414	9.79378e-234	0	Mrpl33
6.47493e-238	-0.45524	0.069	0.396	1.0771e-233	0	Hcfc1r1
2.86816e-237	-0.680535	0.07	0.387	4.77118e-233	0	Sh3bgrl3
4.74179e-237	-0.636505	0.092	0.423	7.88797e-233	0	Atp6ap2
7.307e-237	-0.549841	0.039	0.339	1.21552e-232	0	Ssr2
7.77104e-237	-0.681485	0.053	0.36	1.29271e-232	0	Manf
7.84789e-237	-0.502702	0.066	0.39	1.3055e-232	0	Drap1
9.6602e-237	-0.500905	0.02	0.304	1.60697e-232	0	Ldlr
1.62179e-236	-0.723919	0.103	0.433	2.69784e-232	0	Glul
1.71363e-236	-0.48129	0.062	0.382	2.85062e-232	0	Ddrgk1
3.37706e-236	-0.687128	0.155	0.504	5.61775e-232	0	Hnrnpab
3.57589e-236	-0.556669	0.059	0.374	5.9485e-232	0	Aldh1b1
8.38661e-236	-0.46393	0.06	0.379	1.39511e-231	0	Dnajb11
1.27723e-235	-0.551062	0.115	0.464	2.12468e-231	0	Ildr1
1.58207e-235	-0.553154	0.164	0.538	2.63177e-231	0	Aplp2
2.53535e-235	-0.814453	0.273	0.623	4.21755e-231	0	Dynll1
3.64717e-235	-1.74517	0.194	0.503	6.06707e-231	0	Rpl36a
7.90183e-235	-0.732179	0.143	0.482	1.31447e-230	0	Mpc2
1.63164e-234	-0.489932	0.078	0.407	2.71423e-230	0	Taf10
1.70171e-234	-0.471474	0.049	0.356	2.8308e-230	0	Dsc2
2.81878e-234	-0.565078	0.073	0.393	4.68903e-230	0	Cnpy2
3.0159e-234	-0.468331	0.059	0.375	5.01695e-230	0	Ufc1
4.33367e-234	-0.500651	0.109	0.455	7.20906e-230	0	Myl12a
5.40552e-234	-0.502157	0.13	0.491	8.99208e-230	0	Degs2
5.50744e-234	-0.643567	0.222	0.595	9.16162e-230	0	Anxa4
7.14271e-234	-0.602849	0.115	0.454	1.18819e-229	0	Nedd8
9.88284e-234	-0.489199	0.05	0.356	1.64401e-229	0	Tmem256
1.0619e-233	-0.544869	0.112	0.458	1.76648e-229	0	Magt1
1.3937e-233	-0.556636	0.091	0.422	2.31842e-229	0	Mrfap1
1.65621e-233	-0.540026	0.059	0.371	2.7551e-229	0	Idh1
1.80582e-233	-0.846516	0.084	0.392	3.00398e-229	0	Rpl27
2.30628e-233	-0.83961	0.079	0.395	3.83649e-229	0	Pglyrp1
3.91395e-233	-0.499099	0.053	0.362	6.51086e-229	0	Acads
5.29809e-233	-0.879356	0.734	0.883	8.81338e-229	0	Ftl1
5.70222e-233	-1.20304	0.081	0.385	9.48564e-229	0	Slc6a14
6.9617e-233	-0.521401	0.035	0.329	1.15808e-228	0	Odc1
7.09712e-233	-0.580412	0.042	0.339	1.18061e-228	0	Ywhaq
1.79782e-232	-0.546146	0.073	0.394	2.99068e-228	0	Psma4
2.4095e-232	-0.530532	0.038	0.334	4.0082e-228	0	Guk1
3.22581e-232	-0.512246	0.032	0.323	5.36614e-228	0	Tmed3
4.14359e-232	-0.462571	0.085	0.419	6.89287e-228	0	Esrp1
4.84088e-232	-0.691487	0.15	0.49	8.0528e-228	0	Ndufv2
5.55685e-232	-0.93002	0.162	0.495	9.24383e-228	0	Hbegf
7.61572e-232	-0.516111	0.091	0.426	1.26687e-227	0	Mtch1
8.32145e-232	-0.76559	0.198	0.538	1.38427e-227	0	Cyc1
8.56656e-232	-0.619915	0.046	0.345	1.42505e-227	0	Ostc
1.22282e-231	-0.423181	0.042	0.344	2.03416e-227	0	Trappc6a
2.514e-231	-0.640641	0.253	0.636	4.18203e-227	0	Sdcbp
2.65644e-231	-0.555287	0.134	0.488	4.41898e-227	0	Hadhb
2.85025e-231	-0.588242	0.155	0.512	4.74139e-227	0	Metap2
5.46847e-231	-2.16299	0.329	0.619	9.0968e-227	0	Rps15a
5.54813e-231	-0.590931	0.125	0.466	9.22931e-227	0	Rbx1
5.73538e-231	-0.479295	0.044	0.344	9.5408e-227	0	Mydgf
6.37947e-231	-0.506883	0.116	0.463	1.06123e-226	0	Nus1
6.83724e-231	-0.536588	0.118	0.461	1.13737e-226	0	Pomp
8.75481e-231	-0.500494	0.052	0.358	1.45636e-226	0	Man2a1
8.9858e-231	-0.499841	0.097	0.434	1.49479e-226	0	Mrpl14
6.32369e-230	-0.536141	0.111	0.451	1.05195e-225	0	Psme1
6.58994e-230	-0.672145	0.068	0.377	1.09624e-225	0	Fkbp4
1.57482e-229	-2.56284	0.27	0.571	2.61972e-225	0	1810065E05Rik
1.6466e-229	-0.485668	0.071	0.389	2.73912e-225	0	Ssr1
1.6514e-229	-0.576994	0.078	0.396	2.7471e-225	0	Nars
3.23201e-229	-0.63906	0.266	0.636	5.37644e-225	0	Top1
3.28596e-229	-0.584245	0.139	0.49	5.4662e-225	0	Slc25a24
2.32316e-228	-0.807286	0.045	0.338	3.86458e-224	0	Scin
3.5651e-228	-0.698144	0.118	0.444	5.93054e-224	0	Sumo2
5.55107e-228	-0.526718	0.064	0.379	9.2342e-224	0	Lcorl
5.58637e-228	-0.460087	0.034	0.324	9.29292e-224	0	Slc6a6
7.86765e-228	-0.730474	0.098	0.419	1.30878e-223	0	Mettl7b
1.37112e-227	-1.00466	0.194	0.522	2.28086e-223	0	Ncl
1.94785e-227	-0.583473	0.115	0.451	3.24024e-223	0	Trim2
2.14133e-227	-0.582019	0.121	0.463	3.56211e-223	0	Uap1
2.16979e-227	-0.593084	0.231	0.604	3.60944e-223	0	Capzb
3.90002e-227	-0.762931	0.351	0.701	6.48769e-223	0	Hist1h2bc
5.46947e-227	-0.524619	0.097	0.43	9.09846e-223	0	Srpr
6.44813e-227	-0.488096	0.071	0.392	1.07265e-222	0	Hint3
1.03062e-226	-0.410781	0.015	0.285	1.71444e-222	0	Mpp6
1.69859e-226	-0.87311	0.493	0.78	2.8256e-222	0	S100a10
2.00926e-226	-0.526274	0.139	0.493	3.34241e-222	0	Mtch2
2.20844e-226	-0.463311	0.059	0.366	3.67374e-222	0	Mgam
2.32394e-226	-0.697908	0.157	0.505	3.86587e-222	0	Chp1
5.00404e-226	-0.425416	0.034	0.323	8.32422e-222	0	Eif1a
1.15483e-225	-0.493484	0.023	0.298	1.92106e-221	0	Cdx2
1.72901e-225	-0.617402	0.109	0.434	2.8762e-221	0	Rab25
1.86975e-225	-0.495335	0.11	0.451	3.11032e-221	0	Twf1
2.00951e-225	-0.625328	0.221	0.585	3.34281e-221	0	Jpt1
2.35313e-225	-0.462845	0.07	0.384	3.91443e-221	0	Tmco1
2.37948e-225	-0.522812	0.044	0.336	3.95826e-221	0	1110008F13Rik
2.50142e-225	-0.546497	0.093	0.418	4.16112e-221	0	Cox14
2.56867e-225	-0.676715	0.049	0.339	4.27299e-221	0	Eif3i
2.6072e-225	-0.458318	0.087	0.416	4.33707e-221	0	Ppdpf
3.21449e-225	-0.615308	0.155	0.502	5.34731e-221	0	Arl1
3.64383e-225	-0.54155	0.143	0.492	6.06152e-221	0	Prkar2a
3.75707e-225	-0.476727	0.039	0.329	6.24988e-221	0	Mrps36
4.1609e-225	-0.689315	0.423	0.739	6.92166e-221	0	Gabarap
5.29732e-225	-0.513491	0.028	0.309	8.8121e-221	0	Muc3a
5.93986e-225	-0.615106	0.093	0.41	9.88096e-221	0	Mrpl12
6.24532e-225	-0.483925	0.079	0.399	1.03891e-220	0	Fkbp1a
7.83314e-225	-0.730462	0.074	0.381	1.30304e-220	0	Ran
8.41793e-225	-0.53839	0.088	0.409	1.40032e-220	0	Cyb5a
1.31439e-224	-0.517459	0.152	0.511	2.18649e-220	0	Arcn1
1.52844e-224	-0.400423	0.061	0.373	2.54256e-220	0	Pin4
1.54964e-224	-0.58276	0.037	0.324	2.57783e-220	0	Tpm4
1.68308e-224	-0.543047	0.099	0.428	2.7998e-220	0	Impad1
1.6894e-224	-1.19434	0.054	0.337	2.81031e-220	0	Slc12a2
2.06852e-224	-0.524139	0.042	0.333	3.44098e-220	0	Spcs1
3.10504e-224	-0.429575	0.051	0.353	5.16523e-220	0	Ndufa9
4.86251e-224	-0.566825	0.047	0.339	8.08879e-220	0	Phb2
6.07484e-224	-0.415856	0.036	0.324	1.01055e-219	0	Tm2d2
8.4088e-224	-0.516754	0.151	0.508	1.3988e-219	0	Rab10
8.53876e-224	-0.557499	0.173	0.532	1.42042e-219	0	Caprin1
1.15678e-223	-0.45565	0.102	0.439	1.9243e-219	0	Uba1
2.02484e-223	-0.454066	0.053	0.354	3.36831e-219	0	Tecr
2.07226e-223	-0.786732	0.043	0.327	3.4472e-219	0	Pdia6
2.46113e-223	-0.703793	0.082	0.39	4.0941e-219	0	Krtcap2
2.8233e-223	-0.576128	0.075	0.387	4.69656e-219	0	Nucks1
8.30396e-223	-0.639554	0.325	0.691	1.38136e-218	0	Actr3
1.06234e-222	-0.637415	0.04	0.325	1.76721e-218	0	Ndrg1
1.06444e-222	-0.550621	0.098	0.423	1.77069e-218	0	Psma2
1.14905e-222	-0.66986	0.149	0.495	1.91144e-218	0	Mia3
1.31071e-222	-0.742138	0.211	0.546	2.18036e-218	0	Eif3a
1.61237e-222	-0.683928	0.047	0.335	2.68218e-218	0	Snrpf
2.41327e-222	-0.46716	0.037	0.322	4.01448e-218	0	Echs1
3.10674e-222	-0.461094	0.089	0.417	5.16807e-218	0	Pdcd6
3.58621e-222	-0.668155	0.102	0.419	5.96566e-218	0	Uba52
3.78741e-222	-0.593823	0.238	0.605	6.30035e-218	0	Chmp2a
3.79485e-222	-0.688801	0.159	0.496	6.31274e-218	0	Npc2
4.84108e-222	-0.419861	0.066	0.379	8.05314e-218	0	Psma6
7.27446e-222	-0.695326	0.124	0.447	1.21011e-217	0	Ost4
8.48575e-222	-0.534167	0.055	0.352	1.4116e-217	0	Tcp1
9.25739e-222	-0.598893	0.197	0.551	1.53997e-217	0	Kmt5a
1.43057e-221	-0.407242	0.054	0.356	2.37975e-217	0	Galnt1
1.76634e-221	-0.472832	0.114	0.454	2.93831e-217	0	Fis1
2.06858e-221	-0.465169	0.134	0.486	3.44109e-217	0	Lrp10
3.17152e-221	-1.82235	0.24	0.558	5.27582e-217	0	Klk1
4.15104e-221	-0.740077	0.207	0.554	6.90526e-217	0	Pdxdc1
4.72274e-221	-1.11086	0.305	0.632	7.85628e-217	0	Id1
5.85436e-221	-0.746869	0.488	0.769	9.73873e-217	0	Prss32
6.49568e-221	-0.457608	0.025	0.299	1.08056e-216	0	Cyp51
7.04243e-221	-0.553133	0.156	0.506	1.17151e-216	0	Prelid1
7.47277e-221	-0.42039	0.073	0.389	1.2431e-216	0	Erp29
7.99891e-221	-0.510443	0.156	0.511	1.33062e-216	0	Ubxn1
8.86723e-221	-0.659906	0.066	0.365	1.47506e-216	0	Tmem258
9.65975e-221	-0.594504	0.06	0.357	1.6069e-216	0	Tomm20
1.02002e-220	-0.751887	0.157	0.484	1.6968e-216	0	Ndufb4
1.10131e-220	-0.441931	0.095	0.424	1.83203e-216	0	Lman2
1.22413e-220	-0.404475	0.072	0.388	2.03634e-216	0	M6pr
1.55944e-220	-0.499363	0.122	0.465	2.59413e-216	0	Gclm
4.47956e-220	-0.462037	0.035	0.318	7.45175e-216	0	Lsm4
1.35857e-219	-0.424971	0.063	0.37	2.25998e-215	0	Ebp
1.48793e-219	-0.449988	0.084	0.407	2.47517e-215	0	Vps28
1.71526e-219	-0.488423	0.089	0.41	2.85333e-215	0	Kdelr1
2.52078e-219	-0.577272	0.045	0.33	4.19332e-215	0	Park7
3.79279e-219	-0.634116	0.286	0.662	6.30931e-215	0	Rock2
5.31193e-219	-0.588085	0.23	0.594	8.8364e-215	0	Vapa
6.71013e-219	-0.563467	0.202	0.564	1.11623e-214	0	Csde1
8.91911e-219	-0.887862	0.364	0.684	1.48369e-214	0	Ier2
1.03753e-218	-0.553494	0.165	0.516	1.72592e-214	0	Ppp1ca
1.11925e-218	-0.55751	0.188	0.548	1.86187e-214	0	Fbp2
1.24992e-218	-0.400985	0.049	0.345	2.07925e-214	0	Hsd17b12
1.63411e-218	-0.55149	0.091	0.408	2.71834e-214	0	Oat
1.84414e-218	-0.62207	0.2	0.551	3.06772e-214	0	Pcbp1
2.60172e-218	-0.465757	0.091	0.414	4.32795e-214	0	Pgrmc1
3.56108e-218	-0.504361	0.075	0.385	5.92386e-214	0	Psmb3
4.84882e-218	-0.515948	0.118	0.451	8.06602e-214	0	Rer1
5.08014e-218	-0.925105	0.763	0.877	8.45081e-214	0	Fos
1.37769e-217	-0.655463	0.091	0.399	2.29178e-213	0	Rbm3
1.42741e-217	-0.790256	0.008	0.261	2.3745e-213	0	Ern2
1.68019e-217	-0.664711	0.346	0.708	2.795e-213	0	Smim22
1.84597e-217	-0.486322	0.076	0.386	3.07078e-213	0	Tm9sf4
2.63289e-217	-0.547469	0.121	0.453	4.37982e-213	0	Immt
4.09047e-217	-0.787761	0.04	0.317	6.8045e-213	0	Creb3l1
4.3457e-217	-0.502208	0.068	0.372	7.22907e-213	0	Mrpl30
4.70547e-217	-0.420918	0.087	0.411	7.82755e-213	0	Rap1a
5.26242e-217	-1.03056	0.362	0.685	8.75403e-213	0	Plac8
7.75379e-217	-0.591092	0.055	0.349	1.28984e-212	0	P2rx4
7.79117e-217	-0.532863	0.103	0.426	1.29606e-212	0	Tmbim4
1.19994e-216	-0.735044	0.262	0.617	1.9961e-212	0	Anxa2
1.33863e-216	-0.650976	0.306	0.66	2.22682e-212	0	Sod1
1.80237e-216	-0.480926	0.067	0.371	2.99824e-212	0	Hmgcr
2.02485e-216	-0.576083	0.133	0.465	3.36834e-212	0	Ndufs2
2.05153e-216	0.181616	0.972	0.827	3.41273e-212	0	Prdx6
2.14686e-216	-0.539875	0.107	0.433	3.57129e-212	0	Dek
2.33366e-216	-0.676459	0.066	0.361	3.88205e-212	0	Snrpe
5.20561e-216	-0.462528	0.077	0.39	8.65952e-212	0	Cstb
9.02007e-216	-0.704964	0.176	0.51	1.50049e-211	0	Ociad2
1.4858e-215	-0.4876	0.088	0.405	2.47162e-211	0	Polr2f
1.49808e-215	-0.507494	0.116	0.448	2.49205e-211	0	Acadm
3.00011e-215	-0.561419	0.173	0.522	4.99068e-211	0	Eif4g1
3.19213e-215	-0.568118	0.126	0.456	5.31011e-211	0	Ptges3
3.32077e-215	-0.456058	0.053	0.345	5.52411e-211	0	Grpel1
7.739e-215	-0.620263	0.326	0.69	1.28738e-210	0	Eif4a2
7.74525e-215	-0.45161	0.09	0.411	1.28842e-210	0	Plpp2
8.14838e-215	-0.523191	0.11	0.437	1.35548e-210	0	Atp6v1f
1.38128e-214	-0.670931	0.095	0.406	2.29775e-210	0	Prom1
1.41348e-214	-0.44436	0.024	0.292	2.35132e-210	0	Hoxb9
1.46446e-214	-0.465273	0.11	0.442	2.43613e-210	0	4833439L19Rik
1.78292e-214	-0.575721	0.052	0.34	2.96588e-210	0	Snrpd2
1.89312e-214	-1.06992	0.437	0.715	3.14921e-210	0	Fosb
2.33438e-214	-0.436932	0.032	0.307	3.88324e-210	0	Cyba
3.63497e-214	-0.516517	0.138	0.477	6.04678e-210	0	Sdhc
3.79423e-214	-0.550966	0.066	0.362	6.3117e-210	0	Eprs
3.8066e-214	-0.582108	0.301	0.677	6.33228e-210	0	Mapk3
4.39507e-214	-0.371491	0.033	0.31	7.3112e-210	0	Serinc2
4.74628e-214	-0.449706	0.062	0.36	7.89544e-210	0	Cisd3
6.42775e-214	-0.648255	0.278	0.634	1.06926e-209	0	Ugt2b34
6.61952e-214	-0.60766	0.213	0.562	1.10116e-209	0	Clic1
1.05863e-213	-0.429989	0.049	0.338	1.76103e-209	0	Sptssa
1.50487e-213	-0.598868	0.042	0.322	2.50335e-209	0	Chka
2.42458e-213	-0.477927	0.093	0.413	4.03329e-209	0	Rp9
3.14977e-213	-0.448521	0.097	0.419	5.23965e-209	0	Eif4b
3.44627e-213	-0.48972	0.106	0.435	5.73287e-209	0	Itga6
7.06652e-213	-0.363423	0.038	0.32	1.17551e-208	0	Pfdn1
7.45234e-213	-0.40404	0.075	0.386	1.2397e-208	0	Tmem30b
8.65881e-213	-0.791082	0.032	0.3	1.44039e-208	0	Txndc5
9.50028e-213	-0.389294	0.037	0.316	1.58037e-208	0	Ola1
9.64307e-213	-0.609359	0.164	0.497	1.60412e-208	0	Ndufs7
1.28709e-212	-0.543178	0.155	0.501	2.14108e-208	0	Mtdh
1.40815e-212	-0.534385	0.107	0.429	2.34247e-208	0	Serp1
1.50396e-212	-0.487069	0.057	0.349	2.50184e-208	0	Ndufs8
1.53428e-212	-0.609346	0.096	0.405	2.55227e-208	0	Thoc7
1.84195e-212	-0.406584	0.028	0.298	3.06409e-208	0	Pdia4
2.08258e-212	-0.420977	0.049	0.338	3.46437e-208	0	Sfr1
3.14382e-212	-0.516084	0.091	0.403	5.22974e-208	0	Mrpl51
3.21927e-212	-0.58006	0.191	0.541	5.35526e-208	0	Chd4
4.4746e-212	-0.499813	0.12	0.453	7.4435e-208	0	Mfsd6
5.87623e-212	-0.873225	0.167	0.504	9.77511e-208	0	Hmgb2
1.2409e-211	-0.679322	0.48	0.773	2.06424e-207	0	H2afj
1.39899e-211	-0.388899	0.046	0.332	2.32721e-207	0	Gtf2h5
1.78718e-211	-0.474351	0.047	0.332	2.97297e-207	0	Fmc1
1.79968e-211	-0.578914	0.214	0.568	2.99377e-207	0	Eif5b
1.80067e-211	-0.443499	0.079	0.386	2.99541e-207	0	Cct7
1.88327e-211	-0.402664	0.046	0.332	3.13282e-207	0	Slirp
2.15858e-211	-0.403933	0.066	0.369	3.5908e-207	0	Rala
2.67299e-211	-0.584193	0.084	0.387	4.44652e-207	0	Mrps24
2.8004e-211	-0.473006	0.097	0.414	4.65847e-207	0	Psmb6
3.37047e-211	-0.459467	0.095	0.414	5.60677e-207	0	Hsbp1
4.62618e-211	-0.414698	0.081	0.393	7.69564e-207	0	Ccdc47
4.62736e-211	-0.393558	0.048	0.336	7.69762e-207	0	Fdx1
6.89814e-211	-0.463784	0.076	0.381	1.14751e-206	0	Yipf1
7.13492e-211	-0.4164	0.034	0.307	1.18689e-206	0	Glrx5
7.27627e-211	-0.37236	0.044	0.326	1.21041e-206	0	Ddx1
9.82908e-211	-0.4607	0.069	0.367	1.63507e-206	0	Mrpl18
2.15513e-210	-0.434158	0.084	0.398	3.58506e-206	0	Dynlrb1
3.173e-210	-0.647049	0.088	0.389	5.27829e-206	0	Eef1d
4.03009e-210	0.838555	0.821	0.718	6.70405e-206	0	Utp14b
4.82573e-210	-0.411494	0.081	0.392	8.0276e-206	0	Ndufaf8
1.04352e-209	-0.517588	0.176	0.524	1.73589e-205	0	D8Ertd738e
1.28147e-209	-0.415954	0.047	0.331	2.13172e-205	0	Lamtor4
1.54888e-209	-0.895421	0.178	0.5	2.57655e-205	0	H2afz
3.80223e-209	-0.493965	0.119	0.446	6.32502e-205	0	Copb1
5.88868e-209	-0.411695	0.043	0.324	9.79582e-205	0	Dpm3
6.26795e-209	-0.442105	0.032	0.301	1.04267e-204	0	Mrpl57
6.94709e-209	-0.399542	0.082	0.394	1.15565e-204	0	Cisd2
7.12965e-209	-0.776569	0.144	0.47	1.18602e-204	0	Smim14
7.31858e-209	-0.524041	0.116	0.439	1.21745e-204	0	Pank3
1.13322e-208	-0.46448	0.078	0.384	1.88511e-204	0	Tomm22
1.33362e-208	-0.431155	0.034	0.306	2.21848e-204	0	Emc6
1.90257e-208	-0.426572	0.062	0.357	3.16493e-204	0	Sars
2.99771e-208	-0.409429	0.074	0.378	4.98668e-204	0	Shisa5
3.37885e-208	-0.644079	0.276	0.618	5.62072e-204	0	Hnrnpk
4.11479e-208	-0.460869	0.093	0.407	6.84495e-204	0	Nol7
4.96097e-208	-0.540354	0.165	0.509	8.25258e-204	0	Sdha
5.10201e-208	-0.47982	0.017	0.272	8.4872e-204	0	Nfib
6.33354e-208	-0.630055	0.258	0.597	1.05358e-203	0	Skp1a
9.24074e-208	-1.00888	0.058	0.331	1.5372e-203	0	Csrp2
9.93018e-208	-0.475028	0.074	0.377	1.65189e-203	0	Ndufs3
1.20268e-207	-0.586023	0.266	0.639	2.00065e-203	0	Ptp4a1
1.29837e-207	-0.374454	0.031	0.3	2.15984e-203	0	Commd1
1.54334e-207	-0.417181	0.095	0.413	2.56735e-203	0	Dag1
1.77176e-207	-0.47838	0.095	0.408	2.94732e-203	0	H2afy
2.21567e-207	-0.520315	0.116	0.437	3.68576e-203	0	Pdap1
2.22035e-207	-0.489701	0.077	0.379	3.69355e-203	0	Eny2
2.27671e-207	-0.392212	0.054	0.342	3.7873e-203	0	Ddb1
2.49249e-207	-1.14028	0.117	0.404	4.14625e-203	0	Hspe1
2.71459e-207	-0.657689	0.05	0.324	4.51572e-203	0	Tomm5
3.86731e-207	-0.362577	0.039	0.316	6.43327e-203	0	Mettl26
6.17097e-207	-0.435994	0.072	0.371	1.02654e-202	0	Surf4
6.57747e-207	-0.393988	0.04	0.316	1.09416e-202	0	Hmgn5
1.05857e-206	-0.439712	0.115	0.444	1.76093e-202	0	Use1
1.1083e-206	-0.522035	0.177	0.525	1.84366e-202	0	Sf3b2
1.64196e-206	-0.417054	0.078	0.383	2.7314e-202	0	Cdk2ap2
2.06407e-206	-0.380366	0.064	0.36	3.43358e-202	0	Tmem50a
2.37965e-206	-0.419734	0.07	0.369	3.95854e-202	0	Gsr
2.42528e-206	-0.608537	0.279	0.625	4.03446e-202	0	Gnb2
2.84641e-206	-0.39347	0.059	0.351	4.73501e-202	0	Acp1
2.87717e-206	-0.575783	0.083	0.382	4.78617e-202	0	Ndufb6
4.31425e-206	-0.747973	0.042	0.309	7.17676e-202	0	S100a11
6.34272e-206	-0.474101	0.106	0.424	1.05511e-201	0	Smim10l1
8.16945e-206	-0.408836	0.047	0.329	1.35899e-201	0	Pafah1b3
8.69966e-206	-0.442628	0.044	0.32	1.44719e-201	0	Snu13
1.01156e-205	-0.440887	0.053	0.337	1.68273e-201	0	Glud1
1.04422e-205	-0.457335	0.147	0.489	1.73707e-201	0	Pitpna
1.22369e-205	-0.862195	0.043	0.31	2.03561e-201	0	Ly6e
1.3628e-205	-0.430445	0.113	0.438	2.26701e-201	0	Cers6
1.57185e-205	-0.49496	0.067	0.359	2.61477e-201	0	Snrpb
2.89228e-205	-0.451165	0.075	0.376	4.81131e-201	0	Idh3b
4.11579e-205	-0.423384	0.064	0.357	6.84662e-201	0	Mrpl20
4.94774e-205	-0.416859	0.084	0.393	8.23056e-201	0	Atp9a
5.00265e-205	-0.375606	0.087	0.4	8.3219e-201	0	Rab11b
7.17685e-205	-0.857992	0.165	0.483	1.19387e-200	0	Atp2a3
1.29905e-204	-0.650587	0.266	0.621	2.16098e-200	0	Lmna
1.4567e-204	-0.382433	0.09	0.404	2.42322e-200	0	Lsm12
2.81727e-204	-0.637801	0.314	0.648	4.68653e-200	0	Eif5
3.65191e-204	-0.621904	0.326	0.664	6.07496e-200	0	Cdc42
4.41697e-204	-0.42133	0.129	0.464	7.34762e-200	0	Zfand6
1.06026e-203	-0.360338	0.049	0.33	1.76375e-199	0	Hint2
1.26614e-203	-0.468814	0.141	0.478	2.10622e-199	0	Sec31a
1.5345e-203	-0.40708	0.085	0.393	2.55264e-199	0	Psmd8
1.84739e-203	-0.415887	0.129	0.465	3.07314e-199	0	Mlf2
3.07668e-203	-0.501361	0.057	0.339	5.11806e-199	0	Acat1
4.83859e-203	-0.513545	0.202	0.559	8.04899e-199	0	Mvp
7.34012e-203	-0.425049	0.103	0.421	1.22103e-198	0	Dctn3
8.33793e-203	-0.470772	0.049	0.324	1.38701e-198	0	Mrps14
8.5986e-203	-0.56554	0.221	0.566	1.43038e-198	0	Gdi2
8.88144e-203	-0.425528	0.059	0.347	1.47743e-198	0	Anp32a
9.41421e-203	-0.470406	0.019	0.271	1.56605e-198	0	Utrn
9.84462e-203	-0.45948	0.162	0.508	1.63765e-198	0	Hook1
1.39816e-202	-0.354426	0.034	0.301	2.32585e-198	0	Hexa
1.42356e-202	-0.377677	0.034	0.301	2.36809e-198	0	Fuom
1.92952e-202	-0.545751	0.073	0.361	3.20976e-198	0	Hspa9
2.2537e-202	-0.483604	0.043	0.315	3.74904e-198	0	Eif3m
2.42381e-202	-0.470174	0.16	0.505	4.03201e-198	0	Ube2l3
2.64997e-202	-0.462454	0.072	0.366	4.40822e-198	0	Aimp1
2.82693e-202	-0.956555	0.126	0.42	4.7026e-198	0	Scd2
2.84665e-202	-0.528415	0.219	0.579	4.73541e-198	0	Ddx6
3.42189e-202	-0.711891	0.129	0.442	5.69232e-198	0	Hes1
4.08409e-202	-0.704162	0.151	0.47	6.79388e-198	0	Dnajb1
5.11693e-202	-0.392032	0.06	0.349	8.51201e-198	0	Etf1
5.56919e-202	-0.610507	0.023	0.276	9.26435e-198	0	Krt7
7.53021e-202	-0.643382	0.24	0.585	1.25265e-197	0	Prdx5
9.68565e-202	-0.397954	0.052	0.332	1.61121e-197	0	Dph3
1.01614e-201	-0.377376	0.034	0.299	1.69036e-197	0	Glrx3
1.0934e-201	-0.372088	0.072	0.37	1.81888e-197	0	Csnk2b
1.09717e-201	-0.383699	0.054	0.337	1.82515e-197	0	Tmem208
1.83282e-201	-0.379004	0.059	0.345	3.0489e-197	0	Sar1b
2.52722e-201	-0.531805	0.04	0.307	4.20403e-197	0	Nop10
2.93343e-201	-0.369455	0.058	0.344	4.87976e-197	0	1110004F10Rik
3.32954e-201	-0.389479	0.091	0.4	5.5387e-197	0	Usf3
3.45556e-201	-0.330628	0.029	0.29	5.74833e-197	0	Erg28
4.50579e-201	-0.500739	0.178	0.524	7.49538e-197	0	Atp6v1g1
4.67614e-201	-0.458201	0.069	0.358	7.77876e-197	0	Psmb2
5.2254e-201	-0.4488	0.128	0.456	8.69245e-197	0	G3bp2
6.3245e-201	-0.356183	0.036	0.303	1.05208e-196	0	Gars
8.29122e-201	-0.337406	0.029	0.29	1.37924e-196	0	Churc1
1.33887e-200	-0.413175	0.092	0.401	2.22721e-196	0	Pdcd5
1.57721e-200	-0.364313	0.031	0.292	2.62368e-196	0	Fh1
2.10336e-200	-0.362856	0.083	0.39	3.49894e-196	0	Selenot
3.56599e-200	-0.548345	0.201	0.545	5.93203e-196	0	Tbrg1
3.60588e-200	-0.557792	0.049	0.319	5.99839e-196	0	Rpl13a
4.45456e-200	-1.43823	0.081	0.358	7.41016e-196	0	Cd24a
4.59919e-200	-0.456058	0.063	0.348	7.65076e-196	0	Mrpl34
1.3181e-199	-0.4934	0.152	0.491	2.19265e-195	0	Gucy2c
1.40137e-199	-0.469459	0.157	0.495	2.33118e-195	0	Psenen
1.73357e-199	-0.365379	0.058	0.343	2.88379e-195	0	Ormdl2
1.80952e-199	-0.442376	0.064	0.348	3.01014e-195	0	Psma5
2.67165e-199	-0.385878	0.093	0.403	4.44428e-195	0	Rab18
2.68159e-199	-0.435619	0.081	0.379	4.46082e-195	0	Ift20
3.00565e-199	-0.41353	0.068	0.359	4.9999e-195	0	Igf2r
3.61855e-199	-0.419865	0.07	0.361	6.01947e-195	0	Larp1
4.27942e-199	-0.388071	0.034	0.296	7.11882e-195	0	Mrpl36
6.26134e-199	-0.374432	0.065	0.355	1.04157e-194	0	Aurkaip1
6.50242e-199	-0.524138	0.101	0.403	1.08168e-194	0	Mrps21
7.17969e-199	-0.411269	0.025	0.279	1.19434e-194	0	Mrpl23
8.3429e-199	-0.710917	0.348	0.668	1.38784e-194	0	Zfp36
9.4151e-199	-0.416999	0.045	0.316	1.5662e-194	0	Cacybp
1.33777e-198	-0.775106	0.047	0.308	2.22538e-194	0	Tceal9
2.1111e-198	-0.483495	0.203	0.558	3.51182e-194	0	Chmp3
2.66097e-198	-0.67666	0.563	0.811	4.42652e-194	0	Cldn3
3.82528e-198	-0.449238	0.127	0.45	6.36335e-194	0	Gnpnat1
4.24655e-198	-0.47382	0.141	0.466	7.06413e-194	0	Sod2
4.6048e-198	-0.424036	0.118	0.439	7.66008e-194	0	Prelid3b
5.10023e-198	-0.417734	0.069	0.358	8.48424e-194	0	Tmem167
5.49042e-198	-0.346039	0.041	0.309	9.13331e-194	0	Emc7
5.8196e-198	-0.465691	0.1	0.406	9.68091e-194	0	0610012G03Rik
6.66264e-198	-0.331364	0.028	0.285	1.10833e-193	0	Atraid
9.8523e-198	-0.45691	0.154	0.49	1.63893e-193	0	Psme2
1.27713e-197	-0.401475	0.08	0.376	2.1245e-193	0	Rnf149
1.64359e-197	-0.383632	0.098	0.411	2.73411e-193	0	Ap2m1
1.80409e-197	-0.504772	0.077	0.367	3.0011e-193	0	Ermp1
2.44592e-197	-0.554092	0.134	0.452	4.06879e-193	0	Anp32b
2.51912e-197	-0.344794	0.037	0.302	4.19056e-193	0	Smim11
2.65756e-197	-0.342729	0.049	0.324	4.42086e-193	0	Commd6
2.78782e-197	-0.450427	0.049	0.319	4.63754e-193	0	Cct3
2.87461e-197	-0.394322	0.132	0.464	4.78192e-193	0	Gnai3
3.50611e-197	-0.540076	0.1	0.398	5.83242e-193	0	S100a16
4.8042e-197	-0.529152	0.236	0.581	7.99179e-193	0	Rab14
5.52261e-197	-0.4405	0.163	0.508	9.18687e-193	0	Vps4b
5.73415e-197	-0.497691	0.172	0.515	9.53875e-193	0	Capns1
5.786e-197	-1.04059	0.068	0.339	9.62501e-193	0	Hsd11b2
1.39447e-196	-0.549229	0.168	0.495	2.31969e-192	0	Cmas
1.75197e-196	-0.392989	0.043	0.311	2.91441e-192	0	Ppa2
1.93965e-196	-0.569213	0.168	0.495	3.22661e-192	0	Sec62
2.35773e-196	-0.371442	0.052	0.328	3.92208e-192	0	Sec11a
3.12477e-196	-0.401424	0.085	0.383	5.19805e-192	0	Slc25a39
3.1268e-196	-0.389395	0.089	0.393	5.20143e-192	0	Tcea1
4.55048e-196	-0.477536	0.138	0.465	7.56973e-192	0	Mgat4b
5.87184e-196	-0.411716	0.044	0.311	9.7678e-192	0	Mbnl1
6.03419e-196	-0.370847	0.1	0.413	1.00379e-191	0	Ap2s1
8.76095e-196	-0.587062	0.326	0.671	1.45738e-191	0	Arpc5
1.54403e-195	-0.405521	0.02	0.266	2.56849e-191	0	Idi1
1.65247e-195	-0.405546	0.079	0.376	2.74888e-191	0	Tram1
1.97397e-195	-0.378873	0.035	0.296	3.2837e-191	0	Chchd1
2.02845e-195	-0.339305	0.034	0.295	3.37432e-191	0	Idh3g
2.39705e-195	-0.506223	0.174	0.511	3.9875e-191	0	Bzw1
3.01704e-195	-0.362974	0.038	0.302	5.01885e-191	0	Rwdd1
3.32869e-195	-0.370415	0.071	0.362	5.53728e-191	0	Ctbp1
3.66055e-195	-0.448753	0.08	0.372	6.08933e-191	0	Cct4
1.01643e-194	-0.391181	0.051	0.323	1.69083e-190	0	Fam96a
1.21593e-194	-0.513356	0.218	0.564	2.02271e-190	0	Arpp19
1.71153e-194	-0.370394	0.08	0.377	2.84713e-190	0	Hras
2.56358e-194	-0.444184	0.103	0.408	4.26451e-190	0	Cope
2.74065e-194	-0.462976	0.027	0.277	4.55907e-190	0	Snrpg
3.05899e-194	-0.317608	0.028	0.282	5.08863e-190	0	Gm11808
3.35471e-194	-0.469623	0.126	0.444	5.58056e-190	0	Pmm2
3.96051e-194	-0.327635	0.028	0.281	6.58831e-190	0	Mrpl17
5.35654e-194	-0.337581	0.068	0.355	8.9106e-190	0	Sys1
5.3903e-194	-0.393914	0.019	0.261	8.96676e-190	0	Cat
5.85927e-194	-0.421046	0.073	0.361	9.7469e-190	0	Txnl1
6.65932e-194	-0.635211	0.211	0.544	1.10778e-189	0	Cbr1
7.00578e-194	-0.501118	0.169	0.503	1.16541e-189	0	Etfa
1.00593e-193	-0.354928	0.077	0.371	1.67336e-189	0	Mtpn
1.46459e-193	-1.18223	0.409	0.682	2.43635e-189	0	Car2
1.88536e-193	-0.357135	0.044	0.31	3.1363e-189	0	Sdc1
2.00752e-193	-0.516629	0.207	0.553	3.33951e-189	0	Ctsb
2.40634e-193	-0.38194	0.068	0.352	4.00294e-189	0	Nono
3.1135e-193	-0.361222	0.05	0.322	5.17931e-189	0	Tbl1x
3.14953e-193	-0.333215	0.021	0.266	5.23925e-189	0	Selenow
3.5276e-193	-0.37258	0.07	0.357	5.86816e-189	0	Acadvl
3.54813e-193	-0.493821	0.059	0.332	5.90231e-189	0	Mrpl42
3.65997e-193	-0.488052	0.142	0.468	6.08836e-189	0	Hspa4
3.70555e-193	-0.540972	0.025	0.271	6.16419e-189	0	Fam13a
4.04997e-193	-0.487097	0.03	0.281	6.73713e-189	0	Rnase4
4.35091e-193	-0.372706	0.079	0.373	7.23774e-189	0	Dld
6.76442e-193	-0.330495	0.029	0.283	1.12526e-188	0	Cmc1
1.20991e-192	-0.526019	0.149	0.466	2.01269e-188	0	Psma3
3.06788e-192	-0.369661	0.023	0.268	5.10341e-188	0	Sfxn1
4.1058e-192	-0.378684	0.042	0.306	6.83001e-188	0	Mrpl21
4.59881e-192	-0.593579	0.031	0.281	7.65013e-188	0	Rab27b
5.3246e-192	-0.426774	0.145	0.48	8.85747e-188	0	Rab11a
8.72723e-192	-0.495903	0.086	0.378	1.45177e-187	0	H2afv
9.14151e-192	-0.340514	0.042	0.306	1.52069e-187	0	Elof1
1.09358e-191	-0.315975	0.039	0.301	1.81918e-187	0	Uqcc3
2.10171e-191	-0.557225	0.214	0.552	3.49619e-187	0	Gna11
2.25263e-191	-0.497853	0.138	0.454	3.74726e-187	0	Cnbp
2.40433e-191	-1.29329	0.035	0.281	3.9996e-187	0	Sytl2
3.23993e-191	-0.465443	0.093	0.388	5.38962e-187	0	Fkbp2
3.26153e-191	-0.361673	0.079	0.372	5.42555e-187	0	Rnh1
3.55695e-191	-0.35303	0.07	0.359	5.91698e-187	0	Mrpl43
3.93657e-191	-0.458003	0.136	0.459	6.54849e-187	0	Senp6
4.37747e-191	-0.377264	0.095	0.401	7.28192e-187	0	Irf6
4.66334e-191	-0.311019	0.036	0.295	7.75746e-187	0	Psmd6
4.68859e-191	-0.399651	0.122	0.442	7.79948e-187	0	Pdcd10
4.84389e-191	-0.8086	0.377	0.669	8.05782e-187	0	Golm1
4.99076e-191	-0.490228	0.178	0.517	8.30212e-187	0	Atp2a2
9.27558e-191	-0.414496	0.035	0.289	1.54299e-186	0	Mcee
9.99948e-191	-0.633944	0.35	0.696	1.66341e-186	0	Cdh17
1.03162e-190	-0.85313	0.036	0.283	1.7161e-186	0	Tspan13
1.03742e-190	-0.376466	0.024	0.269	1.72575e-186	0	Hspa4l
1.55538e-190	-0.471591	0.105	0.406	2.58737e-186	0	Aprt
1.86052e-190	-0.331853	0.027	0.275	3.09497e-186	0	Tvp23b
2.41486e-190	-0.360071	0.035	0.291	4.01711e-186	0	Denr
2.4855e-190	-0.607672	0.172	0.494	4.13463e-186	0	Herpud1
2.71408e-190	-0.557366	0.371	0.709	4.51487e-186	0	Ube2d3
3.65966e-190	-0.478408	0.066	0.341	6.08785e-186	0	Idh3a
4.72179e-190	-0.580421	0.198	0.519	7.85471e-186	0	Aco2
5.85464e-190	-0.555626	0.034	0.284	9.73919e-186	0	Ppp1r14b
9.35104e-190	-0.526091	0.279	0.631	1.55555e-185	0	Nucb1
9.74916e-190	-0.450517	0.055	0.323	1.62177e-185	0	Msi2
1.03972e-189	-0.357131	0.047	0.312	1.72958e-185	0	Mrps16
1.26801e-189	-0.425791	0.035	0.289	2.10933e-185	0	Nop58
1.40917e-189	-0.74752	0.155	0.449	2.34416e-185	0	Ppa1
1.5412e-189	-0.497717	0.164	0.495	2.56378e-185	0	Ktn1
1.628e-189	-0.44455	0.146	0.473	2.70817e-185	0	Cltb
2.04851e-189	-0.512386	0.041	0.298	3.40769e-185	0	Ranbp1
2.2596e-189	-0.367611	0.011	0.241	3.75884e-185	0	Myadm
2.28598e-189	-0.311263	0.041	0.303	3.80272e-185	0	Cops6
2.39277e-189	-0.336461	0.06	0.336	3.98037e-185	0	Rad23b
2.39526e-189	-0.39836	0.103	0.409	3.98451e-185	0	Zcrb1
2.55811e-189	-0.391535	0.137	0.461	4.25542e-185	0	R3hdm4
2.60753e-189	-0.342443	0.051	0.319	4.33762e-185	0	Tsn
2.86663e-189	-0.407924	0.128	0.448	4.76864e-185	0	Cyb5b
3.05367e-189	-0.453615	0.087	0.377	5.07978e-185	0	Agpat2
3.48754e-189	-0.742586	0.395	0.702	5.80152e-185	0	Tpd52
3.85669e-189	-0.392333	0.124	0.443	6.41561e-185	0	Sra1
5.39037e-189	-0.541164	0.139	0.451	8.96688e-185	0	Atp13a3
5.74679e-189	-0.370945	0.073	0.359	9.55979e-185	0	Carhsp1
5.75094e-189	-0.307604	0.017	0.255	9.56669e-185	0	Mrpl58
6.52933e-189	-0.492196	0.129	0.437	1.08615e-184	0	Hnrnpa0
7.19606e-189	-0.36248	0.065	0.344	1.19706e-184	0	Rrp1
7.73882e-189	-0.325193	0.036	0.293	1.28735e-184	0	Mrps12
1.38558e-188	-0.508576	0.244	0.598	2.30492e-184	0	Chmp4b
2.04103e-188	-0.469718	0.013	0.244	3.39526e-184	0	Isx
2.24887e-188	-0.336159	0.068	0.352	3.741e-184	0	Dnajc8
2.25126e-188	-0.417251	0.101	0.402	3.74497e-184	0	Ndufv1
2.95862e-188	-0.321861	0.038	0.295	4.92166e-184	0	Dnajc19
3.32403e-188	-0.443427	0.13	0.447	5.52952e-184	0	Rtn4
4.81704e-188	-0.451907	0.152	0.478	8.01315e-184	0	Atp6v0e
4.89155e-188	-0.341724	0.038	0.295	8.1371e-184	0	Prdx3
5.16682e-188	-0.517132	0.23	0.575	8.595e-184	0	Capza2
5.41586e-188	-0.30955	0.044	0.307	9.00928e-184	0	Psmb7
5.66792e-188	-0.4593	0.076	0.356	9.42858e-184	0	Cbx3
6.7975e-188	-0.533017	0.145	0.457	1.13076e-183	0	Hdgf
8.29429e-188	-0.566028	0.027	0.27	1.37976e-183	0	Gstm1
8.47749e-188	-0.369854	0.126	0.447	1.41023e-183	0	Snf8
9.6286e-188	-0.489887	0.265	0.627	1.60172e-183	0	Fam120a
1.03599e-187	-0.404242	0.083	0.373	1.72337e-183	0	Casp1
1.25012e-187	-0.506225	0.187	0.522	2.07958e-183	0	Slc35a3
2.02502e-187	-0.842262	0.288	0.612	3.36863e-183	0	Galnt7
2.47625e-187	-0.373259	0.025	0.268	4.11925e-183	0	Hsd17b10
2.69587e-187	-0.452352	0.089	0.378	4.48458e-183	0	Llph
3.00496e-187	-0.487225	0.088	0.374	4.99875e-183	0	Cox20
3.39388e-187	-0.725382	0.628	0.847	5.64572e-183	0	Klf6
3.66069e-187	-0.321739	0.028	0.276	6.08956e-183	0	Ece1
5.40037e-187	-0.441573	0.093	0.385	8.98352e-183	0	Morf4l2
6.02624e-187	-0.321897	0.027	0.272	1.00247e-182	0	Cenpx
6.14104e-187	-0.437812	0.086	0.375	1.02156e-182	0	Cnih4
6.21439e-187	-0.744335	0.366	0.683	1.03376e-182	0	Serpinb1a
6.33869e-187	-0.402091	0.128	0.448	1.05444e-182	0	Bcl10
8.38956e-187	-0.341356	0.023	0.263	1.3956e-182	0	Tmem147
9.95232e-187	-0.37598	0.057	0.327	1.65557e-182	0	Eif3l
1.1387e-186	-0.473153	0.17	0.498	1.89424e-182	0	Dynll2
1.19577e-186	-0.684888	0.485	0.79	1.98916e-182	0	Ezr
1.46057e-186	-0.588898	0.146	0.451	2.42965e-182	0	Srsf3
1.52282e-186	-0.370192	0.09	0.385	2.5332e-182	0	Larp1b
1.5468e-186	-0.366946	0.036	0.289	2.5731e-182	0	Eif1ax
1.80629e-186	-0.436721	0.18	0.52	3.00477e-182	0	Zc3h15
2.0624e-186	-0.40707	0.041	0.296	3.4308e-182	0	Rbbp7
3.28725e-186	-2.02907	0.308	0.571	5.46834e-182	0	Rpl12
4.27078e-186	-0.418674	0.142	0.464	7.10445e-182	0	Krcc1
5.61566e-186	-0.416766	0.009	0.235	9.34165e-182	0	Myo1b
8.41732e-186	-0.604272	0.282	0.601	1.40022e-181	0	Pcbp2
9.46332e-186	-0.303626	0.038	0.293	1.57422e-181	0	Phf5a
1.00573e-185	-0.323678	0.042	0.301	1.67303e-181	0	Aig1
1.05124e-185	-0.413923	0.151	0.481	1.74873e-181	0	Wasf2
1.0521e-185	-0.296747	0.021	0.26	1.75017e-181	0	Naa38
1.20545e-185	-0.363986	0.04	0.294	2.00527e-181	0	Nudc
2.27121e-185	-0.538975	0.305	0.652	3.77816e-181	0	Calm3
3.08953e-185	-0.290384	0.059	0.334	5.13942e-181	0	Spr
3.23581e-185	-0.395097	0.106	0.407	5.38276e-181	0	Reep3
3.847e-185	-0.531739	0.272	0.616	6.39948e-181	0	Cltc
4.39976e-185	-0.331255	0.077	0.363	7.319e-181	0	Prkcsh
4.91531e-185	-0.94664	0.044	0.286	8.17662e-181	0	Hepacam2
6.00304e-185	-0.652074	0.051	0.306	9.98605e-181	0	Syt7
6.34964e-185	-0.659161	0.164	0.46	1.05626e-180	0	Pdcd4
6.62656e-185	-0.529167	0.244	0.594	1.10233e-180	0	Atxn7l3b
6.80443e-185	-0.546703	0.187	0.51	1.13192e-180	0	Golph3l
8.92727e-185	-0.348938	0.082	0.371	1.48505e-180	0	Smarca4
1.09473e-184	-0.452239	0.07	0.346	1.82108e-180	0	Tsta3
1.11163e-184	-0.416203	0.063	0.335	1.8492e-180	0	G3bp1
1.52533e-184	-0.369622	0.074	0.354	2.53739e-180	0	Mrps33
1.69823e-184	-0.315763	0.07	0.352	2.825e-180	0	Tbcb
1.73593e-184	-0.456448	0.199	0.541	2.88772e-180	0	Scamp2
1.88343e-184	-0.660615	0.035	0.276	3.13308e-180	0	Nme1
2.09092e-184	-0.298368	0.052	0.318	3.47825e-180	0	Fam173a
2.22266e-184	-0.446657	0.181	0.516	3.69739e-180	0	Cdv3
2.27434e-184	-0.312606	0.037	0.289	3.78336e-180	0	Igbp1
2.95255e-184	-0.480404	0.208	0.548	4.91156e-180	0	Scand1
3.06989e-184	-0.298069	0.016	0.247	5.10677e-180	0	Pccb
3.38474e-184	-0.426515	0.101	0.394	5.63051e-180	0	Mxd4
3.61001e-184	-0.300743	0.017	0.25	6.00525e-180	0	Dnajc15
3.75763e-184	-0.338326	0.045	0.305	6.25082e-180	0	Sh3bgrl2
3.77952e-184	-0.499148	0.025	0.262	6.28723e-180	0	Phlda1
4.94239e-184	-0.46753	0.198	0.538	8.22167e-180	0	Chmp5
5.18097e-184	-0.355257	0.071	0.349	8.61855e-180	0	Pi4k2b
5.30017e-184	-0.548764	0.245	0.576	8.81683e-180	0	Cib1
6.60038e-184	-0.806042	0.333	0.637	1.09797e-179	0	Gm5485
6.93464e-184	-0.557934	0.335	0.673	1.15358e-179	0	Ncor1
7.91128e-184	-0.710527	0.087	0.357	1.31604e-179	0	Hsd3b3
9.11707e-184	0.410592	0.997	0.996	1.51662e-179	0	mt-Nd4
1.16397e-183	-0.577101	0.307	0.643	1.93626e-179	0	Gpi1
1.34372e-183	-0.356144	0.116	0.424	2.23528e-179	0	Cwc15
1.44499e-183	-0.289921	0.035	0.285	2.40374e-179	0	Comt
1.78418e-183	-0.660074	0.202	0.52	2.96798e-179	0	Sdcbp2
2.08554e-183	-0.368697	0.033	0.279	3.4693e-179	0	Banf1
2.67644e-183	-0.349582	0.096	0.394	4.45226e-179	0	Vps35
3.35872e-183	-0.288909	0.038	0.291	5.58723e-179	0	Sap18
3.36705e-183	-0.367531	0.106	0.41	5.60109e-179	0	Mlx
3.61174e-183	-0.352961	0.033	0.279	6.00814e-179	0	Hsd17b4
4.47235e-183	-1.19289	0.52	0.76	7.43975e-179	0	Oit1
4.9453e-183	-0.315241	0.056	0.325	8.2265e-179	0	Vti1b
5.00338e-183	-0.310357	0.048	0.309	8.32313e-179	0	Anxa11
5.3477e-183	-0.341594	0.058	0.328	8.89591e-179	0	Jtb
7.50717e-183	-0.538416	0.039	0.288	1.24882e-178	0	Hsph1
7.78549e-183	-0.52613	0.282	0.621	1.29512e-178	0	Zfp706
8.01948e-183	-0.412466	0.102	0.397	1.33404e-178	0	Cbx1
1.00361e-182	-0.368629	0.076	0.356	1.66951e-178	0	Galnt4
1.08578e-182	-0.344911	0.088	0.38	1.80619e-178	0	Zmat2
1.13675e-182	-0.320547	0.05	0.311	1.89098e-178	0	Mrps18c
1.42943e-182	-0.360644	0.069	0.346	2.37786e-178	0	Prkar1a
2.53697e-182	-0.60657	0.236	0.556	4.22026e-178	0	St6galnac6
2.57261e-182	-0.452262	0.211	0.555	4.27954e-178	0	Gabarapl2
4.20383e-182	-0.542516	0.216	0.544	6.99307e-178	0	Sqor
6.90387e-182	-0.58086	0.091	0.367	1.14846e-177	0	Mif
7.37987e-182	-0.667376	0.223	0.555	1.22764e-177	0	Nfkbia
8.13608e-182	-0.43235	0.017	0.246	1.35344e-177	0	Lman1
1.23798e-181	-0.468982	0.138	0.446	2.05938e-177	0	Ssb
1.25603e-181	-0.43633	0.131	0.443	2.08941e-177	0	Ptprd
1.43526e-181	-0.305933	0.05	0.311	2.38755e-177	0	Rtcb
1.56724e-181	-0.355023	0.054	0.317	2.60711e-177	0	Chchd7
1.57039e-181	-0.596449	0.475	0.759	2.61234e-177	0	Ptp4a2
2.86822e-181	-0.30189	0.066	0.341	4.77128e-177	0	Vapb
3.05086e-181	-0.710741	0.282	0.61	5.07511e-177	0	Sfn
3.88325e-181	-0.331134	0.028	0.268	6.45979e-177	0	Qdpr
4.19096e-181	-0.354448	0.023	0.257	6.97167e-177	0	Sh2d4a
4.32866e-181	-0.485534	0.251	0.596	7.20072e-177	0	Sh3glb1
4.49042e-181	-0.439644	0.104	0.399	7.46982e-177	0	Hnrnpd
5.2979e-181	-0.364202	0.055	0.319	8.81306e-177	0	1810022K09Rik
5.32986e-181	-0.510789	0.056	0.315	8.86622e-177	0	Galnt3
1.3015e-180	-0.325412	0.015	0.242	2.16505e-176	0	Idh2
1.34157e-180	-0.523175	0.279	0.628	2.2317e-176	0	Ddx3x
1.48504e-180	-0.940523	0.093	0.361	2.47037e-176	0	Klf2
2.14142e-180	-0.29249	0.034	0.28	3.56225e-176	0	Acot13
2.85074e-180	-0.346846	0.085	0.372	4.74221e-176	0	Rbm8a
3.20017e-180	-0.358984	0.062	0.331	5.32349e-176	0	Bcas2
4.94794e-180	-0.353758	0.089	0.377	8.23089e-176	0	Mapk1ip1l
5.01118e-180	-0.387965	0.135	0.451	8.3361e-176	0	Tmem183a
5.59641e-180	-0.904637	0.161	0.44	9.30963e-176	0	Ces2e
7.50926e-180	-0.416096	0.14	0.455	1.24916e-175	0	Atp6v0a2
1.29217e-179	-0.311749	0.029	0.269	2.14953e-175	0	Cenpv
1.47292e-179	-0.32287	0.075	0.354	2.4502e-175	0	Stt3b
1.94938e-179	-0.278015	0.037	0.285	3.2428e-175	0	Trappc2l
2.32857e-179	-0.342943	0.101	0.398	3.87358e-175	0	Rad21
2.38875e-179	-0.352813	0.096	0.39	3.97368e-175	0	Mapre1
2.47629e-179	-0.546364	0.027	0.261	4.11931e-175	0	Reep5
2.64968e-179	-0.420188	0.155	0.476	4.40775e-175	0	Sumo1
3.0302e-179	-0.364433	0.102	0.398	5.04073e-175	0	Nadk
6.33848e-179	-0.371737	0.059	0.322	1.05441e-174	0	Msmo1
8.20612e-179	-0.345932	0.072	0.347	1.36509e-174	0	Srp14
1.0747e-178	-0.315322	0.046	0.3	1.78776e-174	0	Ap1ar
1.11869e-178	-0.369388	0.069	0.34	1.86094e-174	0	Srp72
1.11924e-178	-0.35737	0.054	0.314	1.86186e-174	0	Ube2s
1.33192e-178	-0.428233	0.047	0.3	2.21565e-174	0	Mllt3
1.53346e-178	-0.859337	0.04	0.279	2.55092e-174	0	Fxyd3
1.64344e-178	-0.278967	0.025	0.26	2.73386e-174	0	Mrps15
1.67956e-178	-0.348335	0.09	0.378	2.79395e-174	0	Ufm1
1.76575e-178	-0.827545	0.048	0.288	2.93733e-174	0	Qsox1
1.79559e-178	-0.285861	0.044	0.298	2.98697e-174	0	Ube2a
1.93446e-178	-0.54324	0.386	0.71	3.21797e-174	0	Aes
1.95503e-178	-0.310783	0.052	0.312	3.25219e-174	0	Lpcat3
2.06477e-178	-0.389788	0.015	0.237	3.43475e-174	0	Plp2
2.25026e-178	-0.345613	0.043	0.294	3.74331e-174	0	Bola3
2.25908e-178	-0.397132	0.037	0.282	3.75798e-174	0	Snrpd1
2.4785e-178	-0.361765	0.071	0.342	4.12299e-174	0	Rnf11
3.39781e-178	-0.667617	0.27	0.594	5.65225e-174	0	Hist1h1e
3.53515e-178	-0.344265	0.046	0.299	5.88072e-174	0	Naa50
3.68871e-178	-0.300188	0.057	0.321	6.13617e-174	0	Emc10
4.03255e-178	-0.327168	0.072	0.347	6.70815e-174	0	Bola2
6.86085e-178	-0.443425	0.163	0.485	1.1413e-173	0	Flnb
8.21439e-178	-0.303702	0.051	0.31	1.36646e-173	0	Med28
1.14357e-177	-0.434218	0.082	0.356	1.90232e-173	0	Acly
1.29271e-177	-0.422465	0.117	0.419	2.15042e-173	0	Pof1b
1.33322e-177	-0.387106	0.117	0.42	2.21782e-173	0	Snw1
1.65601e-177	-0.399076	0.061	0.324	2.75478e-173	0	Clip1
2.05776e-177	-0.407232	0.023	0.254	3.42308e-173	0	Alcam
2.08425e-177	-0.640273	0.033	0.267	3.46715e-173	0	Sox9
2.10805e-177	-0.427743	0.186	0.52	3.50674e-173	0	Snx3
2.99665e-177	-0.31367	0.077	0.355	4.98493e-173	0	Prpf8
3.19992e-177	-0.405798	0.107	0.402	5.32307e-173	0	Tuba1c
5.86801e-177	-0.310241	0.078	0.358	9.76144e-173	0	Ik
6.09766e-177	-0.75891	0.026	0.254	1.01435e-172	0	5330417C22Rik
6.74818e-177	-0.305689	0.064	0.334	1.12256e-172	0	Smim7
6.92613e-177	-0.265188	0.031	0.27	1.15216e-172	0	Mrpl27
7.20447e-177	-0.347585	0.099	0.392	1.19846e-172	0	Brk1
7.57374e-177	-0.470505	0.023	0.252	1.25989e-172	0	C1qbp
8.21032e-177	-0.552855	0.214	0.525	1.36579e-172	0	Esd
9.30391e-177	-0.952827	0.35	0.641	1.5477e-172	0	Maoa
1.10436e-176	-0.291243	0.042	0.293	1.83711e-172	0	Lamtor5
1.59083e-176	-0.301014	0.021	0.25	2.64635e-172	0	Gadd45gip1
1.75606e-176	-0.343176	0.112	0.414	2.92121e-172	0	Rheb
2.03988e-176	-0.308292	0.045	0.297	3.39334e-172	0	Polr2k
2.48273e-176	-0.273954	0.036	0.281	4.13002e-172	0	Pnp
2.49387e-176	-0.304901	0.039	0.285	4.14856e-172	0	H13
2.72008e-176	-0.31903	0.029	0.265	4.52486e-172	0	Eif3g
4.07907e-176	-0.419747	0.11	0.401	6.78553e-172	0	Timm8b
5.39081e-176	-0.360181	0.042	0.289	8.96761e-172	0	Ddx21
7.60753e-176	-0.887436	0.038	0.271	1.26551e-171	0	Aldh1a1
9.31057e-176	-0.285816	0.041	0.289	1.54881e-171	0	Mocs2
9.82503e-176	-0.357576	0.101	0.393	1.63439e-171	0	Psmc3
1.23171e-175	-0.319401	0.046	0.297	2.04895e-171	0	Dhrs7b
1.77755e-175	-0.402629	0.083	0.359	2.95696e-171	0	Gclc
1.82513e-175	-0.295636	0.053	0.311	3.03611e-171	0	Hdac1
1.91183e-175	-0.388356	0.023	0.251	3.18033e-171	0	Nipal2
2.17575e-175	-0.34872	0.041	0.287	3.61936e-171	0	Adh5
2.30092e-175	-0.472162	0.149	0.454	3.82759e-171	0	Acp5
3.09829e-175	-0.382603	0.105	0.396	5.15401e-171	0	Cdc37
3.21213e-175	-0.328817	0.092	0.379	5.34337e-171	0	Eif4e2
3.50492e-175	-0.393611	0.084	0.361	5.83044e-171	0	Cct8
3.51708e-175	-0.33843	0.058	0.318	5.85066e-171	0	Tom1l1
3.67546e-175	-0.297397	0.058	0.32	6.11413e-171	0	Pnkd
3.7874e-175	-0.360044	0.127	0.434	6.30035e-171	0	Pet100
4.14516e-175	-0.285619	0.042	0.29	6.89548e-171	0	Cyb5r3
4.85253e-175	-0.436792	0.098	0.38	8.07219e-171	0	Abracl
5.04897e-175	-0.327497	0.098	0.39	8.39896e-171	0	Tlk1
7.58279e-175	-0.293308	0.025	0.256	1.2614e-170	0	Spcs3
8.53505e-175	-0.332348	0.083	0.362	1.4198e-170	0	2900097C17Rik
8.78932e-175	-0.322921	0.041	0.286	1.4621e-170	0	Dpy30
1.03197e-174	-0.397999	0.157	0.478	1.71669e-170	0	Golph3
1.29835e-174	-0.472014	0.043	0.286	2.15981e-170	0	Galnt10
1.59653e-174	-0.299023	0.043	0.291	2.65582e-170	0	Cuta
2.25718e-174	-0.572983	0.043	0.283	3.75482e-170	0	Snhg18
3.59157e-174	-0.352557	0.072	0.341	5.97457e-170	0	Rabac1
4.09368e-174	-0.571728	0.089	0.358	6.80983e-170	0	Cela1
4.38351e-174	-0.442892	0.199	0.534	7.29196e-170	0	Pak2
4.93409e-174	-0.36324	0.113	0.409	8.20786e-170	0	Ppp2r1a
4.96061e-174	-0.335488	0.081	0.359	8.25198e-170	0	Eloc
5.21131e-174	-1.04034	0.388	0.632	8.66902e-170	0	Krt20
5.47022e-174	-0.577989	0.166	0.462	9.09971e-170	0	Nedd4
6.16922e-174	-0.374768	0.038	0.279	1.02625e-169	0	Crot
6.52687e-174	-0.317544	0.034	0.272	1.08574e-169	0	Lrrc59
6.77107e-174	-0.272653	0.015	0.235	1.12637e-169	0	Nenf
7.24724e-174	-0.534708	0.23	0.546	1.20558e-169	0	Calml4
9.64873e-174	-0.308424	0.087	0.37	1.60507e-169	0	Ginm1
1.19624e-173	-0.347317	0.068	0.334	1.98994e-169	0	Krtcap3
1.3648e-173	-0.312785	0.027	0.259	2.27034e-169	0	Eif2s1
1.60524e-173	-0.375211	0.055	0.31	2.67031e-169	0	Srp19
1.94442e-173	-0.417862	0.024	0.25	3.23454e-169	0	Asph
2.0231e-173	-0.70798	0.033	0.262	3.36542e-169	0	Cyr61
2.39294e-173	-0.307907	0.05	0.302	3.98065e-169	0	Yipf6
3.12134e-173	-0.281009	0.039	0.282	5.19234e-169	0	Nudt19
3.63521e-173	-0.509289	0.042	0.281	6.04717e-169	0	Cd81
3.76166e-173	-0.293939	0.031	0.268	6.25752e-169	0	Usp14
5.42305e-173	-0.339583	0.049	0.3	9.02124e-169	0	Utp11
1.01454e-172	-0.313735	0.017	0.238	1.68768e-168	0	Mid1ip1
1.0499e-172	-0.522272	0.311	0.658	1.7465e-168	0	Luc7l2
1.06874e-172	-0.275827	0.047	0.297	1.77785e-168	0	Tfg
1.45428e-172	-0.283892	0.054	0.311	2.4192e-168	0	Ap1s1
1.53601e-172	-0.344987	0.114	0.411	2.55515e-168	0	Ctsz
1.71351e-172	-0.281566	0.021	0.246	2.85043e-168	0	Cetn3
1.82473e-172	-0.269327	0.045	0.294	3.03543e-168	0	Iscu
2.10007e-172	-0.647692	0.03	0.256	3.49347e-168	0	Dpep1
2.44607e-172	-0.313578	0.031	0.267	4.06904e-168	0	Polr2e
2.64029e-172	-0.325497	0.008	0.217	4.39212e-168	0	Dpp4
2.80505e-172	-0.436875	0.043	0.283	4.6662e-168	0	Aldob
2.95231e-172	-0.300249	0.043	0.289	4.91116e-168	0	Eif3d
3.20338e-172	-0.476368	0.151	0.454	5.32882e-168	0	Nt5c
3.61487e-172	-0.304995	0.072	0.342	6.01334e-168	0	Arpc5l
3.64814e-172	-0.329995	0.037	0.276	6.06869e-168	0	Imp3
3.98452e-172	-0.591369	0.01	0.221	6.62825e-168	0	Cldn2
4.52078e-172	-0.39088	0.166	0.49	7.52032e-168	0	Ctsd
5.90097e-172	-0.412331	0.133	0.432	9.81626e-168	0	Chchd3
1.11032e-171	-0.340269	0.038	0.277	1.84702e-167	0	Tars
1.30923e-171	-0.550878	0.313	0.649	2.1779e-167	0	Pdlim1
1.44396e-171	-0.306667	0.026	0.255	2.40203e-167	0	Eci1
1.53345e-171	-0.288012	0.031	0.264	2.55089e-167	0	Lsm6
1.59012e-171	-0.388145	0.047	0.292	2.64517e-167	0	Gramd3
2.08837e-171	0.415832	1	0.999	3.474e-167	0	mt-Co1
2.57454e-171	-0.326955	0.093	0.377	4.28274e-167	0	Rex1bd
3.48305e-171	-1.18848	0.083	0.327	5.79405e-167	0	Gpx2
3.53846e-171	-0.31249	0.071	0.337	5.88623e-167	0	Saraf
3.92168e-171	-0.399539	0.121	0.414	6.52372e-167	0	Prkaa2
5.0598e-171	-0.275401	0.028	0.259	8.41698e-167	0	Paqr4
6.36619e-171	-0.481783	0.202	0.522	1.05902e-166	0	Smarca5
7.1374e-171	-0.313342	0.06	0.319	1.18731e-166	0	Eif3b
8.27747e-171	-0.349552	0.115	0.413	1.37696e-166	0	Sec63
9.16017e-171	-0.288909	0.042	0.284	1.5238e-166	0	Pigp
1.20247e-170	-0.404344	0.19	0.522	2.0003e-166	0	Psmd4
1.37257e-170	-0.29084	0.029	0.259	2.28327e-166	0	Aifm1
1.82718e-170	-0.403187	0.056	0.305	3.03951e-166	0	B4galnt2
1.96143e-170	-0.279336	0.045	0.291	3.26283e-166	0	Eif2s3x
2.01053e-170	-0.240641	0.032	0.266	3.34452e-166	0	Mea1
2.11502e-170	-0.261502	0.046	0.294	3.51833e-166	0	C1d
2.24648e-170	-0.510061	0.22	0.541	3.73702e-166	0	Sfpq
2.25414e-170	-0.540285	0.233	0.555	3.74977e-166	0	Ifi27l2b
2.36787e-170	-0.322532	0.116	0.415	3.93896e-166	0	Cript
2.38084e-170	-0.472598	0.042	0.281	3.96053e-166	0	Dnajc10
2.61679e-170	-0.31899	0.028	0.256	4.35304e-166	0	Lap3
3.30285e-170	-0.364739	0.141	0.453	5.49429e-166	0	Tmed7
3.30799e-170	-0.72112	0.308	0.618	5.50284e-166	0	4931406C07Rik
3.46697e-170	-0.344414	0.055	0.308	5.7673e-166	0	Snrpd3
4.81305e-170	-0.276792	0.036	0.273	8.00651e-166	0	Eif4a3
5.83573e-170	-0.681494	0.021	0.238	9.70774e-166	0	Ccnd2
6.67003e-170	-0.32136	0.095	0.38	1.10956e-165	0	Ube2d2a
8.12016e-170	-0.419571	0.199	0.53	1.35079e-165	0	Vasp
9.69577e-170	-0.304938	0.085	0.364	1.61289e-165	0	Arpc1a
9.70859e-170	-1.07126	0.112	0.372	1.61502e-165	0	Wfdc2
9.78587e-170	-0.320596	0.091	0.372	1.62788e-165	0	Psmd2
1.03459e-169	-0.366528	0.143	0.456	1.72104e-165	0	Nckap1
1.47553e-169	-0.274507	0.039	0.279	2.45455e-165	0	Timm17a
1.49705e-169	-0.247534	0.037	0.276	2.49035e-165	0	Nipsnap3b
1.54778e-169	-0.29252	0.049	0.297	2.57473e-165	0	Slc39a1
2.17043e-169	-0.261317	0.017	0.235	3.6105e-165	0	Rexo2
2.46501e-169	-0.585484	0.332	0.669	4.10054e-165	0	Slc38a2
2.6924e-169	-0.458852	0.081	0.347	4.4788e-165	0	Mtss1
3.04444e-169	-0.297786	0.028	0.256	5.06443e-165	0	Cd47
3.07312e-169	-0.248916	0.023	0.248	5.11214e-165	0	Dhrs4
3.17845e-169	-0.296008	0.019	0.238	5.28736e-165	0	Sqle
3.42104e-169	-0.332723	0.063	0.32	5.69091e-165	0	Hmgcl
3.57573e-169	-0.28808	0.071	0.338	5.94822e-165	0	Mettl9
3.57844e-169	-0.433676	0.101	0.378	5.95274e-165	0	Galnt6
4.62308e-169	-0.292098	0.035	0.269	7.69049e-165	0	Cpq
4.7258e-169	-0.37195	0.054	0.302	7.86136e-165	0	U2af1
5.19917e-169	-0.257561	0.02	0.241	8.64881e-165	0	Yeats4
5.33759e-169	-0.255859	0.017	0.233	8.87908e-165	0	Mrpl35
5.52271e-169	-0.300814	0.048	0.295	9.18703e-165	0	Ddt
8.88996e-169	-0.323019	0.089	0.367	1.47884e-164	0	Hprt
8.93895e-169	-0.27894	0.04	0.281	1.48699e-164	0	Mrps34
9.76565e-169	-0.430798	0.151	0.453	1.62452e-164	0	Phyh
1.12876e-168	-0.438493	0.257	0.604	1.87769e-164	0	Hnrnpul2
1.49217e-168	-0.450248	0.26	0.604	2.48222e-164	0	Dazap2
2.13592e-168	-0.36379	0.094	0.373	3.5531e-164	0	Zfp644
2.60206e-168	-0.329091	0.085	0.358	4.32853e-164	0	Copz1
2.65398e-168	-0.297554	0.067	0.33	4.4149e-164	0	Sucla2
2.97507e-168	-0.55657	0.274	0.599	4.94903e-164	0	H2-T23
3.25212e-168	-0.542588	0.351	0.672	5.4099e-164	0	Gpx4
3.48886e-168	-0.379611	0.091	0.366	5.80372e-164	0	Man1a
3.49769e-168	-0.247991	0.017	0.234	5.81841e-164	0	Tmem205
3.83752e-168	-0.515304	0.079	0.335	6.38371e-164	0	Ppp1r1b
3.93882e-168	-0.366912	0.136	0.44	6.55223e-164	0	Glg1
3.94442e-168	-0.363397	0.103	0.387	6.56154e-164	0	Gspt1
4.08741e-168	-0.39136	0.19	0.518	6.79941e-164	0	Adipor1
4.22206e-168	-0.282666	0.069	0.334	7.0234e-164	0	Yipf4
4.69678e-168	-0.379495	0.109	0.395	7.8131e-164	0	Smc1a
5.43335e-168	-0.483254	0.15	0.45	9.03838e-164	0	Neurl3
6.04987e-168	-0.292889	0.067	0.328	1.0064e-163	0	Samm50
7.06519e-168	-0.280524	0.057	0.311	1.17529e-163	0	Hagh
8.03198e-168	-0.554489	0.732	0.881	1.33612e-163	0	Tax1bp1
9.33357e-168	-0.297413	0.052	0.3	1.55264e-163	0	Mrpl28
1.18223e-167	-0.441534	0.256	0.597	1.96664e-163	0	Pafah1b1
1.24044e-167	-0.496123	0.171	0.472	2.06348e-163	0	Smim24
1.24069e-167	-0.300174	0.047	0.29	2.06388e-163	0	Cfdp1
1.27302e-167	-0.29713	0.058	0.31	2.11766e-163	0	Erp44
1.31506e-167	-0.315424	0.026	0.249	2.18761e-163	0	Ppcs
1.36576e-167	-0.336405	0.058	0.31	2.27195e-163	0	Prpsap1
1.82906e-167	-0.254173	0.018	0.234	3.04264e-163	0	Wdr83os
1.91684e-167	-0.307593	0.014	0.225	3.18867e-163	0	Homer2
2.37653e-167	-0.338414	0.094	0.371	3.95336e-163	0	Map2k1
2.41621e-167	-0.252976	0.021	0.241	4.01937e-163	0	Atp1b3
4.15058e-167	-0.320322	0.082	0.355	6.90448e-163	0	Cpne3
4.57036e-167	-0.415245	0.18	0.5	7.6028e-163	0	Clstn1
5.80748e-167	-0.278708	0.067	0.329	9.66074e-163	0	Pfdn6
6.19371e-167	-0.348945	0.011	0.22	1.03032e-162	0	Actn1
8.2877e-167	-0.515727	0.088	0.35	1.37866e-162	0	Hnrnpa1
9.62164e-167	-0.308134	0.067	0.327	1.60056e-162	0	Serinc1
1.00464e-166	-0.287	0.032	0.262	1.67122e-162	0	Pop5
1.01515e-166	-0.432762	0.184	0.506	1.6887e-162	0	Numa1
1.05234e-166	-0.261734	0.018	0.233	1.75056e-162	0	Tfam
1.08928e-166	-0.39681	0.143	0.447	1.81201e-162	0	Satb2
1.37461e-166	-0.298453	0.051	0.298	2.28667e-162	0	Tomm70a
1.5548e-166	-0.323474	0.101	0.386	2.58641e-162	0	Os9
1.68333e-166	-0.380301	0.104	0.383	2.80021e-162	0	Larp4
1.71968e-166	-0.249614	0.029	0.257	2.86068e-162	0	Surf1
1.87151e-166	-0.271776	0.042	0.282	3.11326e-162	0	Rars
2.0693e-166	-0.354457	0.133	0.434	3.44227e-162	0	Sf3b6
2.32978e-166	-0.387377	0.13	0.426	3.87559e-162	0	Akr1c12
2.72999e-166	-0.353051	0.108	0.391	4.54133e-162	0	F2rl1
3.18804e-166	-0.389529	0.045	0.282	5.30331e-162	0	Elovl6
3.29022e-166	-0.313886	0.087	0.361	5.47328e-162	0	Lamtor1
3.62654e-166	-0.275619	0.027	0.251	6.03274e-162	0	Tmem126a
5.08062e-166	-0.443588	0.228	0.558	8.45162e-162	0	Dnaja2
5.22768e-166	-0.252636	0.026	0.248	8.69625e-162	0	Calu
8.07203e-166	-0.245073	0.027	0.251	1.34278e-161	0	2610528J11Rik
8.46679e-166	-0.285086	0.068	0.329	1.40845e-161	0	Fam103a1
8.8183e-166	-0.565945	0.425	0.733	1.46692e-161	0	Gpa33
9.4467e-166	-0.461523	0.187	0.508	1.57146e-161	0	Fermt1
1.21335e-165	-0.430076	0.207	0.535	2.0184e-161	0	Pttg1ip
1.45086e-165	-0.535383	0.413	0.731	2.41351e-161	0	Ctnnb1
1.87961e-165	-0.283087	0.088	0.364	3.12673e-161	0	Rab8a
4.37852e-165	-0.28068	0.081	0.352	7.28367e-161	0	Mvb12a
4.46045e-165	-0.341395	0.133	0.435	7.41997e-161	0	D17Wsu92e
4.56805e-165	-0.320836	0.036	0.267	7.59895e-161	0	Pa2g4
5.19552e-165	-0.284479	0.034	0.264	8.64274e-161	0	Rps27rt
5.67636e-165	-1.33126	0.078	0.32	9.44262e-161	0	Nupr1
5.7005e-165	-0.327217	0.041	0.275	9.48278e-161	0	Wars
6.43157e-165	-0.271245	0.042	0.279	1.06989e-160	0	Snrpc
7.42435e-165	-0.421414	0.161	0.471	1.23504e-160	0	Glrx
8.93905e-165	-0.381977	0.054	0.297	1.48701e-160	0	Mpst
1.0724e-164	-0.659054	0.044	0.272	1.78394e-160	0	Mgll
1.1785e-164	-0.301361	0.066	0.322	1.96044e-160	0	Rnf7
1.19946e-164	-0.325147	0.013	0.22	1.9953e-160	0	Pcbd1
1.59227e-164	-0.353988	0.103	0.385	2.64874e-160	0	Sec61a1
2.51344e-164	-0.296298	0.091	0.368	4.18111e-160	0	Gatad1
2.93794e-164	-0.232324	0.028	0.252	4.88726e-160	0	Pcbd2
3.16126e-164	-0.362901	0.153	0.465	5.25876e-160	0	Ccdc12
5.45377e-164	-0.286255	0.074	0.338	9.07235e-160	0	Psmc5
5.83065e-164	-0.37269	0.163	0.477	9.69928e-160	0	Tmem30a
6.37838e-164	-0.414622	0.221	0.556	1.06104e-159	0	Larp4b
6.58475e-164	-0.276212	0.04	0.275	1.09537e-159	0	Dnajc21
7.23533e-164	-0.30983	0.078	0.344	1.2036e-159	0	Polr2j
7.75776e-164	-0.298833	0.075	0.337	1.2905e-159	0	Sugt1
7.82599e-164	-0.291145	0.046	0.286	1.30185e-159	0	Timm10b
8.41665e-164	-0.251072	0.053	0.299	1.40011e-159	0	Ei24
9.34511e-164	-0.285612	0.027	0.249	1.55456e-159	0	Ptov1
9.68712e-164	-0.261728	0.066	0.324	1.61145e-159	0	Unc50
1.0649e-163	-0.286402	0.05	0.292	1.77146e-159	0	Stt3a
1.19652e-163	-0.310541	0.061	0.312	1.9904e-159	0	Gtf2b
1.38557e-163	-0.505627	0.021	0.233	2.30489e-159	0	Tnfaip8
1.48704e-163	-0.345435	0.062	0.311	2.47369e-159	0	Slc25a10
1.53533e-163	-0.244927	0.03	0.256	2.55402e-159	0	Dynlt3
2.75939e-163	-0.331501	0.047	0.286	4.59024e-159	0	Wls
2.93257e-163	-0.413254	0.142	0.44	4.87832e-159	0	Tmem171
3.04888e-163	-0.34033	0.135	0.435	5.07181e-159	0	Dram2
3.11198e-163	-0.526222	0.011	0.214	5.17677e-159	0	Muc4
3.15261e-163	-0.318526	0.114	0.404	5.24437e-159	0	Rab5c
4.51859e-163	-0.30835	0.033	0.258	7.51667e-159	0	Alyref
4.82213e-163	-0.269307	0.044	0.282	8.02162e-159	0	Strap
5.02766e-163	-0.300917	0.064	0.318	8.36352e-159	0	Tuba4a
5.14877e-163	-0.322608	0.092	0.366	8.56498e-159	0	Fam104a
5.34166e-163	-0.26581	0.018	0.23	8.88586e-159	0	Akr7a5
5.88651e-163	-0.305675	0.07	0.328	9.79221e-159	0	Srsf10
6.82426e-163	-0.32863	0.011	0.215	1.13522e-158	0	Zfhx3
8.57707e-163	-0.589132	0.512	0.798	1.4268e-158	0	Cdh1
9.66524e-163	-0.309619	0.04	0.272	1.60781e-158	0	Vipr1
1.13133e-162	-0.277953	0.067	0.323	1.88197e-158	0	Rab1b
1.27403e-162	-0.27644	0.072	0.333	2.11935e-158	0	Trappc4
1.31589e-162	-0.472474	0.308	0.646	2.18899e-158	0	Gnb1
1.38446e-162	-0.324281	0.122	0.415	2.30305e-158	0	Pgd
1.54847e-162	-0.298611	0.033	0.258	2.57588e-158	0	Agpat5
1.77081e-162	-0.290553	0.046	0.283	2.94573e-158	0	Magoh
1.81176e-162	-0.298878	0.044	0.28	3.01387e-158	0	Tmed5
2.27737e-162	-0.275511	0.065	0.32	3.78841e-158	0	Tmem33
2.43529e-162	-0.292275	0.03	0.252	4.0511e-158	0	Sike1
2.48823e-162	-0.339222	0.036	0.264	4.13916e-158	0	Cks2
2.50475e-162	-0.257547	0.034	0.261	4.16665e-158	0	Polr2i
3.23369e-162	-0.270551	0.067	0.323	5.37924e-158	0	Msrb1
3.35012e-162	-0.321865	0.126	0.421	5.57292e-158	0	Lypla1
3.60189e-162	-0.371036	0.09	0.357	5.99174e-158	0	Syncrip
5.91053e-162	-0.26527	0.058	0.306	9.83217e-158	0	Ap3s1
5.91195e-162	-0.378572	0.134	0.431	9.83453e-158	0	Pbrm1
7.61318e-162	-0.548987	0.121	0.395	1.26645e-157	0	Fut8
7.83871e-162	-0.513839	0.064	0.307	1.30397e-157	0	Hgfac
9.55844e-162	-0.365233	0.154	0.462	1.59005e-157	0	Abcf1
1.0536e-161	-0.375726	0.025	0.24	1.75266e-157	0	Impdh2
1.06571e-161	-0.351753	0.149	0.457	1.77281e-157	0	Adipor2
1.29103e-161	-0.346171	0.115	0.401	2.14763e-157	0	Prkca
1.38569e-161	-0.269709	0.054	0.299	2.3051e-157	0	Micu2
1.56295e-161	-0.247307	0.023	0.239	2.59997e-157	0	Lrpap1
1.62911e-161	-0.306481	0.049	0.288	2.71002e-157	0	Gorasp2
1.73161e-161	-0.38715	0.13	0.42	2.88053e-157	0	Ppp3ca
1.81822e-161	-0.256137	0.029	0.251	3.0246e-157	0	Bdh1
2.07653e-161	-0.611293	0.692	0.844	3.4543e-157	0	Slc25a3
2.47428e-161	-0.406659	0.23	0.56	4.11597e-157	0	Eif4h
3.1133e-161	-0.244849	0.041	0.274	5.17898e-157	0	Slc35b1
3.57879e-161	-0.372324	0.096	0.367	5.95331e-157	0	Cdcp1
3.90122e-161	-0.302943	0.06	0.308	6.48969e-157	0	Kpnb1
4.38513e-161	-0.403443	0.047	0.28	7.29466e-157	0	Il13ra1
4.71974e-161	-0.240896	0.036	0.264	7.85129e-157	0	Mrps18a
4.82898e-161	-0.315756	0.113	0.398	8.03301e-157	0	Arf3
5.05904e-161	-0.417003	0.16	0.461	8.41571e-157	0	Tmem54
5.94054e-161	-0.244831	0.021	0.235	9.88209e-157	0	Cnih1
7.20494e-161	-0.256797	0.02	0.232	1.19854e-156	0	Rell1
7.37e-161	-0.286524	0.059	0.307	1.226e-156	0	Erlec1
9.34352e-161	-0.282929	0.073	0.332	1.55429e-156	0	Glo1
1.18081e-160	-0.53866	0.024	0.236	1.96427e-156	0	Hmgn1
1.25062e-160	-0.647505	0.522	0.759	2.0804e-156	0	Aldoa
1.37246e-160	-0.280106	0.071	0.329	2.28309e-156	0	Polr2m
1.49403e-160	-0.278514	0.095	0.371	2.48533e-156	0	Abhd17a
1.50775e-160	-0.299464	0.055	0.299	2.50814e-156	0	Alas1
1.56737e-160	-0.29421	0.095	0.368	2.60733e-156	0	Ube2m
2.12823e-160	-0.276118	0.054	0.298	3.54031e-156	0	Hpcal1
2.13067e-160	-0.312491	0.122	0.413	3.54436e-156	0	Aamp
2.4322e-160	-0.36881	0.155	0.462	4.04596e-156	0	Psmb10
3.35933e-160	-0.316933	0.027	0.244	5.58825e-156	0	Fam107b
3.53837e-160	-0.280956	0.08	0.344	5.88607e-156	0	Ube2n
3.76771e-160	-0.316578	0.135	0.435	6.26759e-156	0	Aph1a
4.76784e-160	-0.255266	0.049	0.289	7.9313e-156	0	Srsf9
5.00473e-160	-0.25139	0.03	0.251	8.32537e-156	0	Cops7a
5.32198e-160	-0.678927	0.597	0.8	8.85311e-156	0	Atp1a1
6.0271e-160	-0.29545	0.109	0.392	1.00261e-155	0	Mat2b
7.31349e-160	-0.27446	0.069	0.325	1.2166e-155	0	Slc25a1
7.75672e-160	-0.264351	0.056	0.301	1.29033e-155	0	Iars2
7.86245e-160	-0.367465	0.178	0.493	1.30792e-155	0	Yy1
8.09096e-160	-1.21572	0.125	0.37	1.34593e-155	0	Emp1
8.14369e-160	-0.303056	0.028	0.246	1.3547e-155	0	Acss2
1.14669e-159	-0.278035	0.05	0.29	1.90751e-155	0	Ipo7
1.17516e-159	-0.403532	0.07	0.318	1.95489e-155	0	Hexb
1.28455e-159	-0.286298	0.104	0.385	2.13685e-155	0	Dnm1l
1.42732e-159	-0.282243	0.076	0.335	2.37435e-155	0	Cmtm6
2.24611e-159	-0.266266	0.041	0.272	3.7364e-155	0	Tufm
2.30081e-159	-0.252189	0.018	0.226	3.82739e-155	0	Alg5
2.39388e-159	-0.232904	0.024	0.238	3.98222e-155	0	Eci2
2.72227e-159	-0.313013	0.116	0.403	4.5285e-155	0	Mapk1
3.37572e-159	-0.256877	0.043	0.277	5.6155e-155	0	Mrpl32
3.4856e-159	-0.380396	0.151	0.452	5.7983e-155	0	Top2b
3.59453e-159	-0.239951	0.042	0.275	5.97951e-155	0	Dnpep
5.16163e-159	-0.479795	0.108	0.377	8.58636e-155	0	Camk2n1
6.92749e-159	-0.369885	0.16	0.464	1.15239e-154	0	Eea1
7.399e-159	-0.231234	0.036	0.263	1.23082e-154	0	Gtf3c6
1.1647e-158	-0.317402	0.077	0.334	1.93747e-154	0	Smc3
1.19111e-158	-0.309015	0.017	0.223	1.98142e-154	0	Casd1
1.51141e-158	-0.30044	0.037	0.261	2.51423e-154	0	Dap
1.51697e-158	-0.245431	0.033	0.255	2.52348e-154	0	Wdr61
1.70417e-158	-0.528023	0.571	0.814	2.83489e-154	0	Rbm39
1.74169e-158	-0.498285	0.3	0.624	2.8973e-154	0	Gng12
1.84931e-158	-0.360661	0.162	0.47	3.07632e-154	0	Rab6a
2.27944e-158	-0.553913	0.056	0.288	3.79184e-154	0	Prss23
2.71801e-158	-0.244357	0.018	0.225	4.5214e-154	0	Mrps7
3.06638e-158	-0.340126	0.147	0.449	5.10091e-154	0	Psmc6
3.96003e-158	-0.319857	0.121	0.409	6.58751e-154	0	Papss1
4.77813e-158	-1.27751	0.952	0.964	7.94842e-154	0	Lypd8
6.29885e-158	-0.329962	0.137	0.433	1.04781e-153	0	Mcu
6.42536e-158	-0.496561	0.222	0.533	1.06886e-153	0	Mgst2
6.7132e-158	-0.324536	0.144	0.446	1.11674e-153	0	Pten
7.59993e-158	-0.50956	0.362	0.693	1.26425e-153	0	Ppp2ca
7.75632e-158	-0.228504	0.015	0.218	1.29026e-153	0	Mrpl11
8.22513e-158	-0.343009	0.162	0.471	1.36825e-153	0	Ubxn4
1.39882e-157	-0.261438	0.045	0.278	2.32694e-153	0	Pak1ip1
2.06945e-157	-0.322188	0.129	0.42	3.44252e-153	0	Aup1
2.27892e-157	-0.267579	0.05	0.287	3.79099e-153	0	Mtx2
3.30971e-157	-0.252925	0.013	0.214	5.5057e-153	0	Cyp2j6
4.25886e-157	-0.285379	0.097	0.369	7.08462e-153	0	Pdzd8
5.03979e-157	-0.396796	0.211	0.539	8.3837e-153	0	Dync1i2
5.31673e-157	-0.234335	0.015	0.218	8.84437e-153	0	1500011K16Rik
5.51428e-157	-0.217171	0.011	0.21	9.17301e-153	0	Pon3
5.88831e-157	-0.354729	0.123	0.404	9.7952e-153	0	Cpt1a
6.14444e-157	-1.1443	0.033	0.242	1.02213e-152	0	Tmigd1
6.14911e-157	-0.306394	0.1	0.372	1.0229e-152	0	Srpk1
6.53664e-157	-0.351448	0.116	0.398	1.08737e-152	0	Matr3
6.8634e-157	-0.24005	0.038	0.264	1.14173e-152	0	Sec13
7.24083e-157	-0.318697	0.109	0.385	1.20451e-152	0	Psma1
7.89319e-157	-0.459101	0.153	0.441	1.31303e-152	0	Mien1
8.70216e-157	-0.52507	0.242	0.558	1.4476e-152	0	Atf4
9.8705e-157	-0.428854	0.155	0.448	1.64196e-152	0	Por
1.22214e-156	-0.32128	0.112	0.39	2.03304e-152	0	Yipf3
1.22608e-156	-0.37069	0.181	0.495	2.03959e-152	0	Fgfr1op2
1.51699e-156	-0.239518	0.032	0.252	2.52352e-152	0	Psmd14
1.59179e-156	-0.498351	0.238	0.557	2.64794e-152	0	Atrx
1.63207e-156	-0.235704	0.013	0.213	2.71494e-152	0	Lpgat1
1.65548e-156	-0.22186	0.028	0.245	2.7539e-152	0	Pam16
1.68777e-156	-0.408871	0.02	0.226	2.8076e-152	0	Slc50a1
2.09312e-156	-0.304394	0.042	0.268	3.48191e-152	0	Smarcc1
2.89485e-156	-0.247196	0.021	0.23	4.81558e-152	0	Gm10073
3.27343e-156	-0.292108	0.08	0.337	5.44536e-152	0	Amfr
3.81615e-156	-0.574435	0.014	0.212	6.34816e-152	0	Cracr2a
3.97821e-156	-0.282039	0.07	0.32	6.61776e-152	0	Nmt1
4.4004e-156	-0.335928	0.14	0.432	7.32006e-152	0	Letm1
5.16628e-156	-0.241648	0.034	0.256	8.59411e-152	0	Mrps31
6.09703e-156	-0.366921	0.119	0.396	1.01424e-151	0	Txn2
6.2255e-156	-0.299049	0.097	0.368	1.03561e-151	0	Clptm1l
6.28526e-156	-0.274731	0.08	0.339	1.04555e-151	0	Efr3a
8.08068e-156	-0.271228	0.014	0.214	1.34422e-151	0	Mrps28
1.11768e-155	-0.430247	0.179	0.48	1.85926e-151	0	Acadl
1.23272e-155	-0.291591	0.087	0.349	2.05062e-151	0	Acaa1a
1.23508e-155	-0.310164	0.06	0.302	2.05456e-151	0	Sf3b5
1.68643e-155	-0.327463	0.128	0.417	2.80538e-151	0	Mob4
1.747e-155	-0.265818	0.095	0.365	2.90613e-151	0	Tex261
2.25798e-155	-0.265507	0.06	0.303	3.75616e-151	0	Fam96b
2.3204e-155	-0.239821	0.021	0.229	3.85998e-151	0	Ube2e1
2.35329e-155	-0.446968	0.302	0.643	3.91469e-151	0	Ppp1cb
2.51089e-155	-0.269896	0.085	0.347	4.17686e-151	0	Vps36
2.58428e-155	-0.278261	0.061	0.305	4.29895e-151	0	Ddx54
2.62173e-155	-0.37223	0.188	0.504	4.36124e-151	0	Trir
3.46553e-155	-0.383054	0.014	0.212	5.76491e-151	0	Fgfbp1
3.92836e-155	-0.25017	0.022	0.23	6.53483e-151	0	Abce1
4.3838e-155	-0.342702	0.02	0.225	7.29244e-151	0	Pla2g16
4.60205e-155	-0.259724	0.057	0.298	7.6555e-151	0	Vps29
4.67798e-155	-0.232718	0.038	0.262	7.78182e-151	0	Ccng1
4.93518e-155	-0.379974	0.208	0.529	8.20967e-151	0	Mbd2
5.09302e-155	-0.593361	0.63	0.846	8.47224e-151	0	Hnrnpa2b1
5.49371e-155	-0.320269	0.095	0.361	9.13879e-151	0	Ube2i
5.59727e-155	-0.509448	0.186	0.479	9.31106e-151	0	Smpdl3a
5.82779e-155	-0.462863	0.316	0.652	9.69452e-151	0	Vamp8
6.17252e-155	-0.333389	0.166	0.474	1.0268e-150	0	Alkbh5
8.12462e-155	-0.328119	0.064	0.308	1.35153e-150	0	Aldh3a2
8.97212e-155	-0.495298	0.084	0.334	1.49251e-150	0	Pck1
9.31328e-155	-0.4185	0.011	0.206	1.54926e-150	0	Tmem176b
1.03258e-154	-0.31806	0.082	0.338	1.71769e-150	0	Eif3j1
1.03289e-154	-0.547716	0.214	0.525	1.71821e-150	0	Klf10
1.13666e-154	-0.245959	0.042	0.267	1.89084e-150	0	Glrx2
1.17897e-154	-0.218662	0.022	0.231	1.96122e-150	0	Tmem98
1.34692e-154	-0.380942	0.064	0.304	2.2406e-150	0	Lgals3bp
1.54175e-154	-0.313737	0.07	0.318	2.56471e-150	0	Gm53
1.55954e-154	-0.233558	0.041	0.267	2.5943e-150	0	Emc2
1.6708e-154	-0.424325	0.092	0.347	2.77938e-150	0	Fam3b
1.70632e-154	-0.247682	0.047	0.278	2.83846e-150	0	Cdc26
1.70688e-154	-0.424678	0.007	0.197	2.83939e-150	0	Osr2
1.8796e-154	-0.226359	0.015	0.216	3.12671e-150	0	Vma21
1.89918e-154	-0.390774	0.012	0.207	3.15929e-150	0	Cldn15
2.15234e-154	-0.288965	0.083	0.341	3.58042e-150	0	Sar1a
2.43364e-154	-0.421277	0.02	0.222	4.04836e-150	0	Nap1l1
2.7823e-154	-0.232699	0.041	0.268	4.62835e-150	0	Mmadhc
4.69878e-154	-0.247222	0.039	0.262	7.81641e-150	0	Mrps17
5.07796e-154	-0.553773	0.018	0.219	8.44719e-150	0	Thbs1
5.42555e-154	-0.224819	0.034	0.253	9.02541e-150	0	Ebna1bp2
5.72389e-154	-0.375085	0.204	0.521	9.52169e-150	0	Kras
6.44541e-154	-0.299987	0.099	0.37	1.07219e-149	0	Ahcyl1
8.00328e-154	-0.259956	0.025	0.234	1.33135e-149	0	Pex7
8.28333e-154	-0.326625	0.144	0.441	1.37793e-149	0	Cul3
9.41649e-154	-0.401388	0.172	0.471	1.56643e-149	0	Lpp
9.6608e-154	-0.228454	0.03	0.245	1.60707e-149	0	Mrps25
1.30523e-153	-0.213128	0.018	0.221	2.17125e-149	0	Uchl3
1.38963e-153	-0.283046	0.036	0.256	2.31166e-149	0	Anapc5
1.49258e-153	-0.369947	0.2	0.517	2.4829e-149	0	Chmp4c
1.53083e-153	-0.287061	0.024	0.232	2.54653e-149	0	Anp32e
1.53756e-153	-0.431047	0.254	0.579	2.55773e-149	0	Atp6v1e1
1.5456e-153	-0.318755	0.038	0.258	2.57111e-149	0	Cbx5
1.81773e-153	-0.246262	0.061	0.304	3.0238e-149	0	Psmc2
1.83507e-153	-0.369258	0.191	0.503	3.05264e-149	0	Copa
2.02823e-153	-0.251854	0.016	0.216	3.37396e-149	0	Acot7
2.06241e-153	-0.250577	0.035	0.254	3.43081e-149	0	2310039H08Rik
2.4545e-153	-0.300425	0.111	0.387	4.08306e-149	0	Tmem160
2.67422e-153	-0.300965	0.113	0.39	4.44856e-149	0	Pcnp
2.76133e-153	-0.23674	0.018	0.22	4.59347e-149	0	Dars
3.33571e-153	-0.335631	0.158	0.461	5.54895e-149	0	Spop
4.2031e-153	-0.228846	0.015	0.215	6.99185e-149	0	Pyurf
4.48718e-153	-0.429482	0.09	0.344	7.46443e-149	0	Tmco3
4.63792e-153	-0.306735	0.104	0.375	7.71518e-149	0	Ddx50
5.90826e-153	-0.504659	0.167	0.454	9.8284e-149	0	Cldn23
6.26018e-153	-0.263594	0.039	0.261	1.04138e-148	0	Aamdc
8.43391e-153	-0.292326	0.096	0.364	1.40298e-148	0	Ube2h
8.80853e-153	-0.339971	0.009	0.199	1.4653e-148	0	Sorbs2
1.06186e-152	-0.257902	0.064	0.307	1.7664e-148	0	Rpp21
1.07714e-152	-0.241532	0.058	0.297	1.79181e-148	0	Ociad1
1.4745e-152	-0.27154	0.07	0.316	2.45284e-148	0	Tax1bp3
1.94571e-152	-0.288706	0.066	0.308	3.23669e-148	0	Gltp
2.38151e-152	-0.513573	0.022	0.223	3.96165e-148	0	Kcne3
2.92639e-152	-0.306443	0.007	0.195	4.86805e-148	0	Itga2
3.09693e-152	-0.669986	0.024	0.225	5.15174e-148	0	Apol10a
3.1129e-152	-0.262497	0.022	0.227	5.1783e-148	0	Gstm5
3.20817e-152	-0.283096	0.104	0.376	5.33679e-148	0	Ube2q1
3.42258e-152	-0.276567	0.072	0.32	5.69345e-148	0	Api5
3.75315e-152	-0.266386	0.021	0.224	6.24337e-148	0	Cth
3.86646e-152	-0.263314	0.07	0.317	6.43186e-148	0	Dctn4
4.63929e-152	-0.323498	0.043	0.265	7.71746e-148	0	Slc30a4
5.10617e-152	-0.235806	0.035	0.253	8.49411e-148	0	Acsl5
5.92043e-152	-0.428034	0.232	0.541	9.84864e-148	0	Hnrnpc
6.75064e-152	-0.670871	0.348	0.625	1.12297e-147	0	Ehf
7.2165e-152	-0.333179	0.115	0.392	1.20046e-147	0	Rap1b
9.11592e-152	-0.292943	0.103	0.372	1.51643e-147	0	Wbp11
9.74591e-152	-0.336559	0.097	0.36	1.62123e-147	0	Srsf6
1.01368e-151	-0.28953	0.107	0.38	1.68626e-147	0	Psmd11
1.03828e-151	-0.353277	0.188	0.502	1.72719e-147	0	Elf1
1.08128e-151	-0.298934	0.091	0.351	1.79871e-147	0	Efcab14
1.1253e-151	-0.249918	0.061	0.301	1.87193e-147	0	Tmem128
1.22797e-151	-0.309425	0.107	0.377	2.04273e-147	0	Fam32a
1.22902e-151	-0.298784	0.116	0.393	2.04448e-147	0	Adam10
1.65105e-151	-0.243607	0.059	0.298	2.74651e-147	0	Ppp2cb
1.6533e-151	-0.265081	0.015	0.21	2.75026e-147	0	Fdps
1.67361e-151	-0.28576	0.131	0.421	2.78404e-147	0	Rab21
1.73557e-151	-0.503749	0.242	0.551	2.88712e-147	0	Tra2b
2.49887e-151	-0.292471	0.015	0.211	4.15687e-147	0	Nhp2
6.03613e-151	-0.208613	0.02	0.223	1.00411e-146	0	Naxe
6.12365e-151	-0.256932	0.009	0.197	1.01867e-146	0	Fundc2
6.5264e-151	-0.284713	0.085	0.342	1.08567e-146	0	Psmd12
7.54431e-151	-0.240265	0.058	0.294	1.255e-146	0	Derl1
8.64606e-151	-0.208552	0.019	0.22	1.43827e-146	0	Yif1a
8.72771e-151	-0.257614	0.02	0.22	1.45185e-146	0	Fdft1
1.09971e-150	-0.531524	0.029	0.235	1.82937e-146	0	Ifitm2
1.41573e-150	-0.244909	0.024	0.23	2.35506e-146	0	Bccip
1.58202e-150	-0.54689	0.403	0.713	2.6317e-146	0	Vil1
1.92286e-150	-0.329449	0.019	0.217	3.19868e-146	0	Rab3d
2.56035e-150	-0.428778	0.1	0.354	4.25915e-146	0	Lsr
2.61759e-150	-0.251321	0.101	0.372	4.35435e-146	0	Capza1
2.73142e-150	-0.287118	0.069	0.312	4.54372e-146	0	Hibadh
2.82959e-150	-0.280679	0.083	0.337	4.70702e-146	0	Fbxl5
3.02325e-150	-0.303185	0.016	0.212	5.02918e-146	0	Trmt1
3.19408e-150	-0.256792	0.077	0.327	5.31335e-146	0	Leprot
4.06293e-150	-0.28346	0.026	0.232	6.75868e-146	0	Fkbp3
4.24464e-150	-0.225235	0.032	0.245	7.06095e-146	0	Rad23a
4.34119e-150	-0.21732	0.018	0.217	7.22157e-146	0	Timm17b
4.4138e-150	-0.27126	0.089	0.348	7.34236e-146	0	Clcn4
4.78927e-150	-0.210612	0.02	0.22	7.96695e-146	0	Mrpl41
4.95349e-150	-0.219917	0.012	0.205	8.24013e-146	0	Blmh
5.02044e-150	-0.233955	0.024	0.228	8.3515e-146	0	Ahsa1
5.30372e-150	-0.266723	0.027	0.234	8.82273e-146	0	Tomm40
5.41716e-150	-0.245146	0.031	0.242	9.01145e-146	0	Dcxr
5.46933e-150	-0.224066	0.035	0.25	9.09823e-146	0	1810058I24Rik
6.19771e-150	-0.324384	0.133	0.415	1.03099e-145	0	Fam20b
6.32519e-150	-0.270799	0.103	0.371	1.0522e-145	0	Psmd13
6.54396e-150	-0.253852	0.05	0.278	1.08859e-145	0	Shtn1
1.06535e-149	-0.335011	0.161	0.461	1.77221e-145	0	Sept7
1.16671e-149	-0.368726	0.188	0.492	1.94082e-145	0	Prpf40a
1.17474e-149	-0.349627	0.147	0.436	1.95418e-145	0	Slc31a1
1.793e-149	-0.216312	0.063	0.304	2.98266e-145	0	Naxd
2.10022e-149	-0.213422	0.027	0.235	3.49371e-145	0	Immp1l
2.65203e-149	-0.215254	0.031	0.243	4.41165e-145	0	Mrpl48
5.30276e-149	-0.226487	0.081	0.335	8.82115e-145	0	Supt4a
5.36228e-149	-0.295453	0.08	0.329	8.92015e-145	0	Gss
5.84676e-149	-0.254038	0.087	0.344	9.72609e-145	0	Clptm1
6.17067e-149	-0.330537	0.025	0.228	1.02649e-144	0	Itpr2
9.55684e-149	-0.375755	0.023	0.222	1.58978e-144	0	Fgfr2
1.05005e-148	-0.245487	0.055	0.286	1.74675e-144	0	Tmx1
1.06265e-148	-0.24129	0.046	0.269	1.76771e-144	0	Tm2d1
1.21911e-148	-0.335668	0.131	0.409	2.02799e-144	0	Paip2
1.30507e-148	-0.289828	0.023	0.224	2.17098e-144	0	Fbl
1.31393e-148	-0.273436	0.1	0.364	2.18572e-144	0	Ncstn
1.71573e-148	-0.429232	0.225	0.532	2.85412e-144	0	Cox17
1.76235e-148	-0.222309	0.027	0.234	2.93166e-144	0	Bet1
1.78074e-148	-0.233658	0.013	0.205	2.96225e-144	0	Parva
1.98169e-148	-0.227176	0.058	0.293	3.29654e-144	0	Psmc4
2.27433e-148	-0.349409	0.178	0.482	3.78335e-144	0	Ubald2
2.46606e-148	-0.242317	0.047	0.272	4.10229e-144	0	Ppip5k2
2.74584e-148	-0.220845	0.055	0.288	4.56771e-144	0	Pmpcb
2.86604e-148	-0.335014	0.137	0.421	4.76766e-144	0	Ssu72
2.91125e-148	-0.34203	0.069	0.306	4.84287e-144	0	Zdhhc21
3.131e-148	-0.594001	0.309	0.605	5.20841e-144	0	Aldh2
3.18459e-148	-0.258614	0.042	0.263	5.29756e-144	0	Lims1
4.68127e-148	-0.255573	0.078	0.326	7.78729e-144	0	Mindy1
7.34775e-148	-0.296535	0.093	0.351	1.2223e-143	0	Atp6v0d1
7.76282e-148	-0.261773	0.074	0.319	1.29135e-143	0	Wbp4
7.79867e-148	-0.370094	0.021	0.219	1.29731e-143	0	Prnp
9.15734e-148	-0.26412	0.05	0.276	1.52332e-143	0	Cpt2
9.48522e-148	-0.248016	0.065	0.304	1.57787e-143	0	Pts
1.18935e-147	-0.279312	0.023	0.224	1.97849e-143	0	Nfia
1.46961e-147	-0.398213	0.242	0.565	2.44469e-143	0	Gsk3b
1.60303e-147	-0.250767	0.026	0.229	2.66664e-143	0	Pparg
2.01116e-147	-0.263112	0.078	0.327	3.34556e-143	0	Rnf5
2.26845e-147	-0.361594	0.197	0.505	3.77357e-143	0	Myo1d
2.8583e-147	-0.325905	0.037	0.25	4.75478e-143	0	Sgsm3
3.15935e-147	-0.268499	0.012	0.2	5.25559e-143	0	Bzw2
4.64934e-147	-0.243999	0.07	0.312	7.73418e-143	0	Tbc1d15
6.26768e-147	-0.60393	0.717	0.879	1.04263e-142	0	Jund
6.64814e-147	-0.281808	0.017	0.21	1.10592e-142	0	Nceh1
7.02356e-147	-0.318767	0.113	0.38	1.16837e-142	0	Cd38
8.55959e-147	-0.251071	0.047	0.269	1.42389e-142	0	Dnajc2
9.1452e-147	-0.271534	0.012	0.2	1.5213e-142	0	Eid1
9.2243e-147	-0.334069	0.089	0.339	1.53446e-142	0	Appl1
9.31852e-147	-0.351133	0.13	0.406	1.55014e-142	0	Map1lc3a
1.07827e-146	-0.305432	0.154	0.449	1.7937e-142	0	Ube2k
1.15877e-146	-0.222235	0.022	0.222	1.92761e-142	0	Limd1
1.21747e-146	-0.209221	0.019	0.215	2.02526e-142	0	Mrpl13
1.36074e-146	-0.531767	0.399	0.711	2.2636e-142	0	Myh9
1.84159e-146	-0.235604	0.021	0.219	3.06348e-142	0	Mcrip2
1.91632e-146	-0.194318	0.016	0.21	3.18779e-142	0	Blvrb
1.98463e-146	-0.257651	0.057	0.287	3.30144e-142	0	Zfp664
2.31332e-146	-0.46402	0.335	0.647	3.8482e-142	0	Purb
2.75214e-146	-0.230244	0.026	0.228	4.57819e-142	0	Stip1
2.79963e-146	-0.261488	0.068	0.306	4.65719e-142	0	Itfg1
2.97587e-146	-0.790494	0.363	0.637	4.95036e-142	0	Cdhr2
3.24561e-146	-0.272739	0.052	0.277	5.39907e-142	0	Ssbp1
3.55706e-146	-0.292156	0.013	0.201	5.91717e-142	0	B4galnt1
3.6075e-146	-0.234183	0.071	0.313	6.00108e-142	0	Dnttip2
4.12366e-146	-0.235983	0.047	0.269	6.85971e-142	0	Mrpl15
4.73792e-146	-0.296508	0.129	0.409	7.88153e-142	0	Stx7
5.10175e-146	-0.394469	0.244	0.57	8.48676e-142	0	Wdr1
5.17069e-146	-0.222848	0.057	0.287	8.60144e-142	0	Ccdc124
5.77953e-146	-0.242451	0.08	0.327	9.61425e-142	0	Erlin2
6.26558e-146	-0.320686	0.156	0.449	1.04228e-141	0	Celf1
6.35607e-146	-0.217797	0.025	0.226	1.05733e-141	0	Cox19
6.74311e-146	-0.935088	0.641	0.827	1.12172e-141	0	Cdhr5
7.289e-146	-0.270921	0.104	0.369	1.21253e-141	0	Nr2f6
8.81329e-146	-0.320519	0.109	0.372	1.46609e-141	0	Abhd17b
9.15698e-146	-0.290861	0.064	0.299	1.52326e-141	0	Gtf2a2
1.07099e-145	-0.204353	0.025	0.227	1.7816e-141	0	Cebpzos
1.12408e-145	-0.506722	0.437	0.742	1.86991e-141	0	Ctnna1
1.15346e-145	-0.231612	0.058	0.291	1.91878e-141	0	Cops4
1.47173e-145	-0.583662	0.366	0.667	2.44822e-141	0	Tsc22d1
1.77803e-145	-0.410394	0.163	0.444	2.95775e-141	0	Pgam1
1.79793e-145	-0.279142	0.091	0.348	2.99086e-141	0	Puf60
1.81657e-145	-0.36841	0.194	0.496	3.02186e-141	0	Smagp
1.85578e-145	-0.284941	0.075	0.316	3.08709e-141	0	Zmynd11
1.87925e-145	-0.334511	0.07	0.307	3.12613e-141	0	Ttc3
2.38737e-145	-0.293721	0.147	0.437	3.97139e-141	0	Rab5a
3.32025e-145	-0.216374	0.015	0.205	5.52323e-141	0	Eif2b1
3.72422e-145	-0.274766	0.067	0.303	6.19524e-141	0	March8
3.76018e-145	-0.297591	0.085	0.333	6.25506e-141	0	Pde5a
3.84252e-145	-0.391148	0.134	0.407	6.39203e-141	0	Nme7
4.62477e-145	-0.314694	0.132	0.41	7.6933e-141	0	Lurap1l
5.83569e-145	-0.461933	0.218	0.511	9.70767e-141	0	Papss2
6.45752e-145	-0.306637	0.053	0.277	1.07421e-140	0	Ppif
6.47273e-145	-0.442994	0.341	0.67	1.07674e-140	0	Actr2
7.04367e-145	-0.230534	0.057	0.287	1.17171e-140	0	Slc25a11
8.08563e-145	-0.194718	0.022	0.219	1.34504e-140	0	Emc4
1.0294e-144	-0.305422	0.117	0.386	1.71241e-140	0	Psmd7
1.31826e-144	-0.219246	0.013	0.2	2.19293e-140	0	Nab1
1.35732e-144	-0.393235	0.273	0.6	2.25791e-140	0	Rock1
1.43213e-144	-0.257402	0.051	0.275	2.38235e-140	0	Ssrp1
1.49306e-144	-0.361203	0.201	0.51	2.48371e-140	0	Ppp1r15b
1.58656e-144	-0.2309	0.048	0.269	2.63924e-140	0	Bmpr1a
1.83682e-144	-0.425102	0.278	0.598	3.05554e-140	0	Map1lc3b
1.98377e-144	-0.247224	0.073	0.314	3.3e-140	0	Ganab
2.07441e-144	-0.266385	0.114	0.385	3.45078e-140	0	Tsg101
2.11375e-144	-0.232169	0.068	0.305	3.51623e-140	0	Spg7
2.21783e-144	-0.363558	0.237	0.555	3.68936e-140	0	Ogdh
2.58801e-144	-0.244025	0.028	0.23	4.30516e-140	0	Rnaseh2c
2.81071e-144	-0.231032	0.039	0.251	4.67561e-140	0	Ube2v2
2.82117e-144	-0.2283	0.063	0.297	4.69301e-140	0	Btbd1
2.91418e-144	-0.273958	0.108	0.373	4.84774e-140	0	Ankrd13a
3.254e-144	-0.411899	0.006	0.183	5.41304e-140	0	Nrp2
3.33138e-144	-0.252214	0.092	0.347	5.54176e-140	0	Ubqln1
3.49082e-144	-0.252266	0.069	0.306	5.80699e-140	0	2210016F16Rik
3.57258e-144	-0.208274	0.026	0.227	5.94299e-140	0	Txnl4a
3.743e-144	-0.656528	0.293	0.572	6.22648e-140	0	Hspa1b
4.08033e-144	-0.267676	0.099	0.358	6.78762e-140	0	Snapc5
4.52619e-144	-0.203529	0.031	0.237	7.52932e-140	0	Glod4
4.52715e-144	-0.330931	0.181	0.486	7.53091e-140	0	Hnrnpl
4.56776e-144	-0.28108	0.111	0.378	7.59848e-140	0	Casp8
4.64633e-144	-0.234375	0.06	0.292	7.72917e-140	0	Arl2bp
7.5952e-144	-0.346879	0.18	0.48	1.26346e-139	0	Map7
7.68848e-144	-0.351039	0.114	0.376	1.27898e-139	0	Slc4a2
8.72374e-144	-0.425278	0.272	0.589	1.45119e-139	0	Tmem234
9.16982e-144	-0.28642	0.096	0.352	1.5254e-139	0	Kif21a
9.61914e-144	-0.507048	0.017	0.204	1.60014e-139	0	Rap1gap
1.03726e-143	-0.38573	0.017	0.206	1.72547e-139	0	Myb
1.08139e-143	-0.227024	0.077	0.322	1.79888e-139	0	Psmd1
1.15113e-143	-0.195957	0.018	0.21	1.9149e-139	0	Bola1
1.1846e-143	-0.306648	0.165	0.462	1.97058e-139	0	Ppm1a
1.2936e-143	-0.300252	0.129	0.404	2.1519e-139	0	Deptor
1.58295e-143	-0.189804	0.02	0.213	2.63324e-139	0	Coq7
1.77063e-143	-0.524522	0.11	0.356	2.94544e-139	0	St3gal6
2.04485e-143	-0.226546	0.062	0.295	3.40161e-139	0	Hnrnph2
2.12491e-143	-0.212492	0.023	0.219	3.53479e-139	0	Hacd2
2.27481e-143	-0.273008	0.025	0.222	3.78415e-139	0	Gopc
2.62844e-143	-0.225252	0.009	0.191	4.37241e-139	0	Gstm2
2.63033e-143	-0.273864	0.118	0.389	4.37556e-139	0	Ap2b1
2.65911e-143	-0.296532	0.12	0.39	4.42343e-139	0	Gata6
2.84576e-143	-0.530812	0.078	0.312	4.73391e-139	0	Pam
3.25885e-143	-0.241997	0.068	0.304	5.4211e-139	0	Lta4h
3.54105e-143	-0.263609	0.096	0.355	5.89053e-139	0	Dctn2
3.7025e-143	-0.239962	0.013	0.198	6.15911e-139	0	Sdf2l1
3.72011e-143	-0.224561	0.018	0.21	6.1884e-139	0	Naa10
4.10388e-143	-0.302347	0.05	0.269	6.8268e-139	0	Kitl
4.28869e-143	-0.241494	0.031	0.235	7.13424e-139	0	Cdk5rap3
4.93114e-143	-0.202837	0.034	0.242	8.20295e-139	0	Thap4
5.0077e-143	-0.214179	0.014	0.2	8.33031e-139	0	Serf1
5.28086e-143	-0.402677	0.244	0.559	8.7847e-139	0	Plscr1
5.55888e-143	-0.271667	0.028	0.229	9.2472e-139	0	Hes6
6.18958e-143	-0.323246	0.175	0.473	1.02964e-138	0	Cttn
6.3141e-143	-0.558405	0.155	0.416	1.05035e-138	0	Hsd17b2
7.14586e-143	-0.237418	0.045	0.261	1.18871e-138	0	Adss
7.39587e-143	-0.223512	0.037	0.247	1.2303e-138	0	Vamp7
8.38562e-143	-0.898136	0.044	0.248	1.39495e-138	0	Rep15
8.56722e-143	-0.426684	0.29	0.62	1.42516e-138	0	Arhgdia
9.49931e-143	-0.228493	0.062	0.292	1.58021e-138	0	9530068E07Rik
1.44386e-142	-0.238862	0.024	0.221	2.40186e-138	0	2810004N23Rik
1.52732e-142	-0.18024	0.033	0.24	2.54069e-138	0	Mrps23
1.54203e-142	-0.287631	0.132	0.413	2.56516e-138	0	Fam114a2
1.54441e-142	-0.220284	0.024	0.221	2.56912e-138	0	Mbp
1.63764e-142	-0.368153	0.198	0.506	2.72421e-138	0	Acbd3
2.13523e-142	-0.234042	0.087	0.339	3.55195e-138	0	Ppp1r11
2.22227e-142	-0.216462	0.046	0.263	3.69675e-138	0	Cd151
2.91061e-142	-0.485939	0.064	0.292	4.8418e-138	0	Zbtb20
3.12329e-142	-0.209345	0.034	0.242	5.19559e-138	0	Bad
3.29405e-142	-0.267796	0.038	0.248	5.47966e-138	0	Socs2
3.49574e-142	-0.27938	0.052	0.273	5.81517e-138	0	Wdfy1
3.77341e-142	-0.199634	0.026	0.225	6.27707e-138	0	Mrpl50
4.20816e-142	-0.190326	0.017	0.206	7.00028e-138	0	Pigyl
4.64913e-142	-0.270709	0.118	0.389	7.73383e-138	0	Eif4ebp2
4.8323e-142	-0.387799	0.013	0.197	8.03852e-138	0	Cftr
4.93199e-142	-0.235713	0.024	0.22	8.20437e-138	0	Akr1b3
5.32389e-142	-0.296958	0.159	0.45	8.85629e-138	0	Cant1
6.35668e-142	-0.234146	0.059	0.288	1.05743e-137	0	Nap1l4
6.72871e-142	-0.223861	0.047	0.265	1.11932e-137	0	Pcmt1
6.88289e-142	-0.261527	0.044	0.257	1.14497e-137	0	Zfp652
7.53467e-142	-0.396708	0.015	0.2	1.25339e-137	0	Cgref1
7.94176e-142	-0.425032	0.284	0.606	1.32111e-137	0	Tes
1.05347e-141	-0.26679	0.01	0.19	1.75245e-137	0	Ppp1r9a
1.10945e-141	-0.515354	0.222	0.514	1.84557e-137	0	Hsd17b11
1.1598e-141	-0.228324	0.007	0.184	1.92933e-137	0	Dhrs7
2.05853e-141	-0.331618	0.012	0.194	3.42436e-137	0	Hopx
2.52216e-141	-0.249275	0.079	0.323	4.19562e-137	0	Snx6
2.77654e-141	-0.229354	0.015	0.201	4.61877e-137	0	Slc44a3
2.89075e-141	-0.19395	0.026	0.224	4.80877e-137	0	Ptcd2
3.70878e-141	-0.242585	0.106	0.368	6.16956e-137	0	Mob1a
3.71153e-141	-0.22808	0.081	0.327	6.17413e-137	0	Psmc1
3.88898e-141	-0.288868	0.158	0.449	6.46932e-137	0	Wac
4.53544e-141	-0.259672	0.121	0.391	7.54471e-137	0	Smarce1
5.09211e-141	-0.217136	0.047	0.263	8.47073e-137	0	Srek1ip1
5.6785e-141	-0.215023	0.022	0.214	9.44618e-137	0	Got2
5.874e-141	-0.271989	0.129	0.405	9.7714e-137	0	Ctcf
6.96102e-141	-0.276317	0.1	0.355	1.15797e-136	0	Cdipt
7.17506e-141	-0.323105	0.161	0.451	1.19357e-136	0	Ppp1r2
7.21593e-141	-1.04825	0.79	0.866	1.20037e-136	0	2200002D01Rik
8.01488e-141	-0.2593	0.031	0.231	1.33328e-136	0	Smpd3
8.14849e-141	-0.21461	0.055	0.279	1.3555e-136	0	Atad1
8.29458e-141	-0.208863	0.022	0.214	1.3798e-136	0	Ss18l2
8.59944e-141	-0.210296	0.044	0.259	1.43052e-136	0	Atg5
9.1257e-141	-0.246113	0.076	0.316	1.51806e-136	0	Atp6v1a
1.18973e-140	-0.253999	0.047	0.263	1.97912e-136	0	Mrps5
1.74773e-140	-0.256784	0.085	0.33	2.90735e-136	0	Leprotl1
1.74929e-140	-0.204628	0.053	0.275	2.90994e-136	0	Cops2
1.93697e-140	-0.240588	0.087	0.336	3.22214e-136	0	Arid1a
1.97596e-140	-0.236566	0.078	0.319	3.287e-136	0	Znhit1
2.2442e-140	-0.227526	0.037	0.244	3.73323e-136	0	Ndufaf2
2.62742e-140	-0.288572	0.109	0.367	4.37071e-136	0	Znrf2
2.85566e-140	-0.190936	0.019	0.208	4.75039e-136	0	Dgcr6
3.05683e-140	-0.300973	0.167	0.463	5.08504e-136	0	Rab7
3.0639e-140	-0.592987	0.037	0.235	5.09679e-136	0	Mgst1
3.53816e-140	-0.282143	0.1	0.353	5.88573e-136	0	Fuca2
3.57818e-140	-0.242695	0.094	0.347	5.9523e-136	0	Txndc9
3.62246e-140	-0.244354	0.086	0.333	6.02597e-136	0	Ap1g1
3.93328e-140	-0.23963	0.016	0.201	6.54301e-136	0	Timm8a1
3.94529e-140	-0.392079	0.192	0.482	6.56299e-136	0	Ppp1r14d
3.96446e-140	-0.273324	0.084	0.326	6.59487e-136	0	Slc35c1
4.01464e-140	-0.256733	0.025	0.219	6.67835e-136	0	Ihh
4.14934e-140	-0.208088	0.05	0.269	6.90242e-136	0	Pex2
4.42255e-140	-0.203117	0.027	0.225	7.35691e-136	0	Tm2d3
5.45728e-140	-0.283853	0.117	0.38	9.07819e-136	0	Ndufs1
5.58595e-140	-0.292613	0.126	0.397	9.29222e-136	0	Arih1
5.81825e-140	-0.256848	0.102	0.36	9.67866e-136	0	Slain2
7.99864e-140	-0.201732	0.017	0.204	1.33057e-135	0	Gcsh
1.17257e-139	-0.223482	0.038	0.245	1.95057e-135	0	Tmed4
1.17384e-139	-0.398203	0.061	0.283	1.95268e-135	0	Marcks
1.33517e-139	-0.325345	0.221	0.537	2.22105e-135	0	Sort1
1.36969e-139	-0.418842	0.009	0.186	2.27849e-135	0	Mcf2l
1.46372e-139	-0.209848	0.018	0.206	2.4349e-135	0	Nfu1
1.48253e-139	-0.373346	0.163	0.443	2.46618e-135	0	Hnrnpm
1.57526e-139	-0.333447	0.013	0.195	2.62045e-135	0	Foxa3
1.7656e-139	-0.592182	0.048	0.255	2.93707e-135	0	Atp2c2
2.11315e-139	-0.29863	0.099	0.351	3.51522e-135	0	Pdlim5
2.20339e-139	-0.398904	0.228	0.528	3.66533e-135	0	Plgrkt
2.36249e-139	-0.218496	0.05	0.268	3.92999e-135	0	Akt1
2.57223e-139	-0.247197	0.052	0.269	4.27891e-135	0	Naa15
2.676e-139	-0.350381	0.214	0.524	4.45153e-135	0	Ubxn2a
3.00888e-139	-0.224884	0.069	0.303	5.00528e-135	0	Cops5
3.3193e-139	-0.232671	0.038	0.244	5.52165e-135	0	Stard3nl
3.50896e-139	-0.21057	0.046	0.26	5.83715e-135	0	Nipsnap2
3.52694e-139	-0.225324	0.048	0.263	5.86707e-135	0	Lmbrd2
4.33478e-139	-0.206481	0.04	0.248	7.21091e-135	0	Cldnd1
4.56673e-139	-0.206249	0.031	0.233	7.59676e-135	0	Mrpl2
4.61137e-139	-0.209838	0.018	0.206	7.67102e-135	0	AL590144.2
4.89496e-139	-0.208668	0.025	0.219	8.14277e-135	0	Lsm3
5.06035e-139	-0.246542	0.115	0.382	8.4179e-135	0	Setd3
6.03002e-139	-0.323761	0.181	0.478	1.00309e-134	0	Chmp1a
6.83681e-139	-0.556155	0.473	0.747	1.1373e-134	0	Ms4a8a
6.85105e-139	-0.280744	0.126	0.397	1.13967e-134	0	Tab2
7.12043e-139	-0.358285	0.013	0.193	1.18448e-134	0	Ccnd1
8.53021e-139	-0.247608	0.009	0.186	1.419e-134	0	Npm3
8.67847e-139	-0.21853	0.014	0.195	1.44366e-134	0	Prelid2
8.72105e-139	-0.27855	0.11	0.37	1.45075e-134	0	Khdrbs1
9.07835e-139	-0.351294	0.255	0.575	1.51018e-134	0	Map2k2
9.2697e-139	-0.282978	0.011	0.189	1.54201e-134	0	Tmem97
1.0199e-138	-0.493076	0.227	0.516	1.6966e-134	0	Zfp36l2
1.12407e-138	-0.213241	0.037	0.243	1.86989e-134	0	Eif2a
1.24194e-138	-0.296415	0.044	0.252	2.06597e-134	0	C1galt1c1
1.2537e-138	-0.227619	0.013	0.194	2.08554e-134	0	Snhg6
1.32582e-138	-0.297551	0.045	0.254	2.20549e-134	0	Stim2
1.3864e-138	-0.242044	0.094	0.345	2.30628e-134	0	Vamp3
1.57744e-138	-0.195398	0.025	0.218	2.62407e-134	0	Crls1
1.96396e-138	-0.207755	0.055	0.277	3.26705e-134	0	Cdc123
2.08616e-138	-0.404323	0.258	0.573	3.47033e-134	0	Rnf128
2.20199e-138	-0.216862	0.069	0.302	3.663e-134	0	Ccdc59
2.2126e-138	-0.287495	0.112	0.371	3.68066e-134	0	Tcf12
2.39792e-138	-0.23969	0.074	0.307	3.98894e-134	0	Copg1
2.60567e-138	-0.217911	0.049	0.265	4.33453e-134	0	Appbp2
2.78932e-138	-0.263406	0.12	0.388	4.64003e-134	0	Dnajc7
3.00553e-138	-0.228146	0.028	0.224	4.9997e-134	0	Nfix
3.0178e-138	-0.29671	0.11	0.366	5.02012e-134	0	Ppp1cc
4.09572e-138	-0.241331	0.052	0.268	6.81322e-134	0	Rbm17
4.09958e-138	-0.216959	0.049	0.264	6.81965e-134	0	Dap3
4.30014e-138	-0.227948	0.05	0.265	7.15328e-134	0	Ppm1g
4.42862e-138	-0.259749	0.016	0.199	7.36701e-134	0	Epb41l4aos
4.87097e-138	-0.201024	0.039	0.245	8.10286e-134	0	Ubl4a
5.32155e-138	-0.42381	0.354	0.683	8.8524e-134	0	Zbtb7a
5.42465e-138	-0.195672	0.034	0.237	9.0239e-134	0	0610009B22Rik
5.80654e-138	-0.320157	0.171	0.459	9.65917e-134	0	Smap1
6.93843e-138	-0.243093	0.013	0.192	1.15421e-133	0	Fam60a
6.97346e-138	-0.398415	0.247	0.554	1.16003e-133	0	Srrm1
7.33677e-138	-0.189256	0.023	0.213	1.22047e-133	0	Mrpl55
7.80595e-138	-0.217334	0.03	0.228	1.29852e-133	0	Gmps
8.0152e-138	-0.246838	0.106	0.364	1.33333e-133	0	Sdf2
9.11234e-138	-0.427894	0.266	0.578	1.51584e-133	0	Parm1
1.02286e-137	-0.184983	0.011	0.189	1.70154e-133	0	Glb1
1.11409e-137	-0.310225	0.146	0.422	1.85329e-133	0	Nectin2
1.16764e-137	-0.539548	0.293	0.601	1.94236e-133	0	Errfi1
1.45185e-137	-0.202655	0.046	0.258	2.41515e-133	0	Kxd1
1.49792e-137	-0.183578	0.017	0.202	2.49179e-133	0	Nudt14
1.57588e-137	-0.242575	0.018	0.203	2.62148e-133	0	Wdr43
1.74385e-137	-0.372873	0.057	0.272	2.90089e-133	0	Cox7a1
2.23294e-137	-0.216924	0.023	0.214	3.7145e-133	0	Sarnp
2.48147e-137	-0.276818	0.056	0.274	4.12793e-133	0	Slc35g1
2.52531e-137	-0.1855	0.03	0.228	4.20086e-133	0	Bbip1
2.57373e-137	-0.242215	0.021	0.209	4.2814e-133	0	Pgap2
2.70296e-137	-0.2594	0.064	0.29	4.49637e-133	0	Spty2d1
3.00149e-137	-0.276683	0.112	0.371	4.99297e-133	0	Pum1
3.48134e-137	-0.202741	0.03	0.228	5.79121e-133	0	Anapc11
3.5894e-137	-0.240154	0.088	0.332	5.97097e-133	0	Naa20
4.50041e-137	-0.245841	0.022	0.21	7.48643e-133	0	Fam114a1
4.8729e-137	-0.251166	0.055	0.273	8.10607e-133	0	Dgkd
4.98274e-137	-0.290874	0.015	0.197	8.28878e-133	0	Baiap2l2
5.20408e-137	-0.225109	0.045	0.256	8.65699e-133	0	Lsm8
5.21191e-137	-0.202248	0.053	0.272	8.67e-133	0	Emc3
6.42886e-137	-0.210474	0.06	0.282	1.06944e-132	0	Arl8b
7.04043e-137	-0.312381	0.073	0.301	1.17118e-132	0	Mfsd4a
7.68938e-137	-0.365157	0.154	0.431	1.27913e-132	0	Nisch
8.89348e-137	-0.195512	0.005	0.175	1.47943e-132	0	Ube2q2
9.37285e-137	-0.250437	0.092	0.338	1.55917e-132	0	Rbbp4
9.60055e-137	-0.238016	0.071	0.302	1.59705e-132	0	Zdhhc20
9.72533e-137	-0.320822	0.165	0.447	1.61781e-132	0	Sft2d2
1.29481e-136	-0.229277	0.074	0.308	2.15391e-132	0	Lrrc58
1.31135e-136	-0.341747	0.153	0.428	2.18143e-132	0	Thrap3
1.43244e-136	-0.246601	0.011	0.186	2.38287e-132	0	Ctsh
1.68041e-136	-0.237728	0.086	0.329	2.79536e-132	0	Ccz1
1.73468e-136	-0.217251	0.017	0.2	2.88565e-132	0	Nudcd2
1.91864e-136	-0.21541	0.028	0.222	3.19166e-132	0	Tmem165
1.94405e-136	-0.213778	0.01	0.185	3.23393e-132	0	Ctsc
2.13819e-136	-0.241469	0.009	0.182	3.55688e-132	0	Ang
2.36971e-136	-0.222086	0.024	0.213	3.94201e-132	0	Ubap2
2.39384e-136	-0.18617	0.039	0.245	3.98216e-132	0	Polr2c
2.71996e-136	-0.235664	0.017	0.199	4.52465e-132	0	Dctpp1
2.86875e-136	-0.351438	0.202	0.503	4.77216e-132	0	Hnrnpdl
2.94291e-136	-0.233763	0.096	0.345	4.89554e-132	0	Prkcz
3.5334e-136	-0.435967	0.048	0.256	5.87782e-132	0	Tubb5
3.57467e-136	-0.270754	0.041	0.245	5.94647e-132	0	Nipal1
3.88554e-136	-0.312353	0.117	0.377	6.4636e-132	0	Klf9
4.1176e-136	-0.638501	0.042	0.238	6.84962e-132	0	Cyp2c65
5.52795e-136	-0.435169	0.347	0.669	9.19575e-132	0	Pdcd6ip
5.5387e-136	-0.208866	0.072	0.304	9.21363e-132	0	Bax
6.06073e-136	-0.231153	0.093	0.341	1.0082e-131	0	Eapp
6.48606e-136	-0.190886	0.028	0.223	1.07896e-131	0	Phax
6.78554e-136	-0.251387	0.023	0.211	1.12878e-131	0	Cluh
7.8455e-136	-0.658311	0.246	0.515	1.3051e-131	0	Hspa1a
8.37135e-136	-0.227996	0.055	0.273	1.39257e-131	0	Cyb561
9.20695e-136	-0.218644	0.043	0.25	1.53158e-131	0	Ccs
1.39198e-135	-0.193922	0.036	0.238	2.31556e-131	0	Arfip1
1.57968e-135	-0.309097	0.062	0.28	2.62779e-131	0	Fut2
1.72598e-135	-0.24463	0.115	0.377	2.87117e-131	0	Trappc6b
1.8573e-135	-0.312576	0.161	0.445	3.08961e-131	0	Smim15
1.93109e-135	-0.228235	0.026	0.216	3.21237e-131	0	Gtpbp4
2.39618e-135	-0.216903	0.006	0.175	3.98604e-131	0	St6galnac2
3.00917e-135	-0.252268	0.021	0.207	5.00576e-131	0	Zyx
3.24356e-135	-0.209696	0.054	0.271	5.39566e-131	0	Ptgr2
3.31429e-135	-0.43368	0.068	0.286	5.51333e-131	0	Slc5a8
3.62041e-135	-0.21344	0.029	0.222	6.02255e-131	0	Aldh9a1
4.20788e-135	-0.190363	0.015	0.195	6.9998e-131	0	Arl6ip5
4.38329e-135	-0.394701	0.14	0.398	7.2916e-131	0	Pla2g10
4.83318e-135	-0.197172	0.034	0.233	8.03999e-131	0	Stx8
4.90248e-135	-0.277425	0.014	0.191	8.15528e-131	0	Gnl3
6.44312e-135	-0.19249	0.04	0.245	1.07181e-130	0	Znrd1
7.03445e-135	-0.389903	0.27	0.59	1.17018e-130	0	Vmp1
7.491e-135	-0.229073	0.05	0.261	1.24613e-130	0	Fyttd1
8.45172e-135	-0.256504	0.139	0.414	1.40594e-130	0	Crb3
8.86458e-135	-0.215149	0.082	0.321	1.47462e-130	0	Anapc16
8.94756e-135	-0.197773	0.043	0.25	1.48843e-130	0	Psmd3
9.24779e-135	-0.270942	0.014	0.191	1.53837e-130	0	Cdk4
1.011e-134	-0.329404	0.012	0.187	1.6818e-130	0	Sema5a
1.1234e-134	-0.29981	0.106	0.356	1.86877e-130	0	Me2
1.1286e-134	-0.194309	0.012	0.187	1.87743e-130	0	Fam136a
1.13324e-134	-0.300291	0.173	0.465	1.88515e-130	0	Crebbp
1.1526e-134	-0.307554	0.016	0.195	1.91736e-130	0	Ces1d
1.31334e-134	-0.196053	0.044	0.251	2.18474e-130	0	Mut
1.37466e-134	-0.31777	0.01	0.182	2.28675e-130	0	Anxa5
1.45086e-134	-0.400871	0.202	0.486	2.4135e-130	0	Tst
1.6064e-134	-0.269854	0.03	0.223	2.67224e-130	0	Exph5
1.61943e-134	-0.202888	0.042	0.246	2.69391e-130	0	Ryk
1.76503e-134	-0.206739	0.023	0.21	2.93613e-130	0	Pole4
2.05571e-134	-0.313971	0.102	0.349	3.41967e-130	0	Ddx39b
2.19623e-134	-0.238364	0.034	0.231	3.65342e-130	0	Ndufaf4
2.41056e-134	-0.304422	0.184	0.48	4.00996e-130	0	Cggbp1
2.45355e-134	-0.245446	0.079	0.313	4.08147e-130	0	Sephs2
3.16463e-134	-0.176497	0.023	0.21	5.26437e-130	0	Rpp25l
3.17564e-134	-0.206533	0.016	0.196	5.28268e-130	0	Lsm7
3.27652e-134	-0.191586	0.035	0.233	5.4505e-130	0	Clpp
3.64818e-134	-0.234226	0.08	0.316	6.06874e-130	0	Rnpep
3.66211e-134	-0.340384	0.185	0.474	6.09191e-130	0	Efnb1
4.51082e-134	-0.63894	0.036	0.226	7.50375e-130	0	Sult1a1
4.66991e-134	-0.261333	0.101	0.348	7.7684e-130	0	Casp3
6.88638e-134	-0.295087	0.188	0.488	1.14555e-129	0	Epn1
7.42333e-134	-0.213682	0.016	0.195	1.23487e-129	0	Sae1
7.48492e-134	-0.18569	0.022	0.208	1.24512e-129	0	Apopt1
8.86926e-134	-0.285285	0.011	0.183	1.4754e-129	0	Tmem176a
1.06009e-133	-0.221911	0.063	0.285	1.76345e-129	0	Mrps35
1.07578e-133	-0.232766	0.014	0.19	1.78957e-129	0	Mecr
1.12096e-133	-0.238685	0.063	0.283	1.86472e-129	0	Timm44
1.20538e-133	-0.251373	0.056	0.27	2.00515e-129	0	Tmem57
1.30403e-133	-0.235808	0.05	0.26	2.16925e-129	0	Polr3k
1.33165e-133	-0.205298	0.012	0.188	2.21521e-129	0	Erh
1.35167e-133	-0.207442	0.028	0.218	2.24851e-129	0	Nudt21
1.37203e-133	-0.230462	0.085	0.323	2.28237e-129	0	Vps53
1.55756e-133	-0.230281	0.079	0.313	2.591e-129	0	Atl2
2.00399e-133	-0.201032	0.039	0.241	3.33364e-129	0	Mgat2
2.28266e-133	-0.275666	0.148	0.425	3.79721e-129	0	Pum2
2.42922e-133	-0.204769	0.053	0.268	4.04101e-129	0	Bpnt1
2.63398e-133	-0.191632	0.021	0.204	4.38162e-129	0	Epsti1
2.67733e-133	-0.229682	0.067	0.292	4.45374e-129	0	Pfdn2
[truncated: 5,057 more rows]

## Sheet: 1
p_val	avg_log2FC	pct.1	pct.2	p_val_adj	cluster	gene
0	1.81214	0.999	0.844	0	1	Prdx6
0	1.70267	0.99	0.684	0	1	Car4
0	1.66731	0.935	0.407	0	1	Tgm3
0	1.61043	0.993	0.8	0	1	Selenop
0	1.59313	0.999	0.828	0	1	Saa1
0	1.5775	0.994	0.728	0	1	Dmbt1
0	1.44394	0.704	0.159	0	1	Ly6g
0	1.326	0.898	0.523	0	1	Slc26a3
0	1.30127	0.92	0.499	0	1	Ggh
0	1.27141	0.909	0.512	0	1	Sprr2a3
0	1.25686	0.919	0.469	0	1	Aqp8
0	1.24245	0.98	0.786	0	1	AA467197
0	1.15081	0.887	0.558	0	1	Clic5
0	1.12995	0.644	0.197	0	1	Tnni1
0	1.11947	0.868	0.451	0	1	Atp12a
0	1.0976	0.964	0.796	0	1	Slc26a2
0	1.08888	0.746	0.289	0	1	Slc15a1
0	1.07969	0.859	0.525	0	1	Ctss
0	1.07879	0.622	0.211	0	1	Tmem37
0	1.07833	0.615	0.178	0	1	Fxyd4
0	1.0744	0.915	0.652	0	1	Mgat4a
0	1.05111	0.569	0.188	0	1	Ly6a
0	1.04522	0.926	0.714	0	1	Pkm
0	1.04203	0.991	0.841	0	1	Pigr
0	1.02374	0.991	0.905	0	1	H2-K1
0	0.989169	0.575	0.17	0	1	Stom
0	0.915786	0.971	0.835	0	1	Tcf7l2
0	0.914431	0.999	0.954	0	1	Lypd8
3.18833e-303	0.926754	0.951	0.757	5.30378e-299	1	Myh14
1.22708e-300	1.20669	0.647	0.273	2.04124e-296	1	Upp1
4.15079e-299	1.11959	0.795	0.422	6.90485e-295	1	Slc40a1
6.02836e-299	1.17067	0.549	0.18	1.00282e-294	1	Slc37a2
1.43026e-292	1.14677	0.856	0.53	2.37923e-288	1	Slc20a1
3.42528e-290	1.16062	0.87	0.56	5.69795e-286	1	Tm4sf20
1.52322e-286	0.991042	0.819	0.432	2.53387e-282	1	Hoxb13
6.84628e-285	1.13175	0.76	0.363	1.13888e-280	1	Ifit1bl1
4.43932e-275	1.00182	0.732	0.405	7.3848e-271	1	Mettl7a1
4.10674e-272	0.91045	0.839	0.471	6.83156e-268	1	Ceacam20
9.44961e-270	0.625304	1	1	1.57194e-265	1	Malat1
1.61817e-268	0.926225	0.985	0.858	2.69183e-264	1	Ahnak
2.42072e-263	0.850436	0.919	0.719	4.02687e-259	1	Tmem45b
4.90494e-262	0.944136	0.542	0.198	8.15937e-258	1	Eno3
2.47986e-256	0.89179	0.961	0.772	4.12525e-252	1	Ldha
1.78273e-249	0.841477	0.941	0.762	2.96558e-245	1	Mcl1
2.88377e-240	0.664905	0.986	0.819	4.79716e-236	1	2200002D01Rik
3.51329e-237	1.13414	0.69	0.376	5.84436e-233	1	Slc4a4
7.82924e-234	0.973312	0.759	0.467	1.30239e-229	1	Slc6a8
1.80081e-226	0.734806	0.986	0.897	2.99565e-222	1	Atp1b1
2.21992e-219	0.890893	0.887	0.614	3.69284e-215	1	2610528A11Rik
5.84001e-217	0.7508	0.888	0.555	9.71486e-213	1	Ces2c
4.80823e-215	0.865761	0.805	0.559	7.9985e-211	1	Cs
3.61377e-214	0.777002	0.927	0.754	6.01151e-210	1	Sptbn1
3.7694e-214	0.823015	0.806	0.496	6.2704e-210	1	Sult1b1
9.11298e-214	0.777355	0.92	0.693	1.51594e-209	1	Nudt4
3.9099e-205	0.954932	0.924	0.747	6.50412e-201	1	Btg2
1.04541e-204	0.645921	0.978	0.762	1.73903e-200	1	Muc3
3.04896e-203	0.739455	0.81	0.487	5.07194e-199	1	Adh1
1.03221e-202	0.852663	0.612	0.3	1.71708e-198	1	Bmp2
1.23958e-201	0.932788	0.716	0.437	2.06204e-197	1	Efna1
1.54822e-201	0.741918	0.945	0.79	2.57547e-197	1	Rnasel
8.74291e-199	0.758276	0.756	0.402	1.45438e-194	1	Pmp22
1.25646e-197	0.732412	0.486	0.19	2.09013e-193	1	Rdh16
9.7745e-196	0.734828	0.908	0.746	1.62599e-191	1	Cd2ap
2.90549e-194	1.05283	0.711	0.45	4.83327e-190	1	Sord
1.47094e-192	0.541306	0.95	0.744	2.44691e-188	1	Cdhr5
4.47356e-192	0.83266	0.72	0.439	7.44177e-188	1	Itih5
4.59928e-189	0.730265	0.516	0.207	7.65091e-185	1	Nt5e
5.38444e-188	0.724578	0.674	0.356	8.95701e-184	1	Phlpp2
3.04425e-187	0.796228	0.744	0.506	5.06411e-183	1	Dnajc5
7.54244e-187	0.765074	0.752	0.452	1.25469e-182	1	Fhl1
1.66297e-185	0.893735	0.75	0.476	2.76635e-181	1	Nlrp6
6.7237e-185	0.553655	0.997	0.956	1.11849e-180	1	Actb
1.43644e-184	0.644447	0.472	0.18	2.38951e-180	1	Gpr137b
4.78279e-184	0.646245	0.96	0.811	7.95617e-180	1	Jund
1.63934e-181	0.690358	0.933	0.784	2.72704e-177	1	Btg1
3.86855e-175	0.643606	0.986	0.88	6.43534e-171	1	Cldn7
1.78097e-172	0.738424	0.6	0.301	2.96265e-168	1	Slco2a1
1.09908e-171	0.57782	0.981	0.853	1.82833e-167	1	Spint2
2.09804e-170	0.785339	0.775	0.567	3.49009e-166	1	Net1
6.522e-169	0.54363	0.983	0.855	1.08493e-164	1	Crip1
1.93649e-168	0.6934	0.957	0.834	3.22136e-164	1	Klf4
2.97677e-168	0.733692	0.765	0.527	4.95186e-164	1	Max
2.82806e-167	0.609978	0.979	0.833	4.70448e-163	1	Myo15b
3.29706e-166	0.650571	0.939	0.708	5.48466e-162	1	Mxd1
4.73993e-165	0.754036	0.847	0.642	7.88487e-161	1	Atp2b1
1.9759e-164	0.617085	0.399	0.144	3.28692e-160	1	Saa2
5.47316e-163	0.731453	0.877	0.657	9.10461e-159	1	Prss32
3.59481e-162	-1.06591	0.041	0.362	5.97996e-158	1	Gcnt3
7.01566e-162	0.683359	0.837	0.645	1.16705e-157	1	Mkrn1
1.63264e-161	0.720745	0.781	0.58	2.7159e-157	1	Ifngr1
4.30205e-161	0.73485	0.777	0.559	7.15645e-157	1	Txnrd1
5.45832e-160	0.681731	0.83	0.661	9.07991e-156	1	Ndfip2
7.04613e-160	0.81719	0.789	0.553	1.17212e-155	1	Fbxo32
1.28086e-159	0.688194	0.87	0.691	2.13071e-155	1	Cdh1
1.00804e-158	0.722946	0.836	0.65	1.67687e-154	1	Misp
6.97222e-158	0.63266	0.976	0.907	1.15983e-153	1	Jun
9.6878e-158	0.733938	0.678	0.403	1.61157e-153	1	Endod1
5.5463e-156	0.509006	0.941	0.762	9.22627e-152	1	Abcb1a
1.48778e-155	0.492116	0.218	0.046	2.47492e-151	1	Mettl7a2
3.47783e-153	0.70063	0.668	0.375	5.78537e-149	1	Lhfpl2
4.06304e-153	0.659441	0.889	0.667	6.75887e-149	1	Ugdh
1.25368e-152	0.679276	0.826	0.601	2.08549e-148	1	Ipmk
4.39045e-152	0.738763	0.857	0.692	7.30352e-148	1	Fam46a
1.2016e-151	0.724556	0.846	0.659	1.99886e-147	1	Tpi1
3.36227e-151	0.701692	0.512	0.251	5.59313e-147	1	Pmaip1
6.99977e-147	0.890932	0.705	0.48	1.16441e-142	1	Dusp1
3.50177e-145	0.685435	0.751	0.534	5.82519e-141	1	Vdr
5.85042e-145	0.624212	0.854	0.665	9.73218e-141	1	Prkcd
1.7235e-144	0.329705	0.755	0.45	2.86705e-140	1	Ces2a
1.71565e-142	0.501325	0.998	0.929	2.85398e-138	1	Epcam
4.08592e-142	0.605778	0.852	0.696	6.79693e-138	1	Fam83e
2.80238e-140	0.608518	0.876	0.707	4.66176e-136	1	Actn4
3.00005e-139	0.624896	0.436	0.191	4.99058e-135	1	Sun2
4.15902e-139	0.565276	0.293	0.091	6.91854e-135	1	Hoxd11
9.89493e-139	0.694138	0.801	0.619	1.64602e-134	1	Gpa33
7.78792e-137	0.582071	0.876	0.688	1.29552e-132	1	Eps8
2.19251e-136	0.625525	0.818	0.621	3.64724e-132	1	Sdc4
1.43176e-134	0.663283	0.573	0.333	2.38174e-130	1	Abat
2.76842e-134	0.782154	0.814	0.643	4.60526e-130	1	Hist1h1c
3.92226e-134	-2.3039	0.245	0.517	6.52468e-130	1	Fabp2
4.22358e-134	0.644449	0.705	0.466	7.02592e-130	1	Tmprss2
6.0477e-134	0.611977	0.843	0.691	1.00603e-129	1	Luzp1
6.22417e-133	0.63443	0.547	0.285	1.03539e-128	1	Gcnt1
6.66393e-132	0.553702	0.912	0.772	1.10854e-127	1	Kif13b
2.62786e-130	0.604331	0.451	0.203	4.37145e-126	1	Cyp2d10
3.93611e-129	0.743197	0.448	0.207	6.54772e-125	1	Timp3
9.00863e-129	-2.07833	0.417	0.632	1.49858e-124	1	Guca2a
9.96924e-128	0.549207	0.879	0.692	1.65838e-123	1	Myl12b
4.25835e-126	0.566048	0.887	0.735	7.08377e-122	1	Plec
5.60273e-126	0.625814	0.701	0.499	9.32014e-122	1	Fbxl3
3.21258e-125	0.592909	0.835	0.633	5.34412e-121	1	Rhob
4.37203e-125	0.607222	0.89	0.721	7.27287e-121	1	Utp14b
1.5661e-124	-1.29198	0.091	0.366	2.6052e-120	1	Mgat4c
1.88366e-124	0.51064	0.876	0.629	3.13346e-120	1	Cyp2d34
9.8589e-124	0.555669	0.268	0.085	1.64003e-119	1	Anxa8
9.87924e-124	0.588597	0.619	0.341	1.64341e-119	1	Lama3
2.36238e-122	0.608465	0.624	0.369	3.92982e-118	1	St3gal4
4.21159e-122	0.538652	0.981	0.871	7.00598e-118	1	Dstn
5.05023e-122	0.516512	0.95	0.837	8.40105e-118	1	Eif2s2
6.06463e-122	0.517552	0.368	0.147	1.00885e-117	1	Trpv3
1.53653e-121	0.566811	0.742	0.512	2.55602e-117	1	Slc9a3r1
2.0667e-121	0.644086	0.656	0.446	3.43796e-117	1	Acap2
3.21432e-121	0.596636	0.501	0.262	5.34702e-117	1	Themis3
5.90992e-121	-0.649973	0.039	0.303	9.83116e-117	1	Rnf186
1.28701e-120	0.62715	0.394	0.176	2.14094e-116	1	Bnip3
2.79669e-120	0.579966	0.674	0.424	4.65229e-116	1	Noct
1.10842e-119	0.703639	0.476	0.263	1.84386e-115	1	B4galt1
1.21454e-119	0.55925	0.902	0.769	2.02038e-115	1	Acsl3
4.29718e-119	0.618096	0.76	0.594	7.14836e-115	1	Hnf4a
4.71105e-119	0.625331	0.659	0.422	7.83683e-115	1	Anxa3
6.53153e-119	-1.00525	0.037	0.292	1.08652e-114	1	Ncoa7
2.86389e-117	0.643684	0.565	0.311	4.76408e-113	1	Mafb
9.00188e-117	0.576021	0.735	0.508	1.49746e-112	1	Naip1
9.829e-117	0.660773	0.512	0.289	1.63505e-112	1	Tns4
1.25161e-116	0.596505	0.731	0.546	2.08205e-112	1	Spint1
5.40669e-116	-0.196159	0.84	0.596	8.99403e-112	1	Spink1
1.03179e-115	0.616752	0.742	0.529	1.71639e-111	1	Sod1
2.16727e-115	0.66267	0.847	0.659	3.60525e-111	1	Junb
4.14615e-114	0.617558	0.663	0.424	6.89712e-110	1	Ccng2
2.34918e-113	0.452602	0.9	0.734	3.90785e-109	1	Ckmt1
2.48281e-113	0.652663	0.701	0.495	4.13015e-109	1	Pgk1
2.15554e-112	0.550934	0.211	0.058	3.58573e-108	1	2310079G19Rik
1.28342e-110	-1.16029	0.216	0.46	2.13497e-106	1	Atpif1
1.74858e-110	0.359488	0.993	0.956	2.90877e-106	1	Neat1
8.24195e-110	0.585431	0.789	0.623	1.37105e-105	1	Mier1
8.83462e-110	0.532907	0.441	0.213	1.46964e-105	1	Rbp2
1.25591e-109	-1.15772	0.213	0.467	2.08921e-105	1	Tmsb10
4.64273e-109	-0.752602	0.036	0.277	7.72319e-105	1	Creb3l1
9.01833e-109	-0.894335	0.079	0.335	1.5002e-104	1	Lpin2
9.95522e-109	0.56083	0.85	0.676	1.65605e-104	1	Eif4g2
2.76008e-108	0.602631	0.471	0.25	4.5914e-104	1	Thbs4
1.40289e-107	0.585365	0.63	0.394	2.33371e-103	1	Trpm6
5.12478e-107	0.551855	0.447	0.22	8.52507e-103	1	Nxpe4
9.49861e-107	-1.26329	0.104	0.35	1.58009e-102	1	Hmgcs2
1.24266e-106	0.602435	0.7	0.49	2.06716e-102	1	Aldh2
1.676e-106	-0.494066	0.068	0.325	2.78803e-102	1	Pon2
8.85674e-106	-1.12161	0.057	0.294	1.47332e-101	1	Slc12a2
9.12796e-105	0.486794	0.948	0.774	1.51844e-100	1	Itm2b
1.09648e-104	-0.553482	0.05	0.296	1.824e-100	1	Slc4a7
1.12122e-104	-2.19251	0.483	0.631	1.86515e-100	1	Rpl39
1.89668e-104	0.490431	0.942	0.857	3.15513e-100	1	Golga4
1.93241e-104	0.558271	0.726	0.542	3.21456e-100	1	Susd6
3.1162e-104	0.493892	0.858	0.711	5.18379e-100	1	Nr3c2
6.87595e-104	0.452858	0.75	0.526	1.14381e-99	1	Cdhr2
2.73657e-103	0.565285	0.78	0.634	4.55228e-99	1	Tsc22d4
1.25345e-102	0.542765	0.636	0.401	2.08511e-98	1	Rhoc
2.07295e-102	0.503908	0.881	0.74	3.44835e-98	1	Prr15l
3.04224e-102	-0.853971	0.094	0.34	5.06077e-98	1	Gmds
7.27659e-102	-0.475297	0.055	0.299	1.21046e-97	1	Far1
3.54131e-101	-0.384724	0.027	0.255	5.89097e-97	1	Scarb2
3.78639e-101	0.461459	0.371	0.159	6.29866e-97	1	Abcg5
5.10799e-101	-0.695822	0.04	0.269	8.49714e-97	1	S100a11
1.02831e-100	0.612102	0.575	0.386	1.7106e-96	1	Rhpn2
1.23625e-100	0.54681	0.679	0.484	2.05651e-96	1	Pfkp
2.38673e-100	-0.466461	0.036	0.266	3.97032e-96	1	Muc3a
3.05412e-100	0.606639	0.67	0.484	5.08052e-96	1	Trib1
3.07693e-100	0.495634	0.855	0.658	5.11848e-96	1	Sult1d1
9.74805e-100	-2.05222	0.416	0.585	1.62159e-95	1	Rps4x
2.11079e-99	0.356326	0.194	0.056	3.5113e-95	1	Slc46a1
2.91886e-99	0.474119	0.864	0.718	4.85552e-95	1	Lmo7
4.79575e-99	-1.3218	0.138	0.397	7.97772e-95	1	Gm26917
1.22208e-98	0.597401	0.621	0.414	2.03294e-94	1	Stk17b
5.39948e-98	0.603345	0.568	0.366	8.98204e-94	1	Smpdl3a
1.67972e-97	0.377724	0.236	0.077	2.79421e-93	1	Sp100
7.62434e-97	0.69992	0.468	0.261	1.26831e-92	1	Edn1
2.42519e-96	0.462142	0.295	0.12	4.0343e-92	1	Egln3
1.43007e-95	0.608207	0.351	0.169	2.37892e-91	1	Nr1d1
3.93814e-95	1.01238	0.837	0.687	6.5511e-91	1	Mt1
6.07897e-95	-0.417075	0.036	0.258	1.01124e-90	1	Ldlr
7.56248e-95	0.568161	0.508	0.31	1.25802e-90	1	Slc16a1
8.14428e-95	-0.488946	0.091	0.337	1.3548e-90	1	Itgb1
8.74465e-95	-2.37637	0.311	0.519	1.45467e-90	1	1810065E05Rik
1.89694e-94	-0.686692	0.016	0.222	3.15556e-90	1	Ern2
4.85121e-94	-1.17242	0.071	0.293	8.06999e-90	1	Gpx2
5.43867e-94	-0.675337	0.221	0.462	9.04722e-90	1	Ucp2
6.56279e-94	-1.98717	0.332	0.528	1.09172e-89	1	Rpl12
8.40175e-94	-0.75893	0.104	0.335	1.39763e-89	1	Mrpl52
1.04732e-93	0.43113	0.979	0.884	1.74221e-89	1	Ubc
2.79892e-93	0.613097	0.534	0.35	4.656e-89	1	Hif1a
6.26678e-93	-0.91026	0.065	0.289	1.04248e-88	1	Csrp2
1.95551e-92	-0.429195	0.01	0.21	3.25298e-88	1	Isx
2.18658e-92	-0.698833	0.059	0.282	3.63737e-88	1	Pdia6
2.97421e-92	-0.58153	0.076	0.305	4.94759e-88	1	Pebp1
3.02453e-92	-1.27095	0.221	0.44	5.03131e-88	1	Rpl22l1
3.89704e-92	0.525256	0.581	0.385	6.48273e-88	1	Wwp2
6.15932e-92	-0.333525	0.028	0.242	1.0246e-87	1	Mpp6
1.62026e-91	0.438848	0.613	0.357	2.69531e-87	1	Cyp2d12
4.15415e-91	-1.63268	0.243	0.448	6.91043e-87	1	Rpl36a
4.25355e-91	-0.542204	0.028	0.237	7.07577e-87	1	Krt7
6.00808e-91	0.519263	0.519	0.325	9.99444e-87	1	Ptprj
7.11286e-91	-0.518782	0.097	0.333	1.18322e-86	1	Gas6
1.89555e-90	-0.414125	0.039	0.254	3.15325e-86	1	Cdx2
3.34283e-90	-0.758685	0.16	0.394	5.5608e-86	1	Ptms
3.77271e-90	-0.494001	0.066	0.29	6.2759e-86	1	Ywhaq
5.17359e-90	-0.595734	0.142	0.381	8.60627e-86	1	Tkt
6.15725e-90	-1.81277	0.296	0.49	1.02426e-85	1	Rpl3
1.66696e-89	-1.0911	0.112	0.333	2.77298e-85	1	Slc6a14
2.00058e-89	-2.07819	0.602	0.697	3.32796e-85	1	Rps24
3.58313e-89	-2.13278	0.545	0.658	5.96054e-85	1	Rpl32
5.86323e-89	-2.03178	0.766	0.784	9.75349e-85	1	Eef1a1
7.29714e-89	-1.06525	0.143	0.365	1.21388e-84	1	Hspd1
7.49803e-89	0.56976	0.659	0.487	1.2473e-84	1	Retreg1
7.61712e-89	0.475508	0.527	0.297	1.26711e-84	1	Sectm1b
9.6985e-89	-0.471407	0.054	0.278	1.61335e-84	1	Tpm4
1.68107e-88	-1.94176	0.408	0.565	2.79647e-84	1	Rps7
2.10508e-88	0.497422	0.34	0.167	3.50181e-84	1	Unc119
2.54955e-88	0.501023	0.916	0.763	4.24117e-84	1	Klf6
3.18957e-88	0.317188	0.186	0.056	5.30585e-84	1	Abi3
4.33561e-88	-2.02785	0.398	0.563	7.21228e-84	1	Rps15a
6.19705e-88	0.431035	0.886	0.76	1.03088e-83	1	Lima1
7.45278e-88	0.453247	0.573	0.362	1.23977e-83	1	Uhrf1bp1l
1.19098e-87	-1.20922	0.04	0.243	1.9812e-83	1	Sytl2
1.21734e-87	0.494662	0.759	0.593	2.02505e-83	1	Abhd2
2.30835e-87	0.494251	0.681	0.502	3.83994e-83	1	Arhgap17
3.54634e-87	0.56443	0.438	0.255	5.89934e-83	1	Mpzl2
3.90657e-87	-0.407893	0.028	0.232	6.49858e-83	1	Utrn
5.66461e-87	0.552671	0.518	0.327	9.42308e-83	1	Leng9
7.51503e-87	0.461426	0.779	0.619	1.25013e-82	1	Arhgef5
1.0769e-86	0.543028	0.699	0.531	1.79143e-82	1	Myo1a
1.10748e-86	-0.771633	0.117	0.34	1.84229e-82	1	Smim6
3.38764e-86	0.543209	0.724	0.591	5.63534e-82	1	Slc44a1
3.58142e-86	-0.373802	0.043	0.255	5.95769e-82	1	Cyp51
4.16991e-86	-0.859863	0.116	0.333	6.93665e-82	1	Pycard
3.68714e-85	0.389646	0.667	0.427	6.13355e-81	1	Mep1a
3.82882e-85	-0.388973	0.062	0.283	6.36923e-81	1	Kcnk1
4.16583e-85	0.502629	0.716	0.555	6.92986e-81	1	Fosl2
5.233e-85	-0.871097	0.048	0.249	8.70509e-81	1	Hepacam2
5.80851e-85	-0.742579	0.11	0.329	9.66246e-81	1	Sec11c
1.03653e-84	-1.06939	0.144	0.356	1.72427e-80	1	Hspe1
1.5049e-84	0.495231	0.508	0.314	2.5034e-80	1	Rhbdl2
2.03539e-84	-0.516409	0.061	0.276	3.38586e-80	1	Chka
3.50684e-84	-0.593217	0.039	0.239	5.83362e-80	1	Nme1
7.65508e-84	-0.560728	0.066	0.28	1.27342e-79	1	Galnt12
9.99707e-84	-1.31324	0.099	0.313	1.66301e-79	1	Cd24a
1.16111e-83	0.502756	0.765	0.615	1.93151e-79	1	Tob1
1.35355e-83	0.619802	0.569	0.406	2.25163e-79	1	Ctsl
1.74104e-83	-0.740412	0.154	0.367	2.89623e-79	1	Ndufb11
5.91741e-83	-1.54441	0.243	0.439	9.8436e-79	1	Rpl35
7.0169e-83	-0.690171	0.052	0.256	1.16726e-78	1	Txndc5
1.09266e-82	0.573466	0.314	0.151	1.81765e-78	1	Cldn8
1.40523e-82	0.459631	0.819	0.692	2.3376e-78	1	Ptbp3
1.72205e-82	-0.543974	0.045	0.246	2.86463e-78	1	Snhg18
1.77484e-82	-2.02611	0.556	0.649	2.95244e-78	1	Rplp0
2.97374e-82	-0.463868	0.056	0.264	4.94682e-78	1	Nop10
4.5772e-82	-0.512852	0.019	0.206	7.61417e-78	1	Ifitm2
6.35965e-82	-0.384951	0.061	0.275	1.05793e-77	1	Echs1
9.08793e-82	-0.339505	0.038	0.239	1.51178e-77	1	Mrpl23
9.43136e-82	0.231946	0.104	0.019	1.56891e-77	1	Col4a1
2.11294e-81	-0.35886	0.015	0.2	3.51487e-77	1	Myo1b
2.16841e-81	0.481696	0.345	0.163	3.60715e-77	1	Slc34a2
3.04371e-81	0.533805	0.597	0.44	5.06321e-77	1	C77080
3.12272e-81	-0.746096	0.046	0.244	5.19465e-77	1	Tspan13
4.03455e-81	-0.433511	0.041	0.241	6.71147e-77	1	Rnase4
4.21561e-81	-2.06714	0.374	0.532	7.01267e-77	1	Rps2
4.32378e-81	0.528957	0.616	0.455	7.19261e-77	1	Adgrg7
7.84734e-81	-0.41375	0.066	0.28	1.3054e-76	1	Odc1
1.88303e-80	0.532234	0.54	0.371	3.13242e-76	1	Lgr4
1.90233e-80	-1.63104	0.452	0.581	3.16453e-76	1	Rpl7
2.16663e-80	0.524753	0.488	0.306	3.60419e-76	1	Ppargc1a
3.45178e-80	-0.476208	0.046	0.244	5.74203e-76	1	Ppp1r14b
5.57291e-80	0.564176	0.48	0.309	9.27054e-76	1	Pdzk1ip1
5.60988e-80	0.491562	0.471	0.28	9.33203e-76	1	Fam102b
9.55034e-80	-0.543894	0.073	0.279	1.5887e-75	1	Tomm5
1.11369e-79	-0.357503	0.046	0.248	1.85263e-75	1	Hoxb9
1.71735e-79	0.510141	0.54	0.372	2.85681e-75	1	Xpr1
2.04265e-79	-0.324406	0.011	0.188	3.39796e-75	1	Actn1
2.2119e-79	-0.326462	0.033	0.227	3.6795e-75	1	Idi1
2.25266e-79	-0.781381	0.047	0.242	3.74731e-75	1	Fxyd3
3.68551e-79	-1.70478	0.354	0.514	6.13084e-75	1	Rpl10
3.90289e-79	0.331029	0.192	0.062	6.49246e-75	1	Abcg8
4.18225e-79	-0.479893	0.009	0.184	6.95718e-75	1	Muc4
9.31499e-79	-0.384342	0.074	0.289	1.54955e-74	1	Acaa2
1.77114e-78	-1.84119	0.541	0.64	2.9463e-74	1	Rps26
2.05417e-78	-1.1842	0.232	0.422	3.41711e-74	1	Ndufa4
2.10634e-78	-0.516366	0.072	0.276	3.5039e-74	1	Ndrg1
2.34061e-78	-2.52737	0.428	0.602	3.8936e-74	1	Agr2
3.3282e-78	0.544287	0.581	0.43	5.53647e-74	1	Epb41l4b
4.00301e-78	-0.747744	0.066	0.266	6.659e-74	1	Ly6e
6.67673e-78	-0.40743	0.059	0.262	1.11067e-73	1	Tcea3
7.12153e-78	-1.82627	0.394	0.541	1.18467e-73	1	Rpl10a
8.96827e-78	0.495815	0.814	0.655	1.49187e-73	1	Ptp4a2
2.32176e-77	-0.322109	0.037	0.229	3.86225e-73	1	Hsd17b10
3.40254e-77	0.415218	0.936	0.821	5.66012e-73	1	Tax1bp1
5.17194e-77	0.485679	0.494	0.315	8.60352e-73	1	Plce1
6.84247e-77	-0.280833	0.016	0.193	1.13825e-72	1	Homer2
7.58283e-77	0.478237	0.573	0.395	1.2614e-72	1	Sipa1l3
1.06134e-76	-0.364867	0.039	0.23	1.76553e-72	1	Nfib
1.10537e-76	-0.273774	0.024	0.207	1.83879e-72	1	Idh2
2.20674e-76	-0.338067	0.066	0.275	3.67092e-72	1	Slc6a6
2.44088e-76	-0.417511	0.031	0.216	4.0604e-72	1	C1qbp
2.44619e-76	0.454467	0.372	0.193	4.06923e-72	1	Il15
2.58925e-76	-0.629839	0.02	0.195	4.30722e-72	1	Apol10a
3.47877e-76	-0.526005	0.012	0.183	5.78693e-72	1	Cracr2a
5.05502e-76	-0.265763	0.036	0.227	8.40903e-72	1	Selenow
6.72131e-76	-0.288978	0.015	0.189	1.11809e-71	1	Pcbd1
7.55784e-76	-0.687486	0.134	0.337	1.25725e-71	1	Rpl27
8.17343e-76	-0.484453	0.042	0.231	1.35965e-71	1	Gstm1
8.86789e-76	-0.505466	0.047	0.241	1.47517e-71	1	Rab27b
9.64805e-76	-0.542183	0.088	0.289	1.60495e-71	1	Eif3i
1.40637e-75	0.385338	0.926	0.794	2.3395e-71	1	Muc13
1.57222e-75	0.330045	0.573	0.351	2.61539e-71	1	Apob
3.16794e-75	-0.941662	0.193	0.386	5.26987e-71	1	Sec61b
4.24012e-75	0.455376	0.46	0.275	7.05343e-71	1	Gm3054
4.63309e-75	-0.605001	0.123	0.328	7.70715e-71	1	Rpl36al
5.34121e-75	-0.321364	0.046	0.24	8.8851e-71	1	Banf1
5.91564e-75	0.397648	0.977	0.899	9.84066e-71	1	Txnip
8.42238e-75	0.492705	0.592	0.413	1.40106e-70	1	Foxo3
1.04047e-74	-0.674205	0.037	0.218	1.73083e-70	1	5330417C22Rik
3.07124e-74	0.51753	0.603	0.449	5.10901e-70	1	Anks4b
3.17851e-74	-1.97266	0.539	0.63	5.28746e-70	1	Rps27a
4.08528e-74	0.366264	0.952	0.826	6.79587e-70	1	Fos
4.23925e-74	-0.247038	0.014	0.184	7.052e-70	1	Mrps28
5.01143e-74	-1.74403	0.463	0.585	8.33651e-70	1	Rps13
8.05402e-74	-0.60339	0.029	0.204	1.33979e-69	1	Ccnd2
8.89169e-74	0.248408	0.152	0.043	1.47913e-69	1	Slc16a3
1.28309e-73	-1.62725	0.395	0.536	2.13442e-69	1	Rpl14
1.56189e-73	0.497633	0.665	0.52	2.59821e-69	1	Cnnm4
2.07191e-73	0.355754	0.264	0.114	3.44663e-69	1	2010003K11Rik
2.9311e-73	-0.292405	0.026	0.204	4.87589e-69	1	Myadm
3.16444e-73	0.422517	0.837	0.704	5.26404e-69	1	Dsg2
3.29319e-73	0.506123	0.537	0.377	5.47821e-69	1	Shroom3
3.31443e-73	0.43388	0.619	0.436	5.51356e-69	1	Efnb2
4.09057e-73	0.418851	0.688	0.483	6.80466e-69	1	Cdkn1a
6.09005e-73	0.546924	0.359	0.199	1.01308e-68	1	Cd55
1.47015e-72	-0.48262	0.056	0.248	2.44559e-68	1	Hsph1
2.44917e-72	-0.54075	0.106	0.309	4.07419e-68	1	Snrpe
3.00049e-72	-0.270559	0.007	0.166	4.99132e-68	1	Itga2
3.82625e-72	0.489157	0.588	0.431	6.36497e-68	1	Chmp1b
4.82769e-72	-0.232448	0.025	0.2	8.03087e-68	1	Nenf
5.22873e-72	-1.96249	0.686	0.719	8.69799e-68	1	Rpl23
5.715e-72	-0.236054	0.037	0.222	9.50691e-68	1	Naa38
7.10256e-72	-0.445882	0.027	0.2	1.18151e-67	1	Tnfaip8
8.73405e-72	0.583308	0.573	0.422	1.45291e-67	1	Tle4
1.29351e-71	-0.392806	0.041	0.224	2.15175e-67	1	Phlda1
1.95556e-71	-0.437242	0.045	0.23	3.25307e-67	1	Fam13a
2.06084e-71	-0.316993	0.028	0.202	3.42821e-67	1	Plp2
2.15973e-71	-0.296981	0.009	0.17	3.59271e-67	1	Sorbs2
3.2948e-71	-0.448202	0.083	0.28	5.4809e-67	1	Park7
3.74907e-71	-0.346576	0.014	0.178	6.23658e-67	1	Cldn15
6.00484e-71	0.437158	0.736	0.597	9.98904e-67	1	Prr13
8.58849e-71	-0.263501	0.016	0.181	1.4287e-66	1	Nhp2
1.02691e-70	0.418235	0.781	0.652	1.70826e-66	1	Cgn
1.69388e-70	-1.43577	0.398	0.533	2.81777e-66	1	Rpl7a
2.22235e-70	0.512369	0.672	0.52	3.69688e-66	1	S100a13
2.28917e-70	-0.393848	0.083	0.282	3.80803e-66	1	Spcs1
2.82332e-70	0.611233	0.716	0.567	4.6966e-66	1	Hk2
5.87942e-70	-0.353703	0.014	0.176	9.78042e-66	1	Tmem176b
8.02005e-70	-1.59101	0.442	0.565	1.33414e-65	1	Ppia
8.78865e-70	-2.00263	0.493	0.594	1.46199e-65	1	Rps18
9.49254e-70	0.460157	0.446	0.272	1.57908e-65	1	Kcnk5
1.26653e-69	-0.299195	0.021	0.187	2.10687e-65	1	Rab3d
1.44036e-69	-0.268187	0.029	0.203	2.39603e-65	1	Mid1ip1
1.76209e-69	-0.240232	0.033	0.209	2.93123e-65	1	Pccb
2.00396e-69	-0.269549	0.013	0.173	3.33358e-65	1	B4galnt1
3.21638e-69	-1.77397	0.635	0.692	5.35045e-65	1	Rpl37
3.67321e-69	-1.88625	0.505	0.609	6.11039e-65	1	Rps19
3.7703e-69	-1.37546	0.287	0.448	6.27189e-65	1	Rpl29
4.14466e-69	0.410592	0.713	0.526	6.89464e-65	1	Slc25a20
4.21542e-69	-0.366576	0.011	0.168	7.01235e-65	1	Osr2
4.36699e-69	-0.442729	0.105	0.304	7.26449e-65	1	Tomm20
4.68976e-69	-0.586733	0.058	0.235	7.80141e-65	1	Mgll
4.85624e-69	-1.8624	0.707	0.739	8.07835e-65	1	Rplp1
5.6558e-69	-0.461564	0.093	0.292	9.40842e-65	1	Ostc
7.93086e-69	-0.253941	0.061	0.256	1.3193e-64	1	Hexa
1.10674e-68	0.391737	0.806	0.646	1.84106e-64	1	Ms4a8a
1.26887e-68	-0.509224	0.106	0.305	2.11076e-64	1	Slc35a1
1.41452e-68	-1.73338	0.636	0.689	2.35305e-64	1	Rpl28
1.43146e-68	-0.273768	0.006	0.158	2.38123e-64	1	Tmem176a
1.5707e-68	-0.767576	0.055	0.233	2.61285e-64	1	Aldh1a1
1.58202e-68	-0.391073	0.077	0.268	2.63169e-64	1	Eif3m
1.72836e-68	-0.363419	0.024	0.191	2.87512e-64	1	Nap1l1
2.85435e-68	-0.352791	0.036	0.208	4.74822e-64	1	Lman1
2.85838e-68	-0.334979	0.011	0.166	4.75492e-64	1	Ccnd1
3.25857e-68	0.26408	0.995	0.948	5.42062e-64	1	Fth1
4.58089e-68	-0.597392	0.049	0.225	7.62032e-64	1	Cyr61
6.18523e-68	-0.479898	0.023	0.187	1.02891e-63	1	Cldn2
7.07509e-68	0.474884	0.643	0.503	1.17694e-63	1	Ppp2r5c
8.85165e-68	-0.203776	0.021	0.186	1.47247e-63	1	1500011K16Rik
8.85467e-68	-0.435453	0.027	0.192	1.47297e-63	1	Kcne3
9.25681e-68	0.50749	0.455	0.285	1.53987e-63	1	Bmp3
1.28187e-67	-0.277423	0.02	0.182	2.13239e-63	1	Trmt1
1.51692e-67	-0.901882	0.103	0.292	2.5234e-63	1	Hsd11b2
1.56703e-67	-0.387604	0.111	0.323	2.60676e-63	1	Lcorl
1.92617e-67	-0.305944	0.06	0.247	3.20419e-63	1	Mcee
2.43745e-67	0.410795	0.831	0.702	4.05469e-63	1	Arhgap5
2.5937e-67	0.504425	0.493	0.346	4.31462e-63	1	Sap30l
2.68844e-67	-0.36815	0.082	0.276	4.47223e-63	1	Mrps14
2.77251e-67	0.517788	0.612	0.467	4.61208e-63	1	Cdc42ep5
3.06699e-67	-0.224579	0.012	0.168	5.10193e-63	1	Fundc2
3.07147e-67	-0.324165	0.02	0.181	5.1094e-63	1	Fgfbp1
3.08069e-67	0.248811	0.999	0.999	5.12473e-63	1	mt-Co1
3.3513e-67	0.424147	0.735	0.611	5.57489e-63	1	Macf1
3.7497e-67	-0.34608	0.117	0.33	6.23763e-63	1	Golim4
4.07092e-67	-0.226028	0.015	0.173	6.77198e-63	1	Timm8a1
4.8224e-67	0.402316	0.877	0.719	8.02205e-63	1	Atp1a1
5.1193e-67	-0.472448	0.024	0.187	8.51596e-63	1	Thbs1
7.63821e-67	-0.196966	0.022	0.186	1.27062e-62	1	Mrpl11
1.35456e-66	-0.244335	0.015	0.172	2.25331e-62	1	Epb41l4aos
1.53741e-66	-1.69087	0.467	0.58	2.55748e-62	1	Rpl15
1.83481e-66	-1.21445	0.097	0.28	3.05221e-62	1	Nupr1
2.03408e-66	0.345958	0.59	0.381	3.3837e-62	1	Slc9a2
2.48991e-66	0.461119	0.786	0.652	4.14196e-62	1	Elf3
2.58054e-66	-0.37042	0.009	0.16	4.29273e-62	1	Mcf2l
2.86086e-66	-0.260177	0.049	0.228	4.75904e-62	1	Qdpr
3.21311e-66	0.492868	0.514	0.362	5.345e-62	1	Rassf3
3.86181e-66	-0.474999	0.108	0.3	6.42413e-62	1	Eif3e
5.554e-66	-0.390369	0.087	0.281	9.23908e-62	1	Guk1
5.97458e-66	-0.637026	0.095	0.285	9.93872e-62	1	Scin
8.74546e-66	-0.683388	0.169	0.351	1.45481e-61	1	Tstd1
1.19732e-65	-0.223686	0.039	0.212	1.99174e-61	1	Dnajc15
1.31603e-65	-0.344507	0.029	0.193	2.18921e-61	1	Slc50a1
1.59209e-65	-0.302602	0.068	0.255	2.64844e-61	1	Mrpl57
1.6474e-65	0.48931	0.497	0.34	2.74044e-61	1	Gsn
1.92719e-65	-0.343616	0.02	0.177	3.20588e-61	1	Myb
2.08438e-65	-0.265838	0.033	0.2	3.46737e-61	1	Fkbp3
3.84228e-65	-0.276386	0.069	0.259	6.39163e-61	1	Glrx5
4.04841e-65	-0.309442	0.074	0.265	6.73452e-61	1	Mbnl1
4.2018e-65	0.332777	0.283	0.131	6.98969e-61	1	Ppp1r3b
6.892e-65	-0.327612	0.043	0.216	1.14648e-60	1	Alcam
7.71539e-65	0.575613	0.466	0.31	1.28346e-60	1	Plk3
7.81666e-65	0.444077	0.693	0.53	1.3003e-60	1	Calm3
9.47486e-65	-1.82602	0.556	0.625	1.57614e-60	1	Rpl30
9.69867e-65	0.42121	0.741	0.606	1.61337e-60	1	Eps8l3
1.06565e-64	0.509563	0.512	0.361	1.77272e-60	1	Cobl
1.21496e-64	-0.812397	0.202	0.38	2.02108e-60	1	Eef1g
1.31846e-64	-0.505498	0.06	0.236	2.19326e-60	1	Slc13a2
1.83852e-64	0.35825	0.585	0.374	3.05839e-60	1	Cyp3a13
2.24135e-64	-1.68023	0.4	0.535	3.72849e-60	1	Ptma
2.50708e-64	-0.248875	0.012	0.162	4.17052e-60	1	Tmem97
3.04667e-64	0.489726	0.567	0.431	5.06813e-60	1	Avl9
3.42009e-64	-0.780119	0.019	0.169	5.68932e-60	1	Acaa1b
5.38308e-64	-0.457949	0.037	0.201	8.95475e-60	1	Hmgn1
8.83676e-64	-0.221244	0.022	0.18	1.47e-59	1	Fdps
9.14634e-64	-0.263346	0.054	0.233	1.52149e-59	1	Lrrc59
1.08268e-63	-0.347566	0.01	0.156	1.80104e-59	1	Nrp2
1.13129e-63	-0.260867	0.05	0.228	1.8819e-59	1	Hspa4l
1.17518e-63	-0.194073	0.013	0.163	1.95491e-59	1	Gstm2
1.81684e-63	-0.617049	0.085	0.262	3.02232e-59	1	Tceal9
1.83919e-63	-0.255119	0.025	0.183	3.05949e-59	1	Dpp4
2.19988e-63	-0.337014	0.017	0.168	3.65949e-59	1	Cftr
2.3433e-63	-0.434343	0.088	0.271	3.89808e-59	1	Rpl13a
2.73762e-63	0.417487	0.567	0.408	4.55403e-59	1	Hsd17b11
2.8289e-63	-0.338133	0.066	0.245	4.70588e-59	1	Nop58
2.90215e-63	-0.215819	0.04	0.209	4.82773e-59	1	Cetn3
2.92361e-63	-1.00888	0.047	0.209	4.86342e-59	1	Tmigd1
3.66079e-63	-0.355162	0.059	0.233	6.08972e-59	1	Snrpg
3.84834e-63	-0.211506	0.014	0.164	6.40172e-59	1	Mecr
5.4629e-63	-0.383509	0.096	0.284	9.08753e-59	1	Mrpl42
5.47985e-63	-0.395842	0.073	0.254	9.11574e-59	1	Ranbp1
6.24283e-63	0.481199	0.418	0.276	1.0385e-58	1	Otub1
6.49511e-63	-0.254995	0.049	0.223	1.08046e-58	1	Tmem147
8.82713e-63	-0.801905	0.197	0.373	1.46839e-58	1	Ssr4
8.89565e-63	0.468531	0.427	0.269	1.47979e-58	1	Scnn1a
9.03658e-63	-0.190522	0.007	0.149	1.50323e-58	1	St6galnac2
9.65383e-63	-0.317259	0.087	0.276	1.60592e-58	1	Mrps36
1.00679e-62	-0.27827	0.011	0.156	1.6748e-58	1	Anxa5
1.48899e-62	-0.207073	0.025	0.182	2.47693e-58	1	Cyp2j6
1.52268e-62	-0.644701	0.035	0.194	2.53297e-58	1	Bcas1
1.64565e-62	-0.283448	0.077	0.265	2.73754e-58	1	Ppa2
2.76268e-62	-0.230211	0.046	0.217	4.59571e-58	1	Eci1
2.81747e-62	-0.270656	0.016	0.166	4.68686e-58	1	Hopx
3.37875e-62	0.395392	0.878	0.717	5.62055e-58	1	Cldn3
5.94946e-62	-1.52902	0.387	0.514	9.89692e-58	1	Eef1b2
6.15767e-62	-0.52049	0.142	0.329	1.02433e-57	1	Eif3k
6.95263e-62	0.487888	0.509	0.373	1.15657e-57	1	Kif1c
8.18503e-62	-0.470481	0.137	0.33	1.36158e-57	1	Tmed9
9.44648e-62	0.425737	0.751	0.595	1.57142e-57	1	Aes
1.0089e-61	-0.5746	0.015	0.16	1.6783e-57	1	Slc51a
1.11769e-61	-0.284774	0.007	0.145	1.85928e-57	1	H2-T3
1.19937e-61	0.465916	0.612	0.454	1.99516e-57	1	Pdgfa
1.211e-61	-0.185847	0.017	0.166	2.0145e-57	1	Snhg6
1.26625e-61	-1.51744	0.461	0.568	2.10641e-57	1	Rpl5
1.3961e-61	-0.233754	0.068	0.251	2.32242e-57	1	Psmd6
1.39661e-61	-0.411788	0.101	0.285	2.32327e-57	1	Phb2
1.50618e-61	-0.336923	0.088	0.272	2.50552e-57	1	Cct3
1.53489e-61	0.463145	0.604	0.47	2.55329e-57	1	Tjp1
1.57715e-61	-0.576264	0.039	0.197	2.6236e-57	1	Sult1a1
1.66898e-61	0.523154	0.481	0.346	2.77635e-57	1	Slc5a1
1.70231e-61	-0.266765	0.049	0.219	2.83179e-57	1	Cat
1.80983e-61	-0.494912	0.149	0.338	3.01065e-57	1	Selenof
2.01526e-61	-1.85222	0.577	0.643	3.35239e-57	1	Rpl27a
2.39175e-61	0.451821	0.613	0.491	3.97868e-57	1	Lrp6
3.27343e-61	-0.326241	0.065	0.24	5.44534e-57	1	Snrpd1
3.44832e-61	-0.474161	0.174	0.364	5.73629e-57	1	Coa3
3.87959e-61	-0.500056	0.132	0.319	6.4537e-57	1	Fkbp4
3.95201e-61	-0.184356	0.026	0.181	6.57417e-57	1	Lpgat1
4.18042e-61	-0.476704	0.125	0.309	6.95413e-57	1	Tmem258
4.25953e-61	-0.209004	0.034	0.196	7.08573e-57	1	Akr7a5
4.30833e-61	0.214124	0.118	0.032	7.1669e-57	1	Oaz3
4.92714e-61	-0.378408	0.105	0.292	8.1963e-57	1	Cct5
7.59138e-61	-0.37034	0.098	0.283	1.26283e-56	1	Ssr2
7.60597e-61	-0.226516	0.016	0.162	1.26525e-56	1	Ppp1r9a
7.68474e-61	0.450486	0.623	0.489	1.27836e-56	1	2900026A02Rik
8.86535e-61	0.406212	0.244	0.117	1.47475e-56	1	Gpc4
8.94258e-61	-1.96201	0.641	0.682	1.4876e-56	1	Rps28
9.53371e-61	-1.61779	0.422	0.539	1.58593e-56	1	Rack1
1.1479e-60	-0.173374	0.022	0.174	1.90953e-56	1	Blmh
1.21639e-60	-0.191945	0.008	0.147	2.02346e-56	1	Ddah1
2.01314e-60	-1.79699	0.491	0.58	3.34885e-56	1	Rps5
2.17697e-60	-0.212535	0.015	0.159	3.62138e-56	1	Npm3
2.37716e-60	0.382164	0.516	0.34	3.95441e-56	1	Unc5b
2.38368e-60	-0.318985	0.084	0.267	3.96524e-56	1	Lsm4
2.45853e-60	-0.437989	0.026	0.175	4.08976e-56	1	Rap1gap
2.52766e-60	-1.14405	0.341	0.475	4.20476e-56	1	Atp5g1
2.9535e-60	-0.236964	0.048	0.217	4.91314e-56	1	Sh2d4a
4.85159e-60	-0.173519	0.016	0.161	8.07063e-56	1	Erh
4.96672e-60	0.423776	0.58	0.445	8.26214e-56	1	Abhd17c
5.35317e-60	0.439606	0.603	0.464	8.90499e-56	1	Rorc
6.03531e-60	0.366507	0.242	0.11	1.00397e-55	1	Hoxd13
6.98154e-60	-0.224004	0.021	0.169	1.16138e-55	1	Baiap2l2
8.6436e-60	-1.78499	0.56	0.621	1.43786e-55	1	Rps16
1.45662e-59	-0.203882	0.014	0.155	2.42309e-55	1	Ang
1.74841e-59	0.443552	0.349	0.19	2.90848e-55	1	Kyat1
1.82557e-59	-0.237786	0.071	0.25	3.03683e-55	1	Idh3g
1.858e-59	-0.177707	0.015	0.159	3.09078e-55	1	Stk39
2.0404e-59	-0.190527	0.01	0.148	3.3942e-55	1	Arhgef28
2.14801e-59	0.417722	0.77	0.679	3.57321e-55	1	Slk
2.93614e-59	0.323067	0.775	0.624	4.88427e-55	1	Pls1
3.31571e-59	0.504772	0.459	0.304	5.51569e-55	1	Arrdc3
3.34e-59	-0.187527	0.007	0.142	5.55608e-55	1	L1cam
3.63495e-59	-0.244445	0.062	0.236	6.04674e-55	1	Imp3
3.78606e-59	-0.203071	0.037	0.197	6.2981e-55	1	Rell1
3.81626e-59	-0.287843	0.021	0.166	6.34835e-55	1	Foxa3
3.92001e-59	0.466114	0.49	0.344	6.52093e-55	1	Dio1
4.56193e-59	-0.463201	0.014	0.152	7.58877e-55	1	Kit
4.67226e-59	0.448122	0.425	0.265	7.77231e-55	1	Cideb
4.68902e-59	-0.338915	0.078	0.256	7.80018e-55	1	Mllt3
5.00985e-59	-0.19077	0.007	0.142	8.33389e-55	1	Gng11
5.08473e-59	-0.192485	0.047	0.214	8.45844e-55	1	Mrpl58
5.82501e-59	0.374507	0.857	0.7	9.68991e-55	1	H2-D1
6.21998e-59	-0.35237	0.098	0.281	1.03469e-54	1	Ddost
6.50206e-59	0.416409	0.566	0.415	1.08162e-54	1	Tacc2
7.34324e-59	0.388078	0.755	0.637	1.22155e-54	1	Akap13
8.79813e-59	0.451711	0.617	0.495	1.46357e-54	1	Sbds
9.35324e-59	-0.209742	0.056	0.229	1.55591e-54	1	Cenpv
1.01975e-58	0.436903	0.598	0.472	1.69635e-54	1	Nfe2l1
1.06918e-58	-0.382325	0.126	0.316	1.77859e-54	1	Rpn2
1.07527e-58	0.257531	0.128	0.038	1.78871e-54	1	Hoxd10
1.08446e-58	-0.243558	0.057	0.227	1.80401e-54	1	Polr2e
1.10982e-58	-0.197464	0.01	0.147	1.84618e-54	1	Fam174b
1.26271e-58	-0.294187	0.018	0.16	2.10051e-54	1	Lrrc26
1.33873e-58	-0.223865	0.061	0.233	2.22697e-54	1	Mrpl15
1.6204e-58	0.339726	0.301	0.152	2.69554e-54	1	Tat
1.77575e-58	-0.499739	0.062	0.227	2.95397e-54	1	Sox9
1.96574e-58	-0.547374	0.141	0.323	3.27001e-54	1	Ran
2.17039e-58	-0.463552	0.159	0.347	3.61044e-54	1	Thoc7
2.29239e-58	0.43028	0.36	0.213	3.81338e-54	1	Adgrl2
2.39015e-58	-0.231974	0.087	0.276	3.97602e-54	1	Ddx1
2.74143e-58	-0.152868	0.011	0.148	4.56036e-54	1	Ube2q2
3.35931e-58	0.318119	0.212	0.088	5.58822e-54	1	Cyp2d9
3.62712e-58	-0.291268	0.045	0.204	6.03371e-54	1	Impdh2
4.84407e-58	0.464597	0.504	0.36	8.0581e-54	1	Arrdc4
5.70996e-58	-0.176218	0.016	0.158	9.49851e-54	1	Ctsc
6.31106e-58	0.482553	0.493	0.356	1.04984e-53	1	Litaf
6.38323e-58	-0.473786	0.277	0.49	1.06185e-53	1	Taf1d
6.74791e-58	-0.216928	0.048	0.212	1.12251e-53	1	Ptov1
7.08932e-58	-0.26652	0.085	0.265	1.17931e-53	1	Ola1
7.68546e-58	-0.198208	0.009	0.142	1.27848e-53	1	Gsdme
8.28971e-58	0.454345	0.676	0.551	1.37899e-53	1	Rnd3
9.72577e-58	0.509487	0.463	0.336	1.61788e-53	1	Slc31a1
1.01636e-57	-0.24725	0.011	0.146	1.69072e-53	1	Fgl2
1.16185e-57	-0.437653	0.136	0.318	1.93274e-53	1	Cct2
1.23064e-57	-1.4534	0.432	0.538	2.04717e-53	1	Rps17
1.3268e-57	-0.226268	0.024	0.169	2.20712e-53	1	Eid1
1.332e-57	-0.157501	0.022	0.167	2.21577e-53	1	Coq2
1.45026e-57	-0.189957	0.031	0.183	2.41251e-53	1	Acot7
1.45244e-57	-0.410281	0.149	0.336	2.41614e-53	1	Tbca
1.4899e-57	-0.293962	0.08	0.257	2.47846e-53	1	Emc6
1.8043e-57	-0.226706	0.06	0.229	3.00145e-53	1	Cenpx
2.23087e-57	-0.263483	0.023	0.167	3.71105e-53	1	Ces1d
2.28028e-57	-0.276798	0.019	0.16	3.79325e-53	1	Sema5a
2.70391e-57	-0.313664	0.014	0.149	4.49795e-53	1	Pdia5
2.85534e-57	-0.570286	0.219	0.393	4.74985e-53	1	Ybx3
2.93123e-57	-0.281414	0.091	0.273	4.8761e-53	1	1810022K09Rik
3.81084e-57	0.364247	0.843	0.723	6.33934e-53	1	Ivns1abp
4.36662e-57	-0.223684	0.042	0.2	7.26386e-53	1	Sqle
4.90349e-57	-0.323253	0.026	0.171	8.15695e-53	1	Cgref1
4.98228e-57	-0.167554	0.034	0.188	8.28802e-53	1	Uchl3
6.61834e-57	-0.34471	0.138	0.335	1.10096e-52	1	Gale
7.40224e-57	-1.41561	0.08	0.24	1.23136e-52	1	Ccl6
7.76772e-57	-0.305181	0.052	0.211	1.29216e-52	1	Asph
8.29655e-57	-0.180703	0.025	0.172	1.38013e-52	1	Slc44a3
8.9676e-57	-0.209817	0.019	0.16	1.49176e-52	1	Dtymk
1.1382e-56	-0.233939	0.036	0.188	1.89339e-52	1	Casd1
1.14047e-56	-0.220376	0.015	0.152	1.89718e-52	1	Paics
1.25981e-56	-0.465391	0.009	0.139	2.0957e-52	1	Cpn1
1.26839e-56	-0.946911	0.039	0.186	2.10997e-52	1	Fer1l6
1.31542e-56	0.493015	0.486	0.363	2.18821e-52	1	Ak3
1.90896e-56	0.450584	0.585	0.462	3.17555e-52	1	Tor1aip2
2.19135e-56	0.427031	0.727	0.57	3.64531e-52	1	Serpinb1a
2.84762e-56	-0.230897	0.078	0.255	4.73701e-52	1	Aig1
3.10623e-56	-0.280272	0.053	0.215	5.16721e-52	1	Sgsm3
3.25649e-56	-1.80035	0.678	0.689	5.41717e-52	1	Rps20
3.38678e-56	-0.316641	0.155	0.356	5.63391e-52	1	Esrp1
4.4185e-56	-0.228269	0.018	0.157	7.35018e-52	1	Flrt3
4.4731e-56	-1.87588	0.606	0.657	7.44101e-52	1	Rps21
4.55609e-56	-0.805689	0.06	0.214	7.57906e-52	1	Rep15
5.01754e-56	-0.398093	0.016	0.151	8.34668e-52	1	Spdef
5.06466e-56	0.338315	0.714	0.547	8.42506e-52	1	Neu1
7.2849e-56	-0.278957	0.089	0.267	1.21184e-51	1	Cacybp
8.14629e-56	-0.198668	0.058	0.224	1.35513e-51	1	Lsm6
8.86287e-56	0.428525	0.305	0.156	1.47434e-51	1	5430427M07Rik
9.57948e-56	-0.216926	0.055	0.219	1.59355e-51	1	Anapc5
9.92055e-56	-0.170956	0.017	0.155	1.65028e-51	1	Dhrs7
1.05649e-55	-0.192	0.014	0.148	1.75747e-51	1	Hmgb3
1.25124e-55	-0.170384	0.012	0.146	2.08144e-51	1	Fasn
1.26476e-55	-0.789661	0.364	0.495	2.10392e-51	1	Btf3
1.44245e-55	-0.217154	0.05	0.21	2.39952e-51	1	Stard3nl
1.52316e-55	-0.787741	0.034	0.176	2.53377e-51	1	Ramp1
1.65873e-55	-0.193942	0.055	0.219	2.75929e-51	1	Mrps15
1.66941e-55	-0.463275	0.151	0.331	2.77707e-51	1	Chpt1
1.75128e-55	-0.257165	0.091	0.269	2.91325e-51	1	Eif1a
1.86878e-55	-1.39271	0.432	0.541	3.10871e-51	1	Rpl23a
2.10425e-55	0.425095	0.548	0.422	3.50042e-51	1	Tapbp
2.10597e-55	-0.167333	0.042	0.198	3.50328e-51	1	Wdr83os
2.12254e-55	-0.186208	0.01	0.139	3.53084e-51	1	Prlr
2.52146e-55	-0.32962	0.009	0.138	4.19445e-51	1	Bace2
2.92548e-55	-0.213025	0.056	0.22	4.86654e-51	1	Aifm1
3.006e-55	-0.324632	0.12	0.304	5.00048e-51	1	Acads
3.82299e-55	0.385283	0.645	0.518	6.35955e-51	1	Dyrk2
4.15813e-55	-0.19494	0.026	0.169	6.91705e-51	1	Bzw2
4.16329e-55	-0.421777	0.149	0.33	6.92563e-51	1	Tmem14c
4.43238e-55	-0.221652	0.023	0.163	7.37326e-51	1	Cdk4
4.53438e-55	0.252457	0.192	0.076	7.54294e-51	1	Pla2g4f
6.63237e-55	-0.177512	0.042	0.196	1.1033e-50	1	Mrpl35
6.82805e-55	-0.258297	0.088	0.266	1.13585e-50	1	Hmgn5
8.3101e-55	0.362662	0.862	0.758	1.38239e-50	1	Srsf5
9.40187e-55	0.601776	0.414	0.284	1.564e-50	1	Add3
1.10266e-54	0.412278	0.474	0.311	1.83427e-50	1	Ptprr
1.16639e-54	-0.162543	0.011	0.142	1.94029e-50	1	Rcc2
1.1831e-54	-0.150087	0.004	0.128	1.96809e-50	1	Mettl1
1.3095e-54	-0.385241	0.195	0.392	2.17836e-50	1	Ugp2
1.34536e-54	-1.59797	0.503	0.574	2.238e-50	1	Rpl11
1.35025e-54	0.399749	0.63	0.512	2.24613e-50	1	Mark2
1.63901e-54	-0.252039	0.079	0.251	2.72649e-50	1	Glrx3
1.99513e-54	0.440854	0.535	0.412	3.3189e-50	1	Plcb3
2.34788e-54	-0.329749	0.004	0.125	3.9057e-50	1	Cbfa2t3
2.40976e-54	-0.286583	0.115	0.298	4.00863e-50	1	Tecr
2.42955e-54	-0.207116	0.069	0.239	4.04156e-50	1	Atraid
2.47648e-54	-0.454605	0.021	0.155	4.11962e-50	1	F3
2.4925e-54	0.391142	0.297	0.16	4.14628e-50	1	Tesk2
2.54654e-54	0.370398	0.408	0.252	4.23617e-50	1	Mall
2.69793e-54	-0.215775	0.04	0.191	4.48801e-50	1	Nfia
2.9254e-54	-0.167862	0.009	0.135	4.8664e-50	1	Tox
3.26189e-54	-0.326656	0.123	0.305	5.42615e-50	1	Psmb2
4.06092e-54	-0.165172	0.017	0.152	6.75535e-50	1	Ipo5
4.47518e-54	-0.460182	0.208	0.398	7.44445e-50	1	Ech1
5.05267e-54	-0.223211	0.04	0.19	8.40512e-50	1	Fbl
5.42241e-54	-0.530945	0.365	0.515	9.02018e-50	1	Sri
6.42349e-54	-0.182334	0.022	0.159	1.06855e-49	1	Atad3a
7.83027e-54	-0.29472	0.011	0.138	1.30257e-49	1	C2cd4b
9.59677e-54	-0.393606	0.113	0.286	1.59642e-49	1	Snrpd2
1.12748e-53	-0.407782	0.062	0.219	1.87556e-49	1	Reep5
1.14874e-53	-0.503145	0.053	0.203	1.91092e-49	1	Mgst1
1.36942e-53	-0.206846	0.011	0.139	2.27802e-49	1	Bex3
1.38365e-53	-0.197608	0.022	0.158	2.30169e-49	1	Ctsh
1.47047e-53	-0.208611	0.061	0.224	2.44612e-49	1	Eif3g
1.52883e-53	-0.1335	0.022	0.159	2.54321e-49	1	Fam136a
1.70737e-53	-0.167454	0.008	0.133	2.84021e-49	1	Rangrf
1.92042e-53	-0.38825	0.148	0.327	3.19462e-49	1	Cops9
1.96055e-53	-0.174189	0.039	0.188	3.26138e-49	1	Nudt21
2.02253e-53	-0.163905	0.03	0.174	3.36448e-49	1	Gcsh
2.04064e-53	-0.22201	0.075	0.244	3.3946e-49	1	Eif1ax
2.42973e-53	-0.386094	0.023	0.159	4.04186e-49	1	Guca2b
2.51386e-53	-0.140201	0.012	0.141	4.18181e-49	1	Psmg4
2.56083e-53	-0.48362	0.113	0.28	4.25995e-49	1	Snrpf
2.65736e-53	0.37927	0.398	0.244	4.42052e-49	1	Mpzl3
2.67928e-53	0.32878	0.84	0.755	4.45697e-49	1	Ankrd11
2.73947e-53	-0.3192	0.107	0.281	4.55711e-49	1	1110008F13Rik
3.13709e-53	-0.169215	0.038	0.186	5.21855e-49	1	Mcrip2
3.21971e-53	0.398058	0.381	0.238	5.35599e-49	1	Ncoa3
4.35105e-53	-0.224304	0.08	0.251	7.23798e-49	1	Commd1
5.14172e-53	0.296191	0.771	0.662	8.55325e-49	1	Clmn
5.22213e-53	-0.140804	0.007	0.13	8.68701e-49	1	Sms
5.26572e-53	-0.235807	0.081	0.253	8.75952e-49	1	Fuom
5.57474e-53	-0.212599	0.072	0.237	9.27358e-49	1	Cmc1
5.97834e-53	0.408005	0.583	0.453	9.94496e-49	1	Ifngr2
6.65158e-53	-0.153167	0.02	0.154	1.10649e-48	1	Polr2h
6.86244e-53	0.495951	0.564	0.441	1.14157e-48	1	Bhlhe40
7.6872e-53	-0.214738	0.026	0.162	1.27877e-48	1	Rab15
8.96353e-53	-0.227399	0.09	0.265	1.49108e-48	1	Mettl26
9.05862e-53	-0.165342	0.051	0.208	1.5069e-48	1	Pam16
1.06124e-52	-0.156005	0.046	0.199	1.76537e-48	1	Cnih1
1.0961e-52	-0.13199	0.008	0.13	1.82337e-48	1	Svip
1.23849e-52	0.432838	0.609	0.49	2.06023e-48	1	Dazap2
1.48261e-52	-0.196716	0.077	0.246	2.46632e-48	1	Sap18
1.5011e-52	-1.58708	0.625	0.657	2.49709e-48	1	Rpl17
1.54168e-52	-0.216968	0.057	0.214	2.56459e-48	1	Sike1
1.58159e-52	0.350387	0.592	0.418	2.63097e-48	1	4930539E08Rik
1.79229e-52	-0.283434	0.009	0.131	2.98148e-48	1	Prkg2
1.8601e-52	-0.162868	0.031	0.173	3.09428e-48	1	Parva
2.00622e-52	-0.214747	0.06	0.219	3.33735e-48	1	Eif2s1
2.70059e-52	-1.04339	0.265	0.411	4.49244e-48	1	Npm1
2.84615e-52	-0.595961	0.246	0.433	4.73458e-48	1	Fam162a
2.95151e-52	-0.141131	0.03	0.171	4.90983e-48	1	Decr1
2.96537e-52	0.446155	0.576	0.463	4.93289e-48	1	Efhd2
3.03133e-52	-0.235524	0.036	0.18	5.04262e-48	1	Zfhx3
3.27144e-52	-0.211836	0.078	0.244	5.44205e-48	1	Fh1
3.39284e-52	-0.15752	0.028	0.167	5.64399e-48	1	Lsm7
3.40981e-52	-0.159711	0.015	0.143	5.67222e-48	1	Ebpl
3.91519e-52	0.482707	0.509	0.385	6.51291e-48	1	Gdpd1
3.92602e-52	-0.319606	0.102	0.275	6.53093e-48	1	Msi2
4.58647e-52	-0.167394	0.036	0.181	7.62959e-48	1	Pyurf
8.87789e-52	-0.45958	0.204	0.376	1.47684e-47	1	Higd2a
1.21344e-51	-0.227892	0.054	0.208	2.01856e-47	1	Acss2
1.22451e-51	-0.388176	0.099	0.268	2.03697e-47	1	Galnt3
1.35403e-51	-0.355722	0.025	0.157	2.25242e-47	1	Slc51b
1.50359e-51	-0.199916	0.076	0.242	2.50122e-47	1	Erg28
1.54923e-51	0.272702	0.187	0.08	2.57715e-47	1	Sprr2b
1.74199e-51	-0.420835	0.029	0.163	2.8978e-47	1	Atoh1
1.97292e-51	-0.149358	0.053	0.209	3.28195e-47	1	Dhrs4
2.16624e-51	-0.173739	0.022	0.155	3.60354e-47	1	Smco4
2.28088e-51	-0.239644	0.082	0.248	3.79425e-47	1	Chchd1
2.41145e-51	0.0548251	0.944	0.796	4.01144e-47	1	Lgals3
2.4298e-51	0.493668	0.415	0.289	4.04198e-47	1	Sowahc
2.60809e-51	-0.15122	0.04	0.186	4.33855e-47	1	Yif1a
2.89003e-51	-0.151011	0.015	0.142	4.80757e-47	1	Prmt1
3.23071e-51	-0.233322	0.094	0.268	5.37429e-47	1	Pfdn1
3.36209e-51	-0.242191	0.044	0.19	5.59283e-47	1	Pla2g16
3.37028e-51	-0.158442	0.031	0.17	5.60646e-47	1	Nudcd2
3.41855e-51	-0.454932	0.13	0.3	5.68677e-47	1	Manf
3.43441e-51	-1.35846	0.535	0.596	5.71313e-47	1	Rps15
3.4433e-51	-0.184255	0.046	0.195	5.72793e-47	1	Gmps
3.55292e-51	-0.178769	0.022	0.154	5.91028e-47	1	Mybbp1a
3.55646e-51	-0.184226	0.046	0.195	5.91618e-47	1	Bccip
3.72108e-51	-0.157493	0.034	0.175	6.19001e-47	1	Chrac1
3.9264e-51	-0.586519	0.027	0.159	6.53156e-47	1	Clca3b
4.10776e-51	0.407441	0.551	0.407	6.83325e-47	1	Rflnb
4.42534e-51	-0.198673	0.016	0.143	7.36155e-47	1	Dut
4.67847e-51	-0.168025	0.045	0.194	7.78263e-47	1	Gm10073
4.68507e-51	-0.23375	0.062	0.219	7.79361e-47	1	Rsl1d1
5.11748e-51	0.449354	0.558	0.438	8.51294e-47	1	Ctsb
5.1673e-51	-0.157426	0.027	0.163	8.5958e-47	1	Trap1
5.6414e-51	-0.234376	0.083	0.25	9.38447e-47	1	Bola3
5.82449e-51	0.420859	0.518	0.393	9.68904e-47	1	Marveld3
6.56728e-51	0.399477	0.44	0.295	1.09247e-46	1	Tmem236
7.09065e-51	-0.150129	0.012	0.135	1.17953e-46	1	Timm9
7.66619e-51	-0.395497	0.156	0.329	1.27527e-46	1	Mrps24
7.95951e-51	-0.275711	0.098	0.269	1.32406e-46	1	Snu13
7.96518e-51	-0.223044	0.056	0.21	1.32501e-46	1	Ppcs
8.01789e-51	-0.491877	0.067	0.215	1.33378e-46	1	Dpep1
9.07861e-51	-0.290972	0.045	0.189	1.51023e-46	1	Fgfr2
9.22309e-51	0.391377	0.574	0.451	1.53426e-46	1	Rasef
9.41005e-51	-0.173973	0.042	0.188	1.56536e-46	1	2810004N23Rik
1.11883e-50	0.432995	0.574	0.464	1.86117e-46	1	Ccni
1.2926e-50	0.460014	0.488	0.374	2.15024e-46	1	Stk24
1.30091e-50	-0.276345	0.058	0.211	2.16407e-46	1	Nipal2
1.40269e-50	-0.226007	0.012	0.135	2.33337e-46	1	Dpysl2
1.63876e-50	-0.157649	0.036	0.178	2.72607e-46	1	Naa10
1.66289e-50	-0.181591	0.08	0.249	2.76621e-46	1	Lamtor5
1.68686e-50	-0.7424	0.329	0.491	2.8061e-46	1	Clec2h
1.70637e-50	0.363073	0.533	0.389	2.83855e-46	1	Khnyn
1.75495e-50	-0.900264	0.306	0.43	2.91935e-46	1	Atp5g2
2.134e-50	-0.138687	0.042	0.189	3.54991e-46	1	Naxe
2.14762e-50	-0.160114	0.008	0.125	3.57256e-46	1	Tceal8
2.23678e-50	-0.115732	0.023	0.155	3.72089e-46	1	Lage3
2.31336e-50	-0.256003	0.08	0.243	3.84828e-46	1	Adh5
2.8507e-50	0.406157	0.692	0.588	4.74214e-46	1	Syne2
2.89954e-50	0.381058	0.356	0.215	4.82339e-46	1	Ehbp1l1
3.2682e-50	0.398218	0.642	0.526	5.43666e-46	1	Pnrc1
3.5004e-50	-0.206337	0.078	0.242	5.82292e-46	1	Churc1
3.52096e-50	0.380792	0.548	0.411	5.85711e-46	1	Relb
3.87556e-50	-0.247322	0.005	0.119	6.44699e-46	1	Gm609
4.04168e-50	-0.155105	0.031	0.169	6.72333e-46	1	Nab1
4.23162e-50	-0.361246	0.156	0.329	7.0393e-46	1	Bcap31
4.32838e-50	-0.26548	0.114	0.292	7.20025e-46	1	Srebf2
4.79573e-50	-0.194917	0.074	0.237	7.97769e-46	1	Timm17a
5.232e-50	-0.554156	0.202	0.361	8.70343e-46	1	Ndufc2
6.61091e-50	-1.59435	0.573	0.619	1.09972e-45	1	Rpl21
7.27262e-50	-0.154775	0.022	0.151	1.2098e-45	1	Snrpa1
9.29687e-50	-1.58115	0.689	0.697	1.54653e-45	1	Rps14
1.01129e-49	-0.133329	0.02	0.147	1.68228e-45	1	Colgalt1
1.17438e-49	-0.443348	0.02	0.145	1.95359e-45	1	Aqp4
1.26822e-49	-0.219037	0.055	0.206	2.10969e-45	1	Fam107b
1.32705e-49	-0.258973	0.068	0.224	2.20754e-45	1	Cks2
1.49102e-49	0.350765	0.505	0.343	2.48031e-45	1	Ptprh
1.51568e-49	-0.110226	0.01	0.129	2.52134e-45	1	Nudt2
1.58265e-49	-0.134619	0.018	0.143	2.63274e-45	1	Gm2000
1.65869e-49	-0.153247	0.027	0.16	2.75924e-45	1	Wdr89
1.72766e-49	-0.293015	0.045	0.185	2.87396e-45	1	Prnp
1.94538e-49	-0.140496	0.034	0.172	3.23614e-45	1	Lmo4
1.97047e-49	-0.675647	0.037	0.168	3.27787e-45	1	Gm1123
1.99691e-49	-0.130079	0.007	0.123	3.32186e-45	1	Cd320
2.07942e-49	-1.49511	0.407	0.505	3.45911e-45	1	Rps6
2.19668e-49	-0.18524	0.005	0.118	3.65418e-45	1	Chst4
2.23488e-49	0.113797	0.77	0.527	3.71772e-45	1	Krt20
2.41724e-49	-0.173602	0.029	0.162	4.02108e-45	1	Fam60a
2.57206e-49	-0.490632	0.071	0.22	4.27862e-45	1	Atp2c2
2.60725e-49	-0.379042	0.083	0.238	4.33716e-45	1	Cd81
2.94595e-49	-0.260756	0.118	0.297	4.90059e-45	1	Dsc2
3.0278e-49	-0.166202	0.028	0.16	5.03675e-45	1	Trmt112
3.2529e-49	-0.270285	0.098	0.264	5.4112e-45	1	Srp19
3.58165e-49	-0.174178	0.015	0.136	5.95807e-45	1	Lrig1
3.63669e-49	-0.150834	0.036	0.175	6.04964e-45	1	Nfu1
3.68285e-49	-0.158366	0.045	0.19	6.12642e-45	1	Alg5
4.32893e-49	-0.142691	0.027	0.159	7.20117e-45	1	Phb
4.36103e-49	-0.218504	0.074	0.234	7.25457e-45	1	Hsd17b4
4.72247e-49	-0.137631	0.025	0.156	7.85583e-45	1	Mrps18b
5.52345e-49	-0.23518	0.096	0.264	9.18825e-45	1	Mrps16
5.52906e-49	-0.185512	0.052	0.199	9.19759e-45	1	Tomm40
5.63436e-49	-0.337354	0.156	0.331	9.37276e-45	1	Psma4
6.37092e-49	-0.137129	0.041	0.183	1.0598e-44	1	Timm17b
6.41644e-49	-0.168991	0.059	0.212	1.06737e-44	1	Tmem126a
7.01257e-49	0.422823	0.557	0.435	1.16654e-44	1	Myo1e
7.6788e-49	-0.230215	0.085	0.248	1.27737e-44	1	Mrpl36
8.41933e-49	-0.274156	0.094	0.258	1.40056e-44	1	U2af1
9.33773e-49	-0.19925	0.06	0.212	1.55333e-44	1	Socs2
9.98914e-49	-0.187279	0.037	0.175	1.66169e-44	1	Lsm5
1.02628e-48	-0.257144	0.087	0.249	1.70721e-44	1	Rbbp7
1.1484e-48	-0.512691	0.018	0.139	1.91036e-44	1	Cyp4b1
1.27282e-48	-0.365835	0.161	0.334	2.11733e-44	1	Nars
1.3165e-48	-0.184368	0.047	0.191	2.19001e-44	1	Gstm5
1.46789e-48	0.311929	0.725	0.591	2.44184e-44	1	Iqgap2
1.53367e-48	0.378552	0.645	0.513	2.55126e-44	1	Gng12
1.5381e-48	-0.1241	0.01	0.126	2.55863e-44	1	Tspan12
1.55764e-48	0.399938	0.692	0.573	2.59113e-44	1	Clint1
1.57795e-48	-0.158352	0.029	0.162	2.62492e-44	1	Gtf2i
1.58599e-48	-0.137608	0.003	0.112	2.63829e-44	1	Cbs
1.5899e-48	-0.207163	0.03	0.162	2.6448e-44	1	Gnl3
1.60652e-48	-0.17908	0.05	0.198	2.67245e-44	1	Ndufaf4
1.97185e-48	0.358587	0.63	0.502	3.28017e-44	1	Ablim1
2.05534e-48	-0.176675	0.036	0.172	3.41906e-44	1	Wdr43
2.15209e-48	-0.225715	0.09	0.258	3.58e-44	1	Sh3bgrl2
2.25792e-48	-0.125747	0.041	0.181	3.75604e-44	1	Vma21
2.43846e-48	-0.122063	0.029	0.161	4.05638e-44	1	Smim26
2.49196e-48	-0.297906	0.11	0.278	4.14537e-44	1	Fmc1
2.94239e-48	-0.134183	0.011	0.128	4.89467e-44	1	Nifk
3.11437e-48	-0.213867	0.076	0.234	5.18076e-44	1	Tars
3.25353e-48	-0.137454	0.007	0.12	5.41225e-44	1	Ephb2
3.56271e-48	-0.151043	0.023	0.149	5.92657e-44	1	Vgll4
3.63786e-48	-0.215297	0.092	0.259	6.05158e-44	1	Gtf2a2
3.66333e-48	-0.326806	0.035	0.168	6.09395e-44	1	Cdc42ep3
3.91563e-48	-0.141585	0.017	0.138	6.51365e-44	1	Atic
3.99845e-48	-0.155959	0.044	0.186	6.65142e-44	1	Hacd2
4.28395e-48	-0.294707	0.134	0.307	7.12635e-44	1	Tmem238
5.13765e-48	-0.466617	0.171	0.346	8.54648e-44	1	Prom1
5.3181e-48	-0.13696	0.026	0.155	8.84666e-44	1	Mrpl19
5.8444e-48	-0.355361	0.069	0.221	9.72216e-44	1	Tubb5
6.23173e-48	-0.211821	0.004	0.114	1.03665e-43	1	Sidt1
6.59019e-48	-0.15971	0.004	0.113	1.09628e-43	1	Slc25a4
8.08341e-48	-1.11819	0.384	0.487	1.34468e-43	1	Rpl31
8.18628e-48	-0.168453	0.071	0.228	1.36179e-43	1	Glrx2
8.5504e-48	-0.201727	0.014	0.131	1.42236e-43	1	Pgap1
1.19427e-47	0.363945	0.402	0.258	1.98667e-43	1	Cdkn2b
1.30716e-47	-0.492311	0.265	0.434	2.17447e-43	1	Tagln2
1.60759e-47	-0.143681	0.011	0.126	2.67422e-43	1	Gar1
1.61502e-47	-0.147353	0.007	0.117	2.68658e-43	1	Ckap4
1.68352e-47	-0.353129	0.167	0.339	2.80053e-43	1	Anapc13
1.77906e-47	-0.129061	0.026	0.153	2.95947e-43	1	Mrps10
1.79499e-47	-0.16562	0.047	0.189	2.98596e-43	1	Cth
1.79753e-47	-0.112324	0.011	0.127	2.9902e-43	1	Gm9493
1.84044e-47	0.176089	0.103	0.03	3.06158e-43	1	Palm
1.9425e-47	0.296043	0.818	0.744	3.23134e-43	1	Afdn
2.03936e-47	-0.118067	0.016	0.135	3.39248e-43	1	1190007I07Rik
2.06801e-47	-0.139436	0.034	0.168	3.44013e-43	1	Serf1
2.17589e-47	-0.139605	0.043	0.184	3.61959e-43	1	Exosc7
2.18279e-47	-0.222881	0.116	0.293	3.63107e-43	1	Fbxl5
2.2819e-47	0.341755	0.246	0.13	3.79595e-43	1	Capn2
2.44376e-47	-0.196567	0.086	0.248	4.0652e-43	1	Dnajc19
2.56208e-47	-0.500487	0.204	0.364	4.26202e-43	1	Nsa2
2.62992e-47	-0.110809	0.009	0.121	4.37487e-43	1	Isoc1
2.7062e-47	-0.147345	0.033	0.165	4.50176e-43	1	Prelid2
2.82e-47	0.377938	0.431	0.286	4.69108e-43	1	Chp2
2.82324e-47	-0.15191	0.064	0.217	4.69646e-43	1	Surf1
3.23348e-47	-0.263855	0.116	0.286	5.37889e-43	1	Mydgf
3.64591e-47	-0.119814	0.012	0.127	6.06497e-43	1	Zfp422
3.67707e-47	0.428263	0.543	0.427	6.1168e-43	1	Oxct1
3.76155e-47	-0.334686	0.023	0.145	6.25733e-43	1	Tpsg1
4.26422e-47	-0.185427	0.064	0.215	7.09352e-43	1	Spcs3
4.48344e-47	-0.321084	0.127	0.294	7.4582e-43	1	Tcp1
4.49626e-47	0.312514	0.211	0.1	7.47952e-43	1	A830010M20Rik
4.61541e-47	-0.120004	0.027	0.155	7.67774e-43	1	Mrpl22
4.70445e-47	-0.166045	0.008	0.119	7.82585e-43	1	Chn2
4.99235e-47	-0.53454	0.011	0.123	8.30477e-43	1	Gal3st2c
5.03823e-47	0.362042	0.717	0.553	8.38109e-43	1	Zfp36
5.04022e-47	-0.232706	0.11	0.277	8.38441e-43	1	Lamtor4
5.39783e-47	-0.227797	0.019	0.139	8.97929e-43	1	Maged1
5.42272e-47	0.425103	0.584	0.474	9.0207e-43	1	Parm1
5.45348e-47	-0.241549	0.018	0.136	9.07186e-43	1	Adra2a
5.75559e-47	-1.05704	0.391	0.496	9.57443e-43	1	Naca
6.12764e-47	0.40359	0.421	0.292	1.01933e-42	1	Tnip1
6.86103e-47	-0.148839	0.043	0.182	1.14133e-42	1	Ppp3cb
7.26137e-47	-0.186813	0.005	0.113	1.20793e-42	1	4930523C07Rik
7.45588e-47	0.359863	0.631	0.524	1.24029e-42	1	Etl4
7.75294e-47	-0.140109	0.055	0.202	1.2897e-42	1	Yeats4
8.12716e-47	-0.125163	0.009	0.12	1.35195e-42	1	Eif4ebp1
8.19275e-47	0.434343	0.42	0.299	1.36286e-42	1	Tmem127
8.95685e-47	-0.277734	0.137	0.313	1.48997e-42	1	Srsf6
9.41607e-47	-0.137895	0.047	0.188	1.56636e-42	1	Limd1
9.67091e-47	-0.12745	0.014	0.131	1.60876e-42	1	Iars
1.00454e-46	0.2063	0.655	0.501	1.67105e-42	1	Myo5c
1.01048e-46	-0.270949	0.102	0.266	1.68093e-42	1	Ttc3
1.09709e-46	-0.407028	0.138	0.302	1.82502e-42	1	Hnrnpa1
1.10176e-46	-0.314789	0.01	0.122	1.83278e-42	1	Sptssb
1.11692e-46	-0.158123	0.059	0.209	1.85799e-42	1	Gadd45gip1
1.31227e-46	-0.159671	0.012	0.125	2.18295e-42	1	Stard5
1.3252e-46	-0.301914	0.15	0.33	2.20446e-42	1	Hint3
1.33633e-46	-0.158551	0.034	0.165	2.22299e-42	1	Sae1
1.56844e-46	-1.48501	0.636	0.659	2.6091e-42	1	Rps11
1.62822e-46	0.392921	0.556	0.436	2.70855e-42	1	Atxn1
1.95884e-46	-0.156591	0.007	0.116	3.25854e-42	1	Siva1
2.03726e-46	0.320057	0.352	0.21	3.38898e-42	1	Il18
2.06467e-46	-0.119541	0.04	0.176	3.43458e-42	1	Blvrb
2.09506e-46	-0.127399	0.048	0.189	3.48514e-42	1	Mrps7
2.29497e-46	-0.264523	0.14	0.313	3.81768e-42	1	Ufc1
2.57046e-46	-0.130886	0.008	0.117	4.27597e-42	1	Selenoh
2.57911e-46	-1.49541	0.578	0.621	4.29035e-42	1	Rplp2
2.74993e-46	0.119744	0.994	0.924	4.57451e-42	1	S100a6
2.82198e-46	0.170998	0.117	0.038	4.69436e-42	1	9530026P05Rik
2.84925e-46	-0.17793	0.047	0.185	4.73972e-42	1	Fdft1
2.99702e-46	-0.150758	0.035	0.166	4.98555e-42	1	Clns1a
3.08652e-46	-0.214391	0.096	0.258	5.13443e-42	1	Serinc2
3.12175e-46	-0.158119	0.059	0.207	5.19303e-42	1	Mrpl48
3.43474e-46	0.387823	0.616	0.515	5.71369e-42	1	Chd7
3.56647e-46	-0.509297	0.214	0.378	5.93282e-42	1	Sypl
3.75581e-46	0.388936	0.279	0.16	6.2478e-42	1	Slc36a1
4.43729e-46	0.358355	0.711	0.604	7.38144e-42	1	Smad7
4.89203e-46	-0.133629	0.027	0.152	8.13789e-42	1	Pum3
6.40652e-46	-0.148541	0.044	0.181	1.06573e-41	1	Mrpl55
6.62828e-46	0.360439	0.746	0.64	1.10261e-41	1	Ctnna1
7.72965e-46	-0.109955	0.009	0.118	1.28583e-41	1	Sdc2
8.0258e-46	-0.437461	0.194	0.352	1.33509e-41	1	Ndufb2
8.05234e-46	-0.139324	0.007	0.115	1.33951e-41	1	Apex1
8.06496e-46	-0.219121	0.012	0.125	1.34161e-41	1	Fhl2
8.60437e-46	-0.137382	0.004	0.108	1.43134e-41	1	Shmt1
9.39786e-46	-0.144332	0.05	0.192	1.56333e-41	1	Cebpzos
9.46072e-46	-0.372458	0.016	0.13	1.57379e-41	1	Ttr
9.88964e-46	-0.114045	0.024	0.147	1.64514e-41	1	Pno1
1.07656e-45	-0.202309	0.035	0.164	1.79086e-41	1	Nop56
1.17716e-45	0.415432	0.412	0.286	1.9582e-41	1	Pde7a
1.21508e-45	-0.158929	0.066	0.216	2.02129e-41	1	Dynlt3
1.27678e-45	-0.129467	0.014	0.127	2.12392e-41	1	Gstk1
1.28017e-45	-0.217902	0.088	0.247	2.12956e-41	1	Prdx3
1.46713e-45	-0.19414	0.098	0.264	2.44057e-41	1	Mrps18c
1.4826e-45	-0.142824	0.045	0.182	2.46631e-41	1	Sarnp
1.55083e-45	-0.16356	0.053	0.193	2.5798e-41	1	Abce1
1.56431e-45	0.363864	0.729	0.633	2.60223e-41	1	Mbnl2
1.64693e-45	-0.237668	0.111	0.276	2.73967e-41	1	Sec11a
1.69785e-45	-0.316917	0.02	0.137	2.82437e-41	1	Cyp2d26
1.72287e-45	-0.122988	0.018	0.135	2.86599e-41	1	Ivd
1.72602e-45	-0.542521	0.207	0.362	2.87123e-41	1	Nans
1.85598e-45	-0.372941	0.014	0.126	3.08742e-41	1	Car8
1.94193e-45	-0.119596	0.005	0.11	3.23039e-41	1	Isg20
2.27089e-45	-0.137599	0.006	0.112	3.77763e-41	1	Prdx4
2.30915e-45	-0.1541	0.045	0.181	3.84127e-41	1	Mrpl13
2.38956e-45	-0.285865	0.138	0.313	3.97504e-41	1	Hmgcr
2.48619e-45	-0.164441	0.061	0.208	4.13578e-41	1	Eif2a
2.5273e-45	-0.519655	0.223	0.377	4.20417e-41	1	Dad1
2.53333e-45	-0.13451	0.033	0.162	4.21419e-41	1	Smim4
2.55982e-45	-0.175419	0.044	0.179	4.25826e-41	1	Cluh
2.85511e-45	-0.469663	0.105	0.258	4.74948e-41	1	Syt7
2.86285e-45	-0.140145	0.028	0.153	4.76235e-41	1	Irf8
2.87636e-45	-0.40416	0.189	0.349	4.78483e-41	1	Ndufa8
3.3728e-45	-0.140672	0.029	0.154	5.61065e-41	1	Snd1
3.48414e-45	-0.119717	0.047	0.185	5.79586e-41	1	Emc4
3.66712e-45	-0.139143	0.023	0.143	6.10025e-41	1	Dcbld1
3.69349e-45	-0.169619	0.079	0.233	6.14413e-41	1	Mrpl17
4.15052e-45	-0.0977633	0.005	0.11	6.90439e-41	1	Smyd2
4.47122e-45	-0.124926	0.009	0.118	7.43788e-41	1	Slc7a1
4.53446e-45	0.395398	0.612	0.498	7.54308e-41	1	Tes
4.70587e-45	-0.127472	0.029	0.154	7.82822e-41	1	Acbd6
4.82291e-45	-0.394468	0.129	0.291	8.0229e-41	1	P2rx4
4.94087e-45	-0.130435	0.036	0.166	8.21913e-41	1	Mrpl46
5.3718e-45	0.421208	0.562	0.464	8.93599e-41	1	Wdr1
5.63348e-45	0.384199	0.599	0.499	9.3713e-41	1	Magi3
5.683e-45	-0.163226	0.055	0.198	9.45368e-41	1	Bet1
5.91286e-45	-0.316463	0.151	0.32	9.83605e-41	1	Eny2
5.9262e-45	-0.120061	0.047	0.185	9.85824e-41	1	Mrpl41
6.43347e-45	0.406071	0.534	0.416	1.07021e-40	1	Cds1
6.80633e-45	-0.184969	0.092	0.252	1.13223e-40	1	Uqcc3
7.12467e-45	0.3408	0.691	0.59	1.18519e-40	1	Spag9
7.19701e-45	-1.57839	0.642	0.663	1.19722e-40	1	Rpl38
7.23036e-45	-0.137962	0.064	0.212	1.20277e-40	1	Pcbd2
7.80579e-45	0.373061	0.592	0.477	1.29849e-40	1	Ugcg
7.97408e-45	-0.23417	0.011	0.12	1.32649e-40	1	Ffar4
9.58979e-45	-0.248349	0.11	0.27	1.59526e-40	1	Dpm3
1.02582e-44	-0.331458	0.815	0.59	1.70644e-40	1	Cyp2c55
1.08123e-44	0.387359	0.6	0.491	1.79862e-40	1	Cmtm4
1.14758e-44	-0.128998	0.052	0.192	1.909e-40	1	Ube2e1
1.15189e-44	-0.116419	0.012	0.123	1.91617e-40	1	Vkorc1
1.1696e-44	-0.194214	0.044	0.176	1.94564e-40	1	Nceh1
1.21922e-44	0.548703	0.274	0.153	2.02817e-40	1	S100g
1.72503e-44	-0.196003	0.093	0.253	2.86959e-40	1	Naa50
1.82878e-44	0.394852	0.414	0.291	3.04217e-40	1	Trim16
1.8902e-44	-0.269571	0.135	0.307	3.14435e-40	1	Ddx39b
2.00093e-44	-0.132329	0.005	0.108	3.32854e-40	1	Cdo1
2.0156e-44	0.296915	0.445	0.286	3.35295e-40	1	Sgk2
2.08489e-44	-0.429491	0.199	0.366	3.46821e-40	1	Glul
2.64821e-44	-0.207495	0.008	0.113	4.4053e-40	1	Galnt5
2.74698e-44	-0.123882	0.005	0.107	4.5696e-40	1	Emp2
2.78472e-44	-0.376737	0.176	0.342	4.63239e-40	1	Mlec
2.86831e-44	-0.236166	0.156	0.337	4.77144e-40	1	Fkbp1a
3.06905e-44	0.254903	0.153	0.062	5.10537e-40	1	Nbl1
3.09569e-44	-0.126599	0.017	0.131	5.14968e-40	1	Nipsnap1
3.21364e-44	-0.114956	0.021	0.137	5.34589e-40	1	Bphl
3.37956e-44	-0.127061	0.008	0.114	5.6219e-40	1	Hoxaas3
3.63835e-44	-0.122171	0.021	0.137	6.0524e-40	1	As3mt
3.67632e-44	-0.1545	0.065	0.212	6.11556e-40	1	Cops7a
3.76277e-44	-0.483772	0.172	0.328	6.25937e-40	1	Krtcap2
4.26061e-44	-0.107471	0.008	0.113	7.08753e-40	1	Ammecr1
4.32368e-44	-0.311741	0.125	0.284	7.19244e-40	1	Acat1
4.8665e-44	-0.115188	0.041	0.173	8.09541e-40	1	Pigyl
5.16517e-44	-0.130218	0.023	0.142	8.59226e-40	1	Slc39a11
5.62353e-44	-0.123336	0.017	0.13	9.35474e-40	1	Noc2l
5.71149e-44	-0.107616	0.017	0.131	9.50106e-40	1	Cdpf1
5.83445e-44	-0.17271	0.07	0.217	9.70562e-40	1	Agpat5
5.83601e-44	-0.101658	0.015	0.127	9.70821e-40	1	Farsb
5.89126e-44	-0.097798	0.009	0.115	9.80012e-40	1	Nop16
6.51098e-44	-0.357436	0.146	0.304	1.0831e-39	1	Hspa9
6.88176e-44	-0.128904	0.046	0.181	1.14478e-39	1	Ss18l2
7.27709e-44	-0.412201	0.042	0.167	1.21054e-39	1	Slc9a3
7.83518e-44	0.27118	0.221	0.109	1.30338e-39	1	Zfp37
8.01433e-44	-0.277355	0.13	0.298	1.33318e-39	1	Man2a1
8.08458e-44	-0.113758	0.011	0.119	1.34487e-39	1	G6pc3
8.23028e-44	-0.316102	0.131	0.293	1.36911e-39	1	Tsta3
8.38012e-44	-0.170612	0.019	0.133	1.39403e-39	1	Foxa2
9.42282e-44	0.251911	0.876	0.787	1.56749e-39	1	Erbin
9.51805e-44	-0.183351	0.027	0.145	1.58333e-39	1	Tmem139
1.00156e-43	-0.128725	0.019	0.133	1.66609e-39	1	Tcof1
1.02012e-43	0.38267	0.638	0.497	1.69697e-39	1	Sfn
1.05308e-43	-0.245721	0.124	0.288	1.7518e-39	1	Grpel1
1.14331e-43	-0.133202	0.023	0.14	1.9019e-39	1	Mogs
1.1659e-43	-0.125611	0.017	0.13	1.93948e-39	1	Vars
1.19635e-43	0.371355	0.535	0.427	1.99013e-39	1	Pttg1ip
1.20487e-43	-0.180539	0.074	0.222	2.0043e-39	1	Sfxn1
1.24448e-43	-0.153049	0.059	0.2	2.0702e-39	1	Eci2
1.35237e-43	-0.118979	0.033	0.159	2.24967e-39	1	Timm10
1.57916e-43	-0.107066	0.014	0.123	2.62693e-39	1	Mthfd2l
1.61808e-43	-0.126894	0.017	0.129	2.69168e-39	1	Mpzl1
1.69222e-43	-0.116584	0.028	0.149	2.81501e-39	1	Gtf3a
1.87944e-43	-0.175927	0.069	0.214	3.12645e-39	1	Cd47
1.98487e-43	0.396762	0.527	0.408	3.30183e-39	1	Nedd9
2.06223e-43	-0.116826	0.008	0.111	3.43052e-39	1	Polr3d
2.13071e-43	-0.189461	0.095	0.252	3.54444e-39	1	Rwdd1
2.379e-43	0.254363	0.127	0.047	3.95747e-39	1	Gbp2
2.50436e-43	-0.229585	0.116	0.279	4.166e-39	1	Dph3
2.52139e-43	-0.139863	0.036	0.162	4.19433e-39	1	Rpa3
2.843e-43	-0.212714	0.092	0.246	4.72933e-39	1	Pdia4
3.12628e-43	0.395922	0.623	0.53	5.20056e-39	1	Rab11fip1
3.37254e-43	-0.285546	0.11	0.265	5.61021e-39	1	Tmed3
3.50645e-43	-0.147865	0.014	0.123	5.83298e-39	1	Utp20
3.60088e-43	-0.19798	0.058	0.195	5.99007e-39	1	Anp32e
3.9091e-43	-0.182381	0.056	0.192	6.50279e-39	1	Cdc42bpa
4.01067e-43	-0.114371	0.027	0.147	6.67175e-39	1	Pop7
4.12255e-43	0.332333	0.697	0.591	6.85787e-39	1	Usp53
4.1956e-43	-0.138758	0.055	0.194	6.97939e-39	1	Tfam
4.37802e-43	0.453444	0.661	0.537	7.28283e-39	1	Sgk1
4.58945e-43	-0.204387	0.09	0.243	7.63456e-39	1	Denr
4.70406e-43	0.316304	0.573	0.431	7.8252e-39	1	Tmcc3
4.7253e-43	0.359352	0.276	0.162	7.86053e-39	1	Wdtc1
4.91569e-43	0.393945	0.505	0.394	8.17726e-39	1	Ocln
5.26275e-43	-0.154383	0.042	0.17	8.75458e-39	1	Hacd1
5.30847e-43	-0.143845	0.043	0.173	8.83065e-39	1	Ddx39
5.55508e-43	-0.281585	0.132	0.294	9.24088e-39	1	Psma5
7.2196e-43	-1.01702	0.794	0.775	1.20098e-38	1	Hsp90ab1
7.39632e-43	-0.136496	0.018	0.129	1.23038e-38	1	Nudcd1
7.89924e-43	-0.128683	0.011	0.117	1.31404e-38	1	Isyna1
7.93941e-43	-0.291199	0.134	0.293	1.32072e-38	1	Mrpl34
7.94012e-43	-0.162973	0.047	0.177	1.32084e-38	1	Fam114a1
8.00609e-43	-0.330585	0.176	0.336	1.33181e-38	1	Rtraf
9.01478e-43	0.314688	0.794	0.614	1.49961e-38	1	Gapdh
9.51488e-43	-0.126155	0.045	0.176	1.5828e-38	1	Apopt1
9.75867e-43	0.307701	0.498	0.343	1.62336e-38	1	Espn
1.09282e-42	-0.294527	0.005	0.104	1.81791e-38	1	Slc13a1
1.14605e-42	0.3726	0.612	0.51	1.90646e-38	1	Ralbp1
1.15763e-42	0.329775	0.268	0.151	1.92571e-38	1	Ttc22
1.16065e-42	-1.61738	0.659	0.667	1.93074e-38	1	Rps10
1.24097e-42	-0.363127	0.151	0.311	2.06435e-38	1	Selenos
1.32813e-42	-0.135185	0.048	0.18	2.20935e-38	1	Ubap2
1.34338e-42	-0.234177	0.116	0.276	2.23471e-38	1	Eif3l
1.38839e-42	0.387211	0.664	0.564	2.30958e-38	1	Pdcd6ip
1.39689e-42	0.39736	0.317	0.197	2.32372e-38	1	Cyp2s1
1.46781e-42	0.42541	0.428	0.317	2.44171e-38	1	Tshz1
1.58203e-42	-0.111547	0.028	0.148	2.63171e-38	1	Pepd
1.80609e-42	-0.355105	0.06	0.192	3.00443e-38	1	Nr4a1
1.84737e-42	-0.330244	0.094	0.241	3.07309e-38	1	Galnt10
1.8652e-42	0.357532	0.598	0.497	3.10275e-38	1	Taok3
1.86722e-42	-0.118196	0.027	0.144	3.10613e-38	1	Fam98b
1.86888e-42	0.305963	0.735	0.611	3.10889e-38	1	Eps8l2
1.94605e-42	0.229234	0.168	0.074	3.23726e-38	1	BC025446
1.95612e-42	-0.139449	0.052	0.186	3.25401e-38	1	Mbp
2.10748e-42	0.440477	0.372	0.251	3.50579e-38	1	Ddit4
2.22622e-42	-0.134208	0.036	0.16	3.70331e-38	1	Fam117b
2.40194e-42	0.325659	0.591	0.464	3.99562e-38	1	Erbb2
2.53068e-42	-0.124916	0.034	0.156	4.20979e-38	1	Mrpl38
2.56538e-42	-1.44329	0.692	0.691	4.2675e-38	1	Rpl26
2.66127e-42	-0.181849	0.08	0.228	4.42702e-38	1	Tvp23b
2.76279e-42	-0.415949	0.043	0.167	4.5959e-38	1	Stmn1
2.86717e-42	-0.196815	0.055	0.19	4.76954e-38	1	Exph5
3.11616e-42	-0.11998	0.029	0.148	5.18374e-38	1	Mak16
3.39207e-42	-1.81093	0.727	0.72	5.64271e-38	1	Rpl13
3.75267e-42	-0.306818	0.144	0.309	6.24256e-38	1	Idh1
4.08102e-42	-0.152153	0.07	0.215	6.78878e-38	1	2310039H08Rik
4.12863e-42	-0.122828	0.043	0.172	6.86798e-38	1	Prpf19
4.34815e-42	-0.175489	0.091	0.245	7.23315e-38	1	Cuta
4.61044e-42	-0.138227	0.041	0.167	7.66947e-38	1	Dctpp1
5.10409e-42	-0.259564	0.029	0.146	8.49066e-38	1	Rasd1
5.19346e-42	-1.50245	0.618	0.643	8.63933e-38	1	Rpl34
5.26944e-42	-0.232872	0.117	0.277	8.76572e-38	1	Slirp
5.43241e-42	-0.118015	0.04	0.166	9.03681e-38	1	Jagn1
5.48697e-42	-0.331604	0.148	0.311	9.12757e-38	1	Aldh1b1
5.58465e-42	0.330416	0.569	0.436	9.29006e-38	1	Mmp15
5.81015e-42	0.437248	0.389	0.278	9.66519e-38	1	Specc1
6.08102e-42	0.35132	0.716	0.62	1.01158e-37	1	Zfand5
6.19015e-42	0.407727	0.51	0.412	1.02973e-37	1	Mtus1
6.64738e-42	-0.155415	0.084	0.234	1.10579e-37	1	Mrpl32
7.59126e-42	-0.534097	0.321	0.46	1.26281e-37	1	P4hb
7.62844e-42	0.405989	0.368	0.253	1.26899e-37	1	Pllp
7.85707e-42	0.248437	0.179	0.082	1.30702e-37	1	Sprr2a1
8.21813e-42	-1.58861	0.619	0.645	1.36709e-37	1	Rpl6
8.30432e-42	0.302339	0.186	0.087	1.38142e-37	1	Sptbn2
8.3417e-42	-0.284084	0.046	0.173	1.38764e-37	1	Runx1
8.90188e-42	-0.0961667	0.027	0.144	1.48083e-37	1	Dmac1
9.19437e-42	-0.672428	0.318	0.432	1.52948e-37	1	Rps27l
1.08666e-41	0.3304	0.25	0.14	1.80766e-37	1	Fam214b
1.0877e-41	0.371154	0.512	0.384	1.80939e-37	1	Sema3c
1.10191e-41	-0.295451	0.15	0.312	1.83303e-37	1	Mrpl30
1.11552e-41	-0.121453	0.017	0.125	1.85567e-37	1	Gpr180
1.14285e-41	0.431105	0.435	0.332	1.90113e-37	1	Cd82
1.23395e-41	0.338638	0.675	0.593	2.05268e-37	1	Brd1
1.41412e-41	-0.183967	0.099	0.254	2.35239e-37	1	Alas1
1.42428e-41	-0.13992	0.058	0.194	2.3693e-37	1	Rnaseh2c
1.57475e-41	-0.257841	0.008	0.106	2.6196e-37	1	Slc12a8
1.57931e-41	-0.699036	0.328	0.44	2.62718e-37	1	Usmg5
1.59235e-41	-0.199905	0.095	0.246	2.64887e-37	1	Nudc
1.6267e-41	-0.139614	0.009	0.109	2.70601e-37	1	Sult1c2
1.73892e-41	0.307973	0.338	0.21	2.8927e-37	1	Fnip2
1.98244e-41	-0.177631	0.097	0.252	3.29779e-37	1	Gars
2.07395e-41	-0.105965	0.046	0.176	3.45001e-37	1	Bola1
2.54586e-41	-0.168832	0.096	0.249	4.23505e-37	1	Cops4
2.92755e-41	-0.205012	0.11	0.267	4.86998e-37	1	Tm2d2
3.15239e-41	-0.124521	0.059	0.196	5.244e-37	1	Pex7
3.34353e-41	-0.230165	0.018	0.124	5.56197e-37	1	Mpp1
3.44097e-41	-0.412909	0.168	0.322	5.72405e-37	1	Sh3bgrl3
3.47525e-41	-0.213203	0.077	0.219	5.78108e-37	1	Cbx5
3.91253e-41	-0.112151	0.027	0.141	6.5085e-37	1	Lsm2
4.59151e-41	-0.11071	0.031	0.15	7.63797e-37	1	Mesd
4.6572e-41	-0.624363	0.265	0.396	7.74725e-37	1	Eif3f
5.58056e-41	-0.0917345	0.017	0.125	9.28326e-37	1	Arl2
5.58337e-41	-0.300616	0.179	0.345	9.28793e-37	1	Cyb5a
5.84145e-41	-0.711181	0.237	0.369	9.71725e-37	1	Gm10076
5.88267e-41	-0.108571	0.034	0.154	9.78582e-37	1	Ubfd1
6.1205e-41	-0.218032	0.087	0.234	1.01815e-36	1	Crot
7.58596e-41	-0.132142	0.02	0.129	1.26192e-36	1	Tyms
7.72174e-41	-1.56831	0.696	0.691	1.28451e-36	1	Rps3a1
7.80985e-41	-0.123126	0.016	0.121	1.29917e-36	1	Tmem65
7.82495e-41	-0.180928	0.055	0.187	1.30168e-36	1	Gopc
8.98085e-41	-0.204491	0.059	0.191	1.49397e-36	1	Itpr2
9.65432e-41	-0.187411	0.091	0.24	1.606e-36	1	Dpy30
1.03427e-40	-0.0959719	0.009	0.109	1.72051e-36	1	Hddc2
1.06652e-40	-0.174853	0.077	0.22	1.77416e-36	1	Dap
1.11476e-40	-0.0965439	0.02	0.129	1.8544e-36	1	Pmm1
1.13298e-40	-0.111903	0.014	0.118	1.88471e-36	1	Mthfd1
1.17408e-40	-0.0964989	0.009	0.109	1.95309e-36	1	Uck2
1.17547e-40	-0.232483	0.135	0.295	1.9554e-36	1	Tmem256
1.21661e-40	-0.0916298	0.01	0.109	2.02384e-36	1	Psmg1
1.27529e-40	-0.148983	0.068	0.207	2.12145e-36	1	Calu
1.38507e-40	0.328533	0.542	0.4	2.30406e-36	1	Coro2a
1.56694e-40	-0.126587	0.052	0.183	2.6066e-36	1	Dars
1.56925e-40	-0.122224	0.006	0.102	2.61045e-36	1	Celsr1
1.66612e-40	-0.190223	0.081	0.224	2.77159e-36	1	Pa2g4
1.67422e-40	0.382838	0.36	0.243	2.78507e-36	1	Pard3b
1.69245e-40	-0.259145	0.154	0.317	2.8154e-36	1	Ddrgk1
1.79702e-40	-0.108548	0.024	0.135	2.98935e-36	1	Aga
1.94577e-40	-0.14518	0.054	0.185	3.23678e-36	1	Lsm3
2.386e-40	-0.153219	0.088	0.236	3.96912e-36	1	Mrps34
2.4014e-40	-0.119005	0.056	0.19	3.99473e-36	1	Mrpl50
2.76808e-40	-0.111613	0.062	0.2	4.6047e-36	1	Lrpap1
2.80863e-40	-0.596364	0.077	0.204	4.67216e-36	1	Selenom
2.90255e-40	-0.22263	0.11	0.265	4.82839e-36	1	Ube2s
2.96793e-40	-0.162527	0.078	0.222	4.93715e-36	1	Rps27rt
3.10333e-40	0.439462	0.475	0.356	5.16239e-36	1	Ier5
3.14734e-40	0.261723	0.581	0.4	5.2356e-36	1	Prss30
3.70726e-40	0.448131	0.713	0.573	6.16703e-36	1	Ier2
3.72472e-40	0.385155	0.39	0.264	6.19607e-36	1	Gprc5a
4.45745e-40	-0.126503	0.062	0.198	7.41497e-36	1	Immp1l
4.6688e-40	-0.17765	0.105	0.257	7.76655e-36	1	Emc7
4.75176e-40	-0.503875	0.075	0.203	7.90455e-36	1	Cyp2c65
5.10119e-40	-0.132809	0.011	0.111	8.48582e-36	1	Slc39a8
5.71848e-40	-0.101473	0.021	0.128	9.51269e-36	1	Dbt
5.84445e-40	-0.315943	0.212	0.383	9.72224e-36	1	Trim2
6.15242e-40	-0.195365	0.108	0.262	1.02345e-35	1	Hdac1
6.99574e-40	-0.141467	0.046	0.17	1.16374e-35	1	Prrc1
7.01777e-40	-0.188832	0.007	0.101	1.16741e-35	1	Rasa4
7.12373e-40	-0.157245	0.08	0.223	1.18503e-35	1	Usp14
7.40318e-40	-0.219659	0.023	0.131	1.23152e-35	1	Pcdh17
7.7147e-40	-0.207987	0.108	0.261	1.28334e-35	1	Erlec1
7.98106e-40	-0.186059	0.043	0.165	1.32765e-35	1	Cdk6
8.16753e-40	-0.547168	0.23	0.375	1.35867e-35	1	Set
8.42055e-40	-0.251111	0.141	0.302	1.40076e-35	1	Tmem167
8.80477e-40	-0.0992001	0.024	0.134	1.46467e-35	1	Pygb
8.8087e-40	0.249709	0.37	0.231	1.46533e-35	1	B3gnt7
8.90321e-40	-0.215273	0.016	0.119	1.48105e-35	1	Kctd14
9.17644e-40	-0.6056	0.361	0.462	1.5265e-35	1	Sem1
9.25257e-40	-0.1435	0.015	0.116	1.53917e-35	1	Gsta4
9.4744e-40	-0.973998	0.396	0.492	1.57607e-35	1	Rpl4
1.00418e-39	-0.122989	0.029	0.142	1.67046e-35	1	Usp10
1.11084e-39	-0.128962	0.022	0.129	1.84788e-35	1	Hid1
1.11116e-39	-0.145749	0.05	0.176	1.84841e-35	1	Pgap2
1.12637e-39	-0.088784	0.014	0.115	1.87371e-35	1	Rpl27-ps3
1.17838e-39	-0.133387	0.03	0.144	1.96024e-35	1	Mphosph10
1.28354e-39	-0.236627	0.105	0.253	2.13517e-35	1	Cyba
1.49167e-39	-0.156556	0.087	0.233	2.48139e-35	1	Gm11808
1.59461e-39	-0.104638	0.01	0.107	2.65263e-35	1	Vegfb
1.65386e-39	-0.237271	0.008	0.103	2.75119e-35	1	Ceacam10
1.67486e-39	-0.1092	0.06	0.194	2.78612e-35	1	Tmem205
2.1119e-39	-0.147364	0.012	0.11	3.51314e-35	1	Cdca7
2.12368e-39	-0.124936	0.013	0.113	3.53275e-35	1	Cotl1
2.23365e-39	-0.145342	0.028	0.14	3.71568e-35	1	Tead1
2.32175e-39	-0.135492	0.024	0.133	3.86223e-35	1	Dpyd
2.35038e-39	-0.11297	0.029	0.142	3.90985e-35	1	Pcca
2.35143e-39	-0.122092	0.037	0.155	3.9116e-35	1	Pbdc1
2.3587e-39	-0.136439	0.007	0.1	3.92369e-35	1	Ces1f
2.39277e-39	-0.090208	0.02	0.125	3.98037e-35	1	D10Jhu81e
2.51116e-39	-0.137201	0.04	0.16	4.17731e-35	1	Trp53
2.63917e-39	-0.133418	0.023	0.13	4.39027e-35	1	Rapgef5
2.65869e-39	-0.122663	0.02	0.124	4.42273e-35	1	Swap70
2.70699e-39	-0.144684	0.007	0.1	4.50308e-35	1	Car12
2.70974e-39	-0.108444	0.048	0.173	4.50765e-35	1	Pon3
2.79341e-39	-0.40903	0.208	0.35	4.64684e-35	1	Prdx2
2.82225e-39	-0.115141	0.058	0.19	4.69482e-35	1	Cox19
2.95231e-39	0.329712	0.388	0.26	4.91117e-35	1	Cables1
2.96938e-39	-0.128491	0.059	0.191	4.93956e-35	1	Txnl4a
3.03788e-39	-0.282988	0.163	0.323	5.05351e-35	1	Psmb3
3.22686e-39	-0.223181	0.138	0.3	5.36788e-35	1	Mrps33
3.29516e-39	-0.10642	0.028	0.14	5.48149e-35	1	Ak6
3.38123e-39	-0.265419	0.161	0.325	5.62468e-35	1	Drap1
3.50396e-39	-0.114002	0.016	0.117	5.82884e-35	1	Prss8
3.57982e-39	-0.109992	0.059	0.19	5.95503e-35	1	Iah1
3.66779e-39	-0.32198	0.19	0.348	6.10138e-35	1	Pgls
3.85004e-39	-0.110412	0.04	0.16	6.40455e-35	1	Brix1
3.86239e-39	-0.142504	0.007	0.1	6.42509e-35	1	Apobec3
3.9338e-39	-0.266855	0.16	0.32	6.54388e-35	1	Yipf1
3.95508e-39	-0.113279	0.008	0.103	6.57927e-35	1	Asns
4.17545e-39	-0.205931	0.03	0.139	6.94586e-35	1	Pcsk5
4.30427e-39	-0.188841	0.119	0.275	7.16015e-35	1	Hint2
4.92616e-39	-0.588254	0.11	0.241	8.19467e-35	1	Qsox1
5.08895e-39	-0.117417	0.014	0.114	8.46547e-35	1	Dkc1
5.31107e-39	-0.113137	0.023	0.13	8.83497e-35	1	Spred1
5.40841e-39	-0.0945367	0.047	0.171	8.99689e-35	1	Eif2b1
5.42177e-39	0.3748	0.607	0.499	9.01912e-35	1	Vegfa
5.45026e-39	-0.104222	0.049	0.175	9.06651e-35	1	Fcf1
5.55744e-39	0.339116	0.445	0.313	9.2448e-35	1	Lamb3
6.14666e-39	-0.500994	0.049	0.165	1.0225e-34	1	Pdk4
6.56509e-39	-0.166484	0.106	0.261	1.0921e-34	1	Pts
6.835e-39	-0.139802	0.049	0.173	1.137e-34	1	Ilf2
6.94235e-39	-0.0975914	0.015	0.116	1.15486e-34	1	Pes1
7.07363e-39	-0.0886023	0.009	0.104	1.1767e-34	1	Rps12-ps3
7.63102e-39	-0.0908025	0.019	0.123	1.26942e-34	1	Thap2
7.99852e-39	-0.115679	0.055	0.184	1.33055e-34	1	Crls1
8.34494e-39	-0.404101	0.184	0.343	1.38818e-34	1	Fut8
8.42145e-39	-0.147897	0.083	0.226	1.40091e-34	1	Appbp2
8.9005e-39	-0.2041	0.009	0.104	1.4806e-34	1	Hpd
9.07678e-39	-0.107138	0.046	0.169	1.50992e-34	1	Trappc1
9.53427e-39	-0.087577	0.026	0.134	1.58603e-34	1	Cdk2ap1
9.53967e-39	-0.269985	0.015	0.113	1.58692e-34	1	Rab27a
1.00352e-38	-1.45576	0.744	0.72	1.66936e-34	1	Rps27
1.04587e-38	-0.160511	0.058	0.187	1.7398e-34	1	Txlna
1.26424e-38	-0.392649	0.205	0.353	2.10306e-34	1	Uba52
1.2754e-38	0.379498	0.498	0.388	2.12162e-34	1	Irf1
1.31026e-38	-0.217124	0.12	0.273	2.17962e-34	1	Pafah1b3
1.42244e-38	-0.090032	0.018	0.121	2.36623e-34	1	Eef1akmt1
1.44976e-38	-0.0989415	0.036	0.153	2.41168e-34	1	Tmem11
1.5343e-38	-0.199725	0.096	0.241	2.55231e-34	1	Wls
1.58459e-38	-0.100896	0.033	0.147	2.63597e-34	1	Smim27
1.67565e-38	-0.172901	0.075	0.213	2.78745e-34	1	Lap3
1.73418e-38	-0.143595	0.059	0.187	2.88481e-34	1	Tmem165
1.81536e-38	-0.617386	0.33	0.438	3.01985e-34	1	Ndufa7
1.95102e-38	0.368336	0.628	0.54	3.24552e-34	1	Ankrd12
1.9673e-38	0.259199	0.893	0.829	3.2726e-34	1	Rsrp1
2.44915e-38	-0.163075	0.109	0.261	4.07416e-34	1	Med28
2.51195e-38	-0.0950713	0.017	0.119	4.17862e-34	1	Hmbs
2.5294e-38	-0.148117	0.04	0.156	4.20766e-34	1	Dnajb4
2.67888e-38	-0.63355	0.295	0.43	4.45631e-34	1	H2afz
2.92716e-38	-0.184695	0.119	0.275	4.86933e-34	1	Gtf2h5
3.43406e-38	-0.108243	0.021	0.124	5.71256e-34	1	Ttc37
3.58301e-38	-0.100979	0.048	0.171	5.96033e-34	1	Pabpc4
3.79152e-38	-0.114775	0.066	0.2	6.30719e-34	1	Atp1b3
4.07982e-38	-0.116047	0.012	0.108	6.78678e-34	1	Igf1r
4.31529e-38	-0.295055	0.199	0.369	7.17849e-34	1	Itga6
4.41948e-38	0.335913	0.735	0.614	7.3518e-34	1	Iqgap1
4.54302e-38	-0.313021	0.152	0.302	7.55732e-34	1	Eprs
4.87677e-38	0.336583	0.676	0.578	8.1125e-34	1	Tfcp2l1
4.92528e-38	-0.090241	0.015	0.114	8.1932e-34	1	2310009B15Rik
5.19017e-38	-0.0919147	0.037	0.152	8.63384e-34	1	Timm50
5.23298e-38	0.323352	0.663	0.582	8.70506e-34	1	Rb1cc1
5.23301e-38	-0.460387	0.224	0.362	8.70511e-34	1	Eif3h
5.45649e-38	-0.0978355	0.03	0.141	9.07686e-34	1	Hacd3
5.51192e-38	-0.158419	0.04	0.156	9.16908e-34	1	Ddhd2
5.51348e-38	-0.146879	0.031	0.141	9.17167e-34	1	Snhg12
5.82304e-38	-0.13039	0.034	0.147	9.68662e-34	1	Ctnnbip1
6.15787e-38	-0.108652	0.03	0.14	1.02436e-33	1	Parp1
6.39252e-38	-0.132448	0.074	0.21	1.0634e-33	1	Bdh1
6.57344e-38	-0.145996	0.042	0.16	1.09349e-33	1	Arid5b
6.69063e-38	-0.190326	0.01	0.103	1.11299e-33	1	Slc3a1
7.20848e-38	-0.1795	0.009	0.102	1.19913e-33	1	Creb3l4
7.86335e-38	-0.221552	0.028	0.133	1.30807e-33	1	Acsm3
8.78151e-38	-0.162814	0.124	0.281	1.4608e-33	1	Sucla2
8.99856e-38	-0.322687	0.098	0.235	1.49691e-33	1	Dnajc10
9.01879e-38	-2.95081	0.284	0.406	1.50028e-33	1	Fcgbp
1.00763e-37	-0.126598	0.046	0.166	1.67619e-33	1	Pxmp4
1.02762e-37	-0.08725	0.016	0.115	1.70945e-33	1	1600002K03Rik
1.07078e-37	-0.172696	0.111	0.263	1.78124e-33	1	Prpsap1
1.13035e-37	0.129157	0.502	0.337	1.88034e-33	1	Ces2e
1.22567e-37	0.290841	0.875	0.785	2.03891e-33	1	Akap9
1.23371e-37	-0.0891499	0.025	0.131	2.05228e-33	1	Cmc2
1.23966e-37	-0.102836	0.056	0.183	2.06218e-33	1	Triap1
1.25415e-37	-0.127182	0.074	0.211	2.08628e-33	1	Psmd14
1.26323e-37	-0.257567	0.13	0.28	2.10139e-33	1	Glud1
1.27909e-37	-0.138211	0.084	0.225	2.12776e-33	1	Emc2
1.47028e-37	-0.105498	0.029	0.139	2.44581e-33	1	Nop14
1.57339e-37	-0.276198	0.159	0.314	2.61733e-33	1	Cct4
1.63072e-37	-0.558651	0.247	0.402	2.71271e-33	1	Smim14
1.79739e-37	-0.104362	0.022	0.126	2.98997e-33	1	Aqp11
2.02291e-37	-2.41696	0.352	0.481	3.36511e-33	1	Spink4
2.14663e-37	-0.214919	0.089	0.228	3.57093e-33	1	Chd6
2.38914e-37	-0.677044	0.221	0.359	3.97433e-33	1	Scd2
2.65806e-37	-0.0798925	0.01	0.102	4.42169e-33	1	Bmyc
2.7491e-37	-0.128177	0.077	0.214	4.57313e-33	1	Cops3
2.92829e-37	-0.0885638	0.047	0.167	4.87121e-33	1	Pin1
2.95251e-37	0.0530391	0.99	0.959	4.91151e-33	1	Lars2
2.96958e-37	-0.590042	0.549	0.598	4.93989e-33	1	Tspan8
2.97991e-37	-0.574222	0.299	0.416	4.95707e-33	1	Ndufab1
3.02351e-37	0.382603	0.448	0.338	5.02961e-33	1	Aoc1
3.05497e-37	-0.116312	0.04	0.156	5.08194e-33	1	Mrpl1
3.24418e-37	-0.0839915	0.016	0.113	5.3967e-33	1	Rpl10-ps3
3.32102e-37	-0.130101	0.08	0.218	5.52452e-33	1	Polr2i
3.71194e-37	0.398137	0.464	0.367	6.17482e-33	1	Sash1
4.19139e-37	-0.0920868	0.011	0.105	6.97239e-33	1	Ltv1
4.63366e-37	-0.154322	0.085	0.224	7.70809e-33	1	Mrps5
4.72687e-37	-0.196678	0.128	0.28	7.86314e-33	1	Mrpl54
4.74722e-37	0.225553	0.196	0.097	7.89701e-33	1	Hpgds
4.8309e-37	0.168359	0.112	0.041	8.03621e-33	1	Asb11
5.55228e-37	-0.10467	0.049	0.171	9.23621e-33	1	Carnmt1
5.67856e-37	-0.156518	0.109	0.259	9.44629e-33	1	Anxa11
5.77516e-37	-0.235306	0.133	0.282	9.60698e-33	1	G3bp1
6.11275e-37	-0.133725	0.059	0.184	1.01686e-32	1	Akr1b3
6.69645e-37	-0.13884	0.082	0.22	1.11395e-32	1	Mrps17
7.57155e-37	0.348425	0.6	0.491	1.25953e-32	1	H2-T23
7.92602e-37	-0.137629	0.096	0.241	1.31849e-32	1	Igbp1
8.20006e-37	-0.153149	0.099	0.245	1.36408e-32	1	Ipo7
9.36012e-37	-0.0921942	0.018	0.117	1.55706e-32	1	Nip7
9.79223e-37	-0.111318	0.062	0.191	1.62894e-32	1	Smarcb1
1.04532e-36	-0.0898141	0.022	0.123	1.73889e-32	1	Ppil1
1.05355e-36	-0.108069	0.049	0.169	1.75258e-32	1	Nudt14
1.07481e-36	-0.106652	0.029	0.135	1.78795e-32	1	Magohb
1.075e-36	-0.136989	0.042	0.156	1.78826e-32	1	Akr1c14
1.08176e-36	-0.09992	0.017	0.115	1.7995e-32	1	Nek6
1.1143e-36	-0.102748	0.029	0.135	1.85363e-32	1	Rars2
1.35057e-36	0.344298	0.495	0.396	2.24667e-32	1	Arhgap12
1.37799e-36	-0.124538	0.064	0.192	2.29229e-32	1	Anapc11
1.38523e-36	-0.26816	0.169	0.328	2.30433e-32	1	Morf4l2
1.48767e-36	-0.110564	0.055	0.179	2.47475e-32	1	Got2
1.52925e-36	-0.143107	0.094	0.237	2.54391e-32	1	Rars
1.59007e-36	-0.29704	0.195	0.362	2.64508e-32	1	Impad1
1.87256e-36	-0.331374	0.248	0.401	3.115e-32	1	Psma3
1.93053e-36	-0.0981419	0.022	0.123	3.21144e-32	1	Cuedc2
1.97127e-36	-0.710329	0.393	0.49	3.2792e-32	1	Hmgb1
1.97568e-36	-0.0846921	0.04	0.155	3.28655e-32	1	Sdhaf1
2.01447e-36	-0.114495	0.057	0.182	3.35108e-32	1	Gtpbp4
2.12205e-36	-0.110341	0.049	0.169	3.53003e-32	1	Acss1
2.17119e-36	-0.128463	0.039	0.151	3.61177e-32	1	Alkbh1
2.2065e-36	-0.383329	0.315	0.47	3.67052e-32	1	Mgst2
2.32584e-36	-0.284182	0.174	0.324	3.86903e-32	1	Abracl
2.5102e-36	-0.0925191	0.054	0.177	4.17572e-32	1	Fnta
2.58781e-36	-0.527043	0.084	0.208	4.30483e-32	1	Hao2
2.61488e-36	0.623614	0.461	0.361	4.34986e-32	1	H1f0
2.64058e-36	-0.123893	0.05	0.17	4.39261e-32	1	Prorsd1
2.68954e-36	-0.104771	0.073	0.206	4.47405e-32	1	Rad23a
2.72713e-36	-0.0841025	0.029	0.135	4.53658e-32	1	Aven
2.75507e-36	-0.110896	0.05	0.17	4.58306e-32	1	Ube2e3
2.83816e-36	-0.128771	0.078	0.213	4.72127e-32	1	Wdr61
2.96467e-36	-0.238559	0.085	0.216	4.93172e-32	1	Tfrc
3.02627e-36	-0.101324	0.041	0.155	5.0342e-32	1	Cetn2
3.09684e-36	-0.0835898	0.01	0.1	5.1516e-32	1	Gpatch4
3.17953e-36	0.2534	0.695	0.574	5.28914e-32	1	Gtpbp2
3.18399e-36	0.316426	0.66	0.563	5.29657e-32	1	Actr2
3.18646e-36	0.34861	0.561	0.438	5.30067e-32	1	BC030870
3.27124e-36	-0.184201	0.134	0.289	5.4417e-32	1	Sar1b
3.57008e-36	-0.232783	0.105	0.245	5.93884e-32	1	Gramd3
3.62381e-36	-0.133075	0.016	0.111	6.02821e-32	1	Lmnb1
3.76899e-36	-0.0761163	0.011	0.103	6.26972e-32	1	Urah
3.87885e-36	0.378785	0.423	0.326	6.45247e-32	1	Mapre2
4.10018e-36	-0.153738	0.109	0.256	6.82064e-32	1	Psmb7
4.34791e-36	-0.153586	0.086	0.223	7.23275e-32	1	Fyttd1
4.36462e-36	-0.0987455	0.03	0.136	7.26055e-32	1	Gstp1
4.69837e-36	-0.1237	0.045	0.16	7.81574e-32	1	Galk2
5.17306e-36	-0.0793442	0.021	0.12	8.60538e-32	1	Thumpd1
5.56658e-36	-0.230685	0.167	0.329	9.26001e-32	1	Stard4
5.70831e-36	-0.0887972	0.013	0.106	9.49578e-32	1	Gjb1
5.90387e-36	-0.10068	0.029	0.133	9.82108e-32	1	Cd14
6.00955e-36	-0.0964269	0.049	0.168	9.99689e-32	1	Psmd10
6.22204e-36	-0.120242	0.018	0.114	1.03504e-31	1	Sec24d
6.26343e-36	-0.101253	0.043	0.159	1.04192e-31	1	Bscl2
6.53674e-36	-0.0743366	0.011	0.101	1.08739e-31	1	Ahcy
6.61297e-36	-0.224988	0.155	0.311	1.10007e-31	1	Surf4
6.8446e-36	-0.167301	0.106	0.25	1.1386e-31	1	Smim11
7.02255e-36	-0.144628	0.018	0.114	1.1682e-31	1	Tubb2a
7.10668e-36	-0.129693	0.048	0.164	1.1822e-31	1	Sdf2l1
7.11632e-36	-0.200053	0.109	0.251	1.1838e-31	1	Utp11
7.43891e-36	-0.197964	0.12	0.266	1.23746e-31	1	Chchd7
7.71513e-36	-0.182761	0.11	0.254	1.28341e-31	1	Mrpl21
7.73548e-36	-0.118201	0.013	0.105	1.2868e-31	1	Armcx3
7.81715e-36	-0.165268	0.108	0.254	1.30038e-31	1	Yipf6
8.25381e-36	-0.194728	0.128	0.279	1.37302e-31	1	Bcas2
8.3099e-36	-0.082177	0.02	0.117	1.38235e-31	1	Eef1e1
8.88225e-36	-0.12269	0.07	0.199	1.47756e-31	1	Mrps9
9.26396e-36	-0.0851288	0.018	0.115	1.54106e-31	1	Ruvbl1
9.33742e-36	-0.129597	0.065	0.191	1.55328e-31	1	Uba2
9.68926e-36	-0.12836	0.066	0.192	1.61181e-31	1	Pparg
1.00974e-35	-1.45013	0.65	0.653	1.67971e-31	1	Rps23
1.01004e-35	0.339723	0.477	0.365	1.68021e-31	1	Crebrf
1.04946e-35	-0.306614	0.119	0.261	1.74577e-31	1	Naip5
1.06449e-35	-0.0980584	0.054	0.175	1.77079e-31	1	Abhd14b
1.0867e-35	-1.52723	0.6	0.615	1.80773e-31	1	Rps9
1.13261e-35	-0.105933	0.041	0.154	1.88409e-31	1	Hdac2
1.2582e-35	-0.168121	0.096	0.235	2.09301e-31	1	Slbp
1.28322e-35	-0.835597	0.544	0.578	2.13464e-31	1	Hint1
1.41387e-35	-0.255431	0.151	0.3	2.35197e-31	1	Snrpb
1.60018e-35	-0.118809	0.015	0.108	2.6619e-31	1	Epb41l2
1.66671e-35	0.366988	0.732	0.632	2.77258e-31	1	Sat1
1.81553e-35	-0.182567	0.129	0.279	3.02013e-31	1	Srsf10
1.92631e-35	-0.121154	0.062	0.186	3.20441e-31	1	Irak1
2.04097e-35	-0.0912571	0.027	0.13	3.39515e-31	1	Pank1
2.06198e-35	-0.119711	0.068	0.196	3.4301e-31	1	Mrpl2
2.11919e-35	-0.111735	0.064	0.19	3.52527e-31	1	Ahsa1
2.14272e-35	-0.152204	0.019	0.114	3.56442e-31	1	Slc17a9
2.24331e-35	-0.122482	0.065	0.19	3.73174e-31	1	Stip1
2.53571e-35	-0.124186	0.075	0.206	4.21815e-31	1	Gm16286
2.91061e-35	-0.168045	0.084	0.215	4.8418e-31	1	Alyref
3.05194e-35	-0.193752	0.097	0.235	5.07691e-31	1	Tia1
3.31213e-35	-0.0882062	0.028	0.131	5.50972e-31	1	Ssbp4
3.55759e-35	-0.37605	0.193	0.335	5.91805e-31	1	Rbm3
3.66327e-35	-0.0856318	0.016	0.109	6.09385e-31	1	Yif1b
4.22282e-35	-0.206294	0.117	0.259	7.02466e-31	1	Snrpd3
5.0351e-35	-0.161844	0.097	0.235	8.37588e-31	1	Tmed5
5.44587e-35	-0.294001	0.214	0.381	9.0592e-31	1	Ptprd
5.82461e-35	-0.0995454	0.035	0.141	9.68924e-31	1	Lrpprc
5.91138e-35	-0.138072	0.102	0.243	9.83358e-31	1	Phf5a
6.08638e-35	-0.0885177	0.012	0.101	1.01247e-30	1	Rrs1
6.68242e-35	-0.249234	0.154	0.305	1.11162e-30	1	Syncrip
7.00669e-35	-0.397938	0.19	0.326	1.16556e-30	1	Eef1d
7.07959e-35	-0.115975	0.062	0.186	1.17769e-30	1	Rab3ip
7.24098e-35	-0.17241	0.123	0.271	1.20454e-30	1	Hmgcl
7.36378e-35	-0.189512	0.094	0.23	1.22496e-30	1	Limk2
7.67873e-35	-0.104441	0.016	0.108	1.27736e-30	1	Tifa
7.82691e-35	0.353798	0.386	0.274	1.30201e-30	1	Prr15
7.87969e-35	-0.0977861	0.04	0.15	1.31079e-30	1	Twistnb
7.89459e-35	-0.18082	0.058	0.176	1.31327e-30	1	Smc4
9.05151e-35	-0.0808432	0.036	0.143	1.50572e-30	1	Ccdc58
9.56462e-35	-0.11789	0.06	0.181	1.59107e-30	1	Rpl7l1
1.00565e-34	-0.0876332	0.024	0.123	1.6729e-30	1	Nol12
1.04938e-34	-0.0794583	0.032	0.136	1.74564e-30	1	Ttc32
1.07847e-34	0.342209	0.237	0.135	1.79403e-30	1	Slc30a10
1.12279e-34	-0.111418	0.054	0.171	1.86777e-30	1	AL590144.2
1.15131e-34	-0.129197	0.046	0.158	1.91521e-30	1	Ehd4
1.18827e-34	-0.0836663	0.034	0.139	1.97668e-30	1	Slc35b2
1.20757e-34	-0.189519	0.082	0.211	2.00879e-30	1	Zfp704
1.23628e-34	-0.0875921	0.042	0.153	2.05655e-30	1	Mrpl45
1.25253e-34	-0.0787213	0.014	0.104	2.08358e-30	1	Psmg2
1.26311e-34	-0.0946777	0.051	0.168	2.10118e-30	1	Ywhag
1.28613e-34	-0.26004	0.158	0.307	2.13947e-30	1	Aimp1
1.36519e-34	-0.076759	0.028	0.13	2.271e-30	1	Mrpl44
1.39097e-34	-1.51781	0.67	0.664	2.31388e-30	1	Rpl35a
1.40526e-34	-0.0828074	0.016	0.109	2.33766e-30	1	Wdr18
1.42147e-34	-0.271884	0.031	0.132	2.36461e-30	1	Sox4
1.65337e-34	-1.26834	0.639	0.633	2.75038e-30	1	Rpl24
1.76836e-34	-0.0976162	0.066	0.191	2.94167e-30	1	Tmem98
1.82097e-34	-0.091211	0.057	0.177	3.02919e-30	1	Coq7
1.89029e-34	0.381081	0.532	0.447	3.14449e-30	1	Jup
1.89256e-34	-0.239727	0.145	0.289	3.14827e-30	1	Ndufs8
1.94356e-34	0.337771	0.387	0.28	3.23311e-30	1	Tpcn1
1.98575e-34	0.354938	0.431	0.324	3.3033e-30	1	Tsr1
2.04953e-34	-0.0871895	0.029	0.131	3.40939e-30	1	Mrpl16
2.07432e-34	-0.0811988	0.052	0.168	3.45062e-30	1	Pigx
2.27237e-34	-0.0946232	0.034	0.138	3.78009e-30	1	Casp6
2.59223e-34	-0.374887	0.243	0.388	4.31217e-30	1	Srsf3
2.67185e-34	-0.134019	0.049	0.162	4.44462e-30	1	Trim44
2.70078e-34	-0.103599	0.035	0.14	4.49275e-30	1	Lyar
2.74451e-34	-0.265821	0.04	0.145	4.56549e-30	1	Plk2
2.77656e-34	-0.182468	0.141	0.295	4.61881e-30	1	Galnt1
2.78004e-34	-0.0837109	0.015	0.105	4.62459e-30	1	Borcs7
2.80204e-34	-0.0853639	0.024	0.122	4.66119e-30	1	Wdr36
2.8255e-34	-0.190536	0.072	0.195	4.70022e-30	1	Arhgef38
2.83757e-34	-0.12534	0.052	0.167	4.7203e-30	1	Nolc1
2.94218e-34	-0.227917	0.138	0.285	4.89431e-30	1	Srsf7
3.04733e-34	-0.649434	0.412	0.491	5.06924e-30	1	Atp5c1
3.11174e-34	0.35178	0.479	0.376	5.17638e-30	1	Heca
3.1634e-34	-1.23903	0.497	0.544	5.26232e-30	1	Rpl22
3.80754e-34	-0.0777657	0.015	0.105	6.33384e-30	1	Sp3os
4.14637e-34	-0.0711534	0.03	0.132	6.89749e-30	1	Pigk
4.15235e-34	-0.107731	0.039	0.146	6.90743e-30	1	Slc25a13
4.2705e-34	-0.122096	0.072	0.198	7.10398e-30	1	Cdk5rap3
4.32307e-34	-0.105657	0.044	0.155	7.19143e-30	1	Fam98a
4.4525e-34	-0.16347	0.106	0.246	7.40673e-30	1	Stt3a
4.74171e-34	-0.116472	0.1	0.241	7.88783e-30	1	Mocs2
4.75028e-34	0.305067	0.779	0.628	7.90209e-30	1	Gabarap
4.8012e-34	-0.33019	0.265	0.417	7.9868e-30	1	Nfe2l2
4.88162e-34	-1.06883	0.396	0.477	8.12057e-30	1	Krt18
5.0669e-34	-0.28438	0.187	0.334	8.42879e-30	1	Swi5
5.42777e-34	-0.0843306	0.02	0.114	9.02909e-30	1	Ppie
5.46813e-34	-0.10398	0.075	0.204	9.09623e-30	1	Mrps25
5.56667e-34	-0.0989983	0.016	0.106	9.26016e-30	1	Fam129b
5.84472e-34	-0.129031	0.075	0.202	9.72269e-30	1	Pgm3
5.95961e-34	-0.136379	0.092	0.227	9.91381e-30	1	Ece1
6.47826e-34	-1.90596	0.752	0.723	1.07766e-29	1	Rps8
6.99365e-34	-0.0816476	0.013	0.101	1.16339e-29	1	Sgf29
8.58514e-34	-0.135408	0.106	0.247	1.42814e-29	1	Ddt
8.59517e-34	-0.131358	0.067	0.189	1.42981e-29	1	Ppid
8.7732e-34	-0.155774	0.105	0.244	1.45942e-29	1	Ufsp2
9.05723e-34	-0.13163	0.095	0.232	1.50667e-29	1	Acot13
9.49931e-34	-0.114586	0.069	0.193	1.58021e-29	1	Rexo2
1.17334e-33	-0.121548	0.069	0.194	1.95185e-29	1	Mrps26
1.18081e-33	-0.101935	0.048	0.161	1.96428e-29	1	Tsen34
1.19652e-33	0.345177	0.277	0.179	1.99042e-29	1	Cx3cl1
1.20967e-33	-0.0787616	0.036	0.142	2.01229e-29	1	Apool
1.24008e-33	-0.142401	0.1	0.238	2.06287e-29	1	Magoh
1.28666e-33	-0.0836303	0.025	0.122	2.14035e-29	1	Trmt10c
1.40897e-33	-0.0869089	0.027	0.126	2.34382e-29	1	Bcl7c
1.44059e-33	-0.0910588	0.073	0.199	2.39641e-29	1	Glod4
1.4585e-33	-0.167286	0.128	0.275	2.42621e-29	1	Jtb
1.46935e-33	-0.122542	0.023	0.118	2.44427e-29	1	Dnmt1
1.54058e-33	-0.0915682	0.035	0.139	2.56275e-29	1	Tsfm
1.55767e-33	-0.126118	0.075	0.203	2.59118e-29	1	Knop1
1.58517e-33	-0.135783	0.087	0.218	2.63692e-29	1	Pop5
1.60615e-33	0.245169	0.197	0.102	2.67184e-29	1	5730419F03Rik
1.68255e-33	-0.0974849	0.025	0.122	2.79893e-29	1	Utp14a
1.69082e-33	-0.133781	0.094	0.23	2.81269e-29	1	Dnajc21
1.79158e-33	0.313883	0.627	0.54	2.9803e-29	1	Camk2d
1.83973e-33	0.24539	0.543	0.408	3.06039e-29	1	B3galt5
1.84825e-33	-0.0828211	0.046	0.156	3.07456e-29	1	Glb1
1.85901e-33	-0.0843177	0.015	0.104	3.09246e-29	1	Gart
1.8749e-33	-0.0935309	0.043	0.152	3.11889e-29	1	Oxa1l
1.87844e-33	-0.0884567	0.017	0.108	3.12478e-29	1	Scml4
1.89023e-33	-0.221975	0.143	0.288	3.14439e-29	1	Anp32a
1.96821e-33	-0.200038	0.157	0.31	3.27411e-29	1	Ube2i
2.00354e-33	-0.0856137	0.02	0.112	3.33288e-29	1	Cse1l
2.14e-33	-0.0866896	0.075	0.203	3.55988e-29	1	Bad
2.20383e-33	-0.115791	0.036	0.139	3.66608e-29	1	Sil1
2.21563e-33	-0.0898075	0.029	0.129	3.6857e-29	1	Pdcd11
2.28208e-33	-0.0882495	0.037	0.143	3.79624e-29	1	Npepl1
2.29485e-33	-0.0908811	0.048	0.16	3.81749e-29	1	Hspb11
2.53473e-33	-0.113813	0.014	0.1	4.21653e-29	1	Tshz2
2.62249e-33	-0.135361	0.051	0.163	4.36251e-29	1	Ptger4
2.66975e-33	-0.196848	0.135	0.279	4.44112e-29	1	Sptssa
2.69977e-33	-0.112437	0.088	0.221	4.49107e-29	1	Sec13
2.74671e-33	-0.155843	0.121	0.267	4.56915e-29	1	Tbc1d15
2.9755e-33	-0.0717058	0.021	0.115	4.94975e-29	1	Sssca1
3.16368e-33	-0.279098	0.149	0.285	5.26279e-29	1	Idh3a
3.18282e-33	-0.243879	0.107	0.242	5.29462e-29	1	Marcks
3.28271e-33	-0.0893426	0.036	0.14	5.46079e-29	1	Gid4
4.12162e-33	-0.182218	0.123	0.266	6.85632e-29	1	Hibadh
4.41446e-33	-0.118864	0.097	0.235	7.34346e-29	1	Cdc26
4.52971e-33	0.323246	0.369	0.261	7.53518e-29	1	Ptk2b
4.68583e-33	-0.0998507	0.033	0.133	7.79488e-29	1	Plek2
4.68648e-33	-1.21496	0.52	0.558	7.79595e-29	1	Rps25
4.82602e-33	0.28865	0.706	0.608	8.02808e-29	1	Myh9
4.98265e-33	-0.0708966	0.019	0.11	8.28864e-29	1	Mrps22
4.9926e-33	-0.112454	0.077	0.203	8.3052e-29	1	Thap4
5.19699e-33	0.290738	0.632	0.549	8.6452e-29	1	Cdk12
5.56196e-33	-0.160223	0.135	0.282	9.25232e-29	1	Trappc6a
5.62277e-33	-1.39353	0.692	0.69	9.35348e-29	1	Rpsa
5.75201e-33	-0.0937247	0.055	0.17	9.56847e-29	1	H2-Ke6
5.75605e-33	0.338789	0.478	0.372	9.57519e-29	1	Slc35f5
5.91148e-33	0.28651	0.621	0.523	9.83374e-29	1	Erbb3
5.98821e-33	-0.635134	0.38	0.474	9.96139e-29	1	Serbp1
6.63732e-33	-0.22467	0.151	0.301	1.10412e-28	1	Igf2r
6.87719e-33	-0.0976009	0.059	0.176	1.14402e-28	1	Pmvk
7.06252e-33	-0.125689	0.111	0.252	1.17485e-28	1	Vps29
8.20437e-33	-0.0647738	0.037	0.142	1.3648e-28	1	Osgep
8.28115e-33	-0.201571	0.023	0.116	1.37757e-28	1	Gadd45g
8.39364e-33	-0.0885353	0.036	0.139	1.39628e-28	1	Imp4
8.41298e-33	0.357378	0.385	0.285	1.3995e-28	1	Src
8.61922e-33	0.308871	0.625	0.548	1.43381e-28	1	Aff4
9.77849e-33	-0.159338	0.093	0.225	1.62665e-28	1	Luc7l
9.9171e-33	-0.146671	0.058	0.172	1.64971e-28	1	Zyx
1.11222e-32	0.239804	0.787	0.69	1.85017e-28	1	Ezr
1.16665e-32	0.321759	0.61	0.483	1.94072e-28	1	Skp1a
1.19054e-32	-0.139039	0.117	0.261	1.98047e-28	1	Rpp21
1.27189e-32	-0.0941185	0.042	0.149	2.11578e-28	1	Ncbp2
1.31421e-32	-0.188061	0.158	0.307	2.18618e-28	1	Rala
1.33356e-32	-0.0723859	0.035	0.138	2.21838e-28	1	Commd2
1.35667e-32	0.390468	0.479	0.4	2.25682e-28	1	Arf6
1.61063e-32	-0.0706318	0.044	0.152	2.67929e-28	1	Pigf
1.81608e-32	-0.287996	0.164	0.314	3.02104e-28	1	Slc1a5
1.91742e-32	-0.090727	0.049	0.159	3.18962e-28	1	Yae1d1
1.92923e-32	-0.282456	0.177	0.322	3.20927e-28	1	Nucks1
1.97313e-32	-0.073261	0.028	0.125	3.2823e-28	1	Pdcd2
1.99258e-32	-1.46515	0.598	0.608	3.31465e-28	1	Rps3
2.0266e-32	-0.125987	0.068	0.188	3.37124e-28	1	Nfix
2.08998e-32	-0.0870981	0.015	0.1	3.47669e-28	1	Wdr75
2.2332e-32	0.358929	0.388	0.298	3.71493e-28	1	Casp7
2.23847e-32	-0.0945249	0.049	0.16	3.7237e-28	1	Rps19bp1
2.25072e-32	-1.66642	0.684	0.68	3.74408e-28	1	Rps12
2.38771e-32	-0.131332	0.105	0.243	3.97195e-28	1	Srsf9
2.70557e-32	-0.427545	0.281	0.406	4.50072e-28	1	Mpc2
2.71325e-32	-0.330097	0.183	0.319	4.51349e-28	1	Ndufb6
2.71487e-32	-3.35301	0.746	0.779	4.51619e-28	1	Muc2
2.72006e-32	-0.081884	0.03	0.127	4.52482e-28	1	Mrpl49
3.11081e-32	0.299966	0.682	0.564	5.17483e-28	1	Gpx4
3.1516e-32	0.196966	0.135	0.06	5.24268e-28	1	4930415O20Rik
3.3294e-32	-0.0873873	0.027	0.122	5.53845e-28	1	Nomo1
3.39429e-32	-0.38754	0.243	0.373	5.64639e-28	1	Sumo2
3.45721e-32	-0.0894599	0.035	0.135	5.75108e-28	1	Dnlz
3.71724e-32	-0.0887374	0.056	0.17	6.18362e-28	1	Chchd4
3.80748e-32	-0.170901	0.144	0.292	6.33375e-28	1	Acp1
3.91509e-32	-0.142703	0.105	0.241	6.51276e-28	1	Eif3d
3.94469e-32	-0.237053	0.107	0.236	6.56199e-28	1	Aldob
4.16699e-32	-0.0894049	0.054	0.167	6.93179e-28	1	Ash2l
4.27087e-32	0.212511	0.809	0.716	7.10458e-28	1	Dst
4.34198e-32	0.362851	0.488	0.409	7.22289e-28	1	Bnip3l
4.40161e-32	-0.187064	0.143	0.291	7.32208e-28	1	Prkar1a
4.66547e-32	-0.164768	0.122	0.263	7.76101e-28	1	Gtf2b
4.72963e-32	-0.221648	0.158	0.303	7.86774e-28	1	Txnl1
5.02719e-32	-0.172375	0.144	0.29	8.36273e-28	1	Etf1
5.0589e-32	-0.0894721	0.045	0.151	8.41549e-28	1	Hcfc1
5.34957e-32	-0.0986352	0.077	0.202	8.89901e-28	1	Mettl23
5.48186e-32	-0.107846	0.052	0.162	9.11908e-28	1	Ccnd3
5.6134e-32	-0.18454	0.103	0.234	9.33789e-28	1	Ppif
5.65417e-32	-1.42607	0.635	0.622	9.40571e-28	1	Rpl18
5.72971e-32	-0.115665	0.11	0.248	9.53138e-28	1	Ube2a
5.84451e-32	-0.174645	0.049	0.155	9.72233e-28	1	Hmgn2
6.19158e-32	-0.538886	0.465	0.532	1.02997e-27	1	Oaz1
6.27653e-32	-0.350957	0.115	0.248	1.0441e-27	1	Zbtb20
6.28479e-32	-0.0754981	0.02	0.108	1.04548e-27	1	Pdss1
6.32037e-32	0.232826	0.152	0.073	1.05139e-27	1	Lifr
6.84821e-32	-0.227035	0.081	0.2	1.1392e-27	1	Ttc39a
6.9556e-32	-0.0882788	0.035	0.134	1.15706e-27	1	Trnau1ap
7.19967e-32	-0.288654	0.193	0.338	1.19767e-27	1	Ssr3
7.31291e-32	-0.27861	0.2	0.34	1.2165e-27	1	Mrps21
7.3305e-32	0.246266	0.274	0.167	1.21943e-27	1	Osbpl3
8.04196e-32	-0.450915	0.371	0.486	1.33778e-27	1	Taldo1
8.10821e-32	0.36076	0.476	0.372	1.3488e-27	1	Smim24
8.24303e-32	0.345344	0.497	0.417	1.37123e-27	1	Gna13
8.29226e-32	-0.0901036	0.023	0.114	1.37942e-27	1	Aacs
8.42009e-32	-0.24886	0.172	0.314	1.40068e-27	1	Ndufs3
8.45031e-32	-0.160032	0.042	0.143	1.40571e-27	1	B3gnt5
9.21702e-32	-0.11069	0.106	0.244	1.53325e-27	1	Pmpcb
9.25923e-32	-0.0769891	0.027	0.121	1.54027e-27	1	Hibch
9.5911e-32	-0.193639	0.116	0.253	1.59548e-27	1	Vps13c
1.00774e-31	0.323234	0.341	0.242	1.67637e-27	1	Smad2
1.00804e-31	-0.145376	0.114	0.251	1.67688e-27	1	Mrpl28
1.03297e-31	-0.0807159	0.033	0.131	1.71834e-27	1	Mrps30
1.09241e-31	-0.16156	0.062	0.176	1.81722e-27	1	Gm47283
1.17924e-31	-0.224108	0.117	0.249	1.96167e-27	1	Mpst
1.33916e-31	-0.233988	0.123	0.256	2.22769e-27	1	B4galnt2
1.42125e-31	-0.127527	0.08	0.203	2.36425e-27	1	Usp24
1.52536e-31	-0.124883	0.098	0.231	2.53744e-27	1	Ap1m2
1.54904e-31	-0.104871	0.05	0.159	2.57683e-27	1	Rbm10
1.57859e-31	-0.272852	0.197	0.338	2.62598e-27	1	Sub1
1.66977e-31	-0.108685	0.102	0.237	2.77767e-27	1	Pigp
1.68966e-31	-0.371504	0.046	0.145	2.81075e-27	1	Gsdmc2
1.69894e-31	-0.0749377	0.016	0.101	2.82619e-27	1	Rnaseh2b
1.72121e-31	-0.0859317	0.017	0.103	2.86323e-27	1	Qser1
1.72134e-31	0.360955	0.544	0.47	2.86345e-27	1	Arhgap21
1.74242e-31	0.333889	0.528	0.448	2.89852e-27	1	Gak
1.98437e-31	-0.186936	0.155	0.303	3.301e-27	1	Mgam
2.00856e-31	-0.0738842	0.026	0.119	3.34125e-27	1	Gmfg
2.03641e-31	-0.0723759	0.016	0.1	3.38756e-27	1	Ruvbl2
2.05782e-31	-0.111887	0.061	0.174	3.42319e-27	1	Ssna1
2.12474e-31	-0.0861357	0.04	0.143	3.53451e-27	1	Yrdc
2.24903e-31	-0.0776559	0.033	0.131	3.74126e-27	1	Ddx10
2.28198e-31	-0.123979	0.035	0.133	3.79607e-27	1	Phykpl
2.29928e-31	-0.10593	0.055	0.166	3.82485e-27	1	Arfip2
2.30119e-31	-0.522814	0.295	0.4	3.82804e-27	1	Ndufb10
2.35098e-31	-0.0869766	0.039	0.139	3.91086e-27	1	Nudt5
2.35571e-31	-0.0664703	0.043	0.147	3.91872e-27	1	Nubp1
2.39465e-31	-0.143867	0.095	0.224	3.9835e-27	1	Smarcc1
2.5469e-31	0.356629	0.347	0.252	4.23676e-27	1	Cers4
2.57456e-31	-0.130434	0.103	0.235	4.28279e-27	1	Comt
2.609e-31	-0.0803152	0.039	0.14	4.34007e-27	1	Snrnp40
2.6701e-31	0.160526	0.672	0.539	4.44171e-27	1	Maoa
2.71854e-31	-0.0714575	0.024	0.115	4.5223e-27	1	Ptrhd1
2.83448e-31	-0.123037	0.096	0.225	4.71516e-27	1	Ppm1g
2.86197e-31	-0.0692298	0.04	0.142	4.76089e-27	1	Rce1
2.97402e-31	0.303261	0.45	0.347	4.94728e-27	1	Gsdmd
3.09152e-31	-0.0990705	0.102	0.236	5.14274e-27	1	Trappc2l
3.33331e-31	-0.108865	0.084	0.21	5.54496e-27	1	Commd3
3.36803e-31	-0.0982272	0.069	0.187	5.60272e-27	1	Malsu1
3.40119e-31	-0.296727	0.21	0.351	5.65788e-27	1	Mrfap1
3.40799e-31	-0.118347	0.055	0.164	5.66919e-27	1	Snx7
3.4374e-31	-0.0688364	0.026	0.119	5.71811e-27	1	0610037L13Rik
3.45493e-31	-0.629037	0.336	0.427	5.74728e-27	1	Ppib
3.4647e-31	-0.0815947	0.024	0.114	5.76352e-27	1	Mri1
3.47067e-31	-0.313443	0.242	0.39	5.77346e-27	1	Uap1
3.71581e-31	-0.089402	0.048	0.156	6.18125e-27	1	Polr1c
3.76602e-31	-0.0625255	0.017	0.103	6.26478e-27	1	Polr2l
3.89064e-31	-0.184177	0.15	0.297	6.47209e-27	1	Sars
4.74849e-31	-0.109477	0.093	0.223	7.89911e-27	1	Esf1
4.83697e-31	-0.107876	0.048	0.154	8.04629e-27	1	Hpf1
4.97012e-31	-0.0667905	0.03	0.126	8.2678e-27	1	Med9
5.09681e-31	0.22569	0.187	0.099	8.47855e-27	1	H2-Q1
5.34879e-31	-0.0708892	0.034	0.132	8.89771e-27	1	Gipc1
5.39448e-31	-1.33457	0.74	0.706	8.97373e-27	1	Rpl19
5.41309e-31	0.313354	0.311	0.209	9.00467e-27	1	Reps2
5.63029e-31	-0.16938	0.13	0.27	9.36598e-27	1	Msmo1
5.83946e-31	0.324473	0.528	0.442	9.71395e-27	1	Xrn1
6.09592e-31	0.333293	0.368	0.273	1.01406e-26	1	Bcar3
6.16174e-31	-0.0857103	0.061	0.174	1.02501e-26	1	Cers2
6.25133e-31	0.312352	0.446	0.337	1.03991e-26	1	Hivep2
6.61855e-31	-0.1238	0.097	0.227	1.101e-26	1	Vipr1
7.24774e-31	-0.0687729	0.019	0.105	1.20566e-26	1	Ninj1
7.39849e-31	-0.105992	0.025	0.115	1.23074e-26	1	Atm
7.82272e-31	0.29756	0.23	0.137	1.30131e-26	1	Lamc2
8.11913e-31	-0.120928	0.107	0.242	1.35062e-26	1	Mrps12
8.65523e-31	-0.266931	0.166	0.307	1.4398e-26	1	Ermp1
8.99333e-31	0.292382	0.444	0.338	1.49604e-26	1	Trim31
9.54131e-31	-0.135329	0.067	0.181	1.5872e-26	1	Nsd2
9.64059e-31	-0.0803878	0.061	0.175	1.60371e-26	1	Tmem70
1.02725e-30	-0.155446	0.104	0.234	1.70882e-26	1	Ssbp1
1.10565e-30	-0.521251	0.379	0.481	1.83925e-26	1	Hnrnpa3
1.12228e-30	-0.289577	0.175	0.318	1.86691e-26	1	H2afv
1.14535e-30	0.336315	0.606	0.521	1.90529e-26	1	Ptp4a1
1.18817e-30	-0.0823391	0.04	0.14	1.97651e-26	1	Aasdhppt
1.2548e-30	-0.151256	0.119	0.256	2.08737e-26	1	Sf3b5
1.26282e-30	0.172126	0.881	0.753	2.1007e-26	1	Tgoln1
1.26497e-30	-0.162676	0.148	0.292	2.10428e-26	1	Srp14
1.32448e-30	-0.604173	0.353	0.441	2.20328e-26	1	Ndufc1
1.35165e-30	-0.072567	0.038	0.137	2.24847e-26	1	Smim8
1.35622e-30	0.367741	0.517	0.444	2.25607e-26	1	Man1a2
1.35755e-30	0.312281	0.425	0.321	2.25829e-26	1	Inpp5j
1.5017e-30	-0.0929615	0.06	0.172	2.49807e-26	1	Prpf38a
1.52526e-30	0.383561	0.491	0.403	2.53728e-26	1	Zfp36l1
1.537e-30	-0.115804	0.054	0.161	2.55679e-26	1	Ergic1
1.5689e-30	-0.240588	0.183	0.325	2.60986e-26	1	Psmb5
1.62516e-30	-0.707515	0.619	0.619	2.70346e-26	1	Dbi
1.63166e-30	-0.0634541	0.035	0.132	2.71427e-26	1	Rsl24d1
1.67104e-30	-0.331417	0.196	0.337	2.77977e-26	1	Hmgcs1
1.97369e-30	0.322097	0.44	0.347	3.28323e-26	1	Zbtb7b
2.08272e-30	-0.0801217	0.08	0.203	3.4646e-26	1	Stard7
2.12919e-30	-0.156746	0.112	0.246	3.54191e-26	1	Cebpz
2.1429e-30	-0.117439	0.108	0.242	3.56471e-26	1	Timm44
2.20145e-30	-0.4377	0.175	0.301	3.66211e-26	1	Hsd3b3
2.41775e-30	-0.06343	0.031	0.126	4.02193e-26	1	Asnsd1
2.42774e-30	-0.292366	0.252	0.392	4.03854e-26	1	Rbx1
2.54948e-30	-0.138618	0.038	0.134	4.24107e-26	1	Slc39a14
2.73765e-30	-0.0562183	0.024	0.114	4.55407e-26	1	Hscb
2.75543e-30	-0.0742445	0.018	0.103	4.58365e-26	1	Tmem109
2.85033e-30	-0.136219	0.115	0.249	4.74152e-26	1	Ap1ar
2.89167e-30	-0.09552	0.067	0.181	4.81029e-26	1	Mbd3
2.89497e-30	-0.376884	0.259	0.385	4.81578e-26	1	Ndufs5
2.89742e-30	-0.0776421	0.059	0.169	4.81986e-26	1	Sdhaf4
3.22114e-30	-0.19793	0.055	0.159	5.35836e-26	1	Clic4
3.33869e-30	-0.0884866	0.047	0.151	5.55392e-26	1	Cul2
3.60408e-30	-0.0716279	0.028	0.12	5.99539e-26	1	Zfand1
3.62416e-30	-0.0911773	0.06	0.171	6.02879e-26	1	Ide
4.01866e-30	-0.0773966	0.062	0.175	6.68504e-26	1	Hypk
4.06928e-30	-0.0859577	0.018	0.101	6.76925e-26	1	Msh2
4.31616e-30	-0.149348	0.138	0.28	7.17993e-26	1	Tmem208
4.37369e-30	-0.122616	0.089	0.213	7.27564e-26	1	Sf3b3
5.05927e-30	-0.0672393	0.041	0.14	8.4161e-26	1	Zfyve21
5.23247e-30	-0.0904352	0.061	0.173	8.70422e-26	1	Klhdc2
5.29128e-30	-0.139605	0.109	0.24	8.80205e-26	1	Ddx21
6.05264e-30	-0.0871145	0.059	0.168	1.00686e-25	1	Pycrl
6.35089e-30	-0.0830652	0.026	0.114	1.05647e-25	1	Fam53a
6.69908e-30	-0.342044	0.368	0.485	1.11439e-25	1	Arpc1b
6.84079e-30	-0.0738422	0.028	0.118	1.13797e-25	1	Mrpl39
6.88385e-30	-0.120757	0.122	0.261	1.14513e-25	1	Hagh
7.30164e-30	-0.0953495	0.029	0.12	1.21463e-25	1	Cdc16
7.38967e-30	0.310232	0.576	0.487	1.22927e-25	1	Chmp2b
7.51583e-30	-0.0916374	0.018	0.101	1.25026e-25	1	Vat1
8.22851e-30	-0.105413	0.034	0.128	1.36881e-25	1	Csad
8.83598e-30	0.348303	0.474	0.386	1.46986e-25	1	Plin2
9.25053e-30	-0.166643	0.144	0.286	1.53883e-25	1	1110004F10Rik
9.4702e-30	-0.118414	0.093	0.218	1.57537e-25	1	Aamdc
9.60532e-30	-0.0671817	0.037	0.133	1.59785e-25	1	1110065P20Rik
9.87522e-30	-0.154137	0.139	0.281	1.64274e-25	1	Krtcap3
9.92515e-30	-0.0822652	0.045	0.146	1.65105e-25	1	Bud23
1.03547e-29	-0.112108	0.099	0.228	1.72251e-25	1	Naa15
1.08783e-29	-0.0693423	0.054	0.162	1.80961e-25	1	Med30
1.18679e-29	-0.0754188	0.039	0.136	1.97422e-25	1	Fars2
1.26867e-29	-0.0764466	0.061	0.172	2.11043e-25	1	Nsun2
1.26997e-29	-0.0964719	0.082	0.202	2.11259e-25	1	Mycbp
1.27215e-29	-0.116513	0.11	0.243	2.11621e-25	1	Cfdp1
1.31086e-29	-0.979735	0.712	0.687	2.18062e-25	1	Cox6c
1.33427e-29	-0.098322	0.03	0.121	2.21957e-25	1	Diaph2
1.44186e-29	-0.101634	0.072	0.187	2.39853e-25	1	Lars
1.44742e-29	-0.115826	0.123	0.26	2.40778e-25	1	Erp44
1.46818e-29	-0.106632	0.104	0.233	2.44232e-25	1	Nudt19
1.57131e-29	-0.150591	0.158	0.303	2.61388e-25	1	Eloc
1.64016e-29	-0.245023	0.2	0.34	2.72841e-25	1	Ndufs4
1.6795e-29	0.279885	0.29	0.179	2.79384e-25	1	Ahnak2
1.73994e-29	-0.0719425	0.042	0.141	2.89438e-25	1	Hikeshi
1.74447e-29	-0.0861581	0.102	0.232	2.90193e-25	1	Snrpc
1.74639e-29	-0.171372	0.15	0.29	2.90512e-25	1	Ndufa9
1.79066e-29	-0.068876	0.031	0.122	2.97877e-25	1	Pdrg1
1.79603e-29	-0.0745777	0.025	0.112	2.9877e-25	1	2010320M18Rik
1.82392e-29	-0.112901	0.093	0.218	3.0341e-25	1	Kxd1
1.8398e-29	-0.10364	0.062	0.172	3.0605e-25	1	Trim28
1.84388e-29	-0.157301	0.079	0.195	3.0673e-25	1	Ezh2
1.87491e-29	0.355633	0.701	0.605	3.11891e-25	1	B2m
2.02365e-29	-0.0732718	0.026	0.114	3.36633e-25	1	Nsmce1
2.08406e-29	-0.0582802	0.043	0.143	3.46684e-25	1	Ndufaf3
2.10371e-29	-0.178783	0.094	0.217	3.49953e-25	1	Dennd2d
2.21289e-29	-0.171933	0.181	0.33	3.68114e-25	1	Psmd8
2.30382e-29	0.403587	0.556	0.484	3.8324e-25	1	Azin1
2.31024e-29	-0.084243	0.049	0.152	3.84309e-25	1	Med19
2.34469e-29	-0.0833805	0.049	0.151	3.90039e-25	1	E2f5
2.62488e-29	-0.0769209	0.086	0.208	4.36649e-25	1	Ryk
2.7912e-29	-0.309012	0.212	0.352	4.64316e-25	1	Atp6ap2
2.80529e-29	-0.0812153	0.081	0.2	4.6666e-25	1	Arfip1
2.84386e-29	-0.190062	0.159	0.296	4.73076e-25	1	Mrpl20
2.89924e-29	-0.0821833	0.025	0.112	4.82288e-25	1	Armc10
2.98135e-29	-0.387494	0.239	0.368	4.95947e-25	1	Rpn1
3.16545e-29	0.282892	0.415	0.305	5.26572e-25	1	Gde1
3.52076e-29	0.274325	0.267	0.172	5.85678e-25	1	Ly75
3.81416e-29	-0.163348	0.049	0.149	6.34486e-25	1	2010300C02Rik
4.28816e-29	-0.380711	0.022	0.104	7.13335e-25	1	Muc1
4.49217e-29	-0.0776638	0.066	0.177	7.47273e-25	1	Trappc5
5.1215e-29	-0.0789218	0.058	0.164	8.51962e-25	1	Msra
5.14422e-29	0.307859	0.45	0.361	8.55741e-25	1	Cbl
5.24061e-29	-0.0582122	0.028	0.117	8.71775e-25	1	Acyp1
5.27929e-29	-0.133821	0.123	0.258	8.78209e-25	1	Cops5
5.76226e-29	0.289883	0.293	0.193	9.58552e-25	1	Tbc1d2
6.21644e-29	-0.0902344	0.041	0.138	1.0341e-24	1	Rae1
6.3909e-29	-0.131472	0.11	0.238	1.06313e-24	1	Timm10b
6.66681e-29	0.259114	0.62	0.545	1.10902e-24	1	Jmjd1c
6.71201e-29	-0.129186	0.06	0.166	1.11654e-24	1	Khdrbs3
7.01476e-29	-0.063952	0.02	0.102	1.16691e-24	1	Rpp14
7.06037e-29	-0.0593976	0.039	0.135	1.17449e-24	1	Tmem219
7.13682e-29	-0.129297	0.13	0.268	1.18721e-24	1	Commd6
7.34641e-29	-0.216189	0.194	0.337	1.22208e-24	1	Taf10
7.35105e-29	-0.083204	0.084	0.203	1.22285e-24	1	Gstt2
7.69016e-29	-0.0691092	0.021	0.104	1.27926e-24	1	Pstk
7.83367e-29	-0.098269	0.03	0.12	1.30313e-24	1	Stxbp6
8.5076e-29	0.338165	0.33	0.235	1.41524e-24	1	Arntl
8.56853e-29	-0.0630287	0.038	0.133	1.42537e-24	1	Coa4
9.08689e-29	-0.0673756	0.022	0.106	1.5116e-24	1	Farsa
9.16297e-29	-0.107572	0.09	0.211	1.52426e-24	1	Ccs
9.26948e-29	-0.105914	0.077	0.192	1.54198e-24	1	Smpd3
9.37755e-29	-0.0741627	0.059	0.166	1.55996e-24	1	Mrpl40
1.05064e-28	-0.0704754	0.042	0.139	1.74774e-24	1	Cacfd1
1.095e-28	-0.292544	0.245	0.384	1.82153e-24	1	Copb2
1.18686e-28	0.303499	0.578	0.501	1.97435e-24	1	Plxnb2
1.19066e-28	0.211922	0.309	0.214	1.98066e-24	1	Ddc
1.20165e-28	-0.0870787	0.058	0.163	1.99895e-24	1	Ngdn
1.3116e-28	0.339828	0.514	0.431	2.18184e-24	1	Dnmbp
1.34165e-28	-0.0841227	0.086	0.206	2.23184e-24	1	Mcts1
1.41019e-28	-0.046356	0.045	0.144	2.34584e-24	1	Med29
1.44035e-28	-0.319674	0.137	0.258	2.39601e-24	1	Hgfac
1.51283e-28	-0.1285	0.121	0.252	2.51659e-24	1	Elof1
1.53731e-28	-0.321517	0.3	0.422	2.55732e-24	1	Suclg2
1.73076e-28	-0.0671895	0.042	0.138	2.87911e-24	1	Pofut2
1.73441e-28	-0.0783318	0.021	0.102	2.8852e-24	1	Pnpt1
1.8416e-28	-0.20632	0.167	0.305	3.0635e-24	1	Cct8
1.89861e-28	-0.100022	0.091	0.212	3.15833e-24	1	Mrps31
1.93168e-28	0.366397	0.261	0.172	3.21335e-24	1	Cgnl1
2.01721e-28	-0.606837	0.496	0.554	3.35563e-24	1	Pabpc1
2.08034e-28	-0.140481	0.15	0.293	3.46065e-24	1	Pi4k2b
2.12698e-28	-0.13322	0.105	0.23	3.53823e-24	1	Dnajc1
2.13268e-28	-0.47901	0.304	0.404	3.54771e-24	1	Cox7a2l
2.15247e-28	0.19594	0.145	0.072	3.58064e-24	1	Iyd
2.20995e-28	-0.0701088	0.037	0.13	3.67626e-24	1	Uxt
2.43332e-28	-0.189085	0.049	0.144	4.04782e-24	1	Atp11a
2.55719e-28	-0.087151	0.065	0.174	4.25389e-24	1	Pole4
2.68237e-28	-0.0741424	0.035	0.126	4.46213e-24	1	Ext2
2.75612e-28	-0.106151	0.068	0.177	4.58481e-24	1	Ddx18
2.76753e-28	-0.146715	0.13	0.265	4.60379e-24	1	Tsn
2.88223e-28	-0.115844	0.05	0.149	4.79459e-24	1	Paqr5
2.94464e-28	-1.54643	0.212	0.32	4.89841e-24	1	Sval1
3.00427e-28	-0.170079	0.128	0.259	4.9976e-24	1	Zdhhc21
3.05152e-28	-0.0933652	0.032	0.12	5.0762e-24	1	Ank
3.26082e-28	-0.0741308	0.066	0.175	5.42437e-24	1	Rpp25l
3.34087e-28	-0.0838937	0.097	0.222	5.55753e-24	1	Mrpl27
3.50144e-28	-0.0703636	0.021	0.103	5.82464e-24	1	Zfp771
3.64438e-28	-0.75458	0.07	0.174	6.06243e-24	1	Sct
3.65365e-28	-0.0812995	0.077	0.191	6.07785e-24	1	Commd4
4.43306e-28	-0.0972881	0.092	0.213	7.3744e-24	1	Paqr4
4.57689e-28	-0.113725	0.077	0.19	7.61366e-24	1	Rangap1
4.76804e-28	0.275342	0.28	0.181	7.93164e-24	1	Capn13
4.79982e-28	-0.0419725	0.052	0.154	7.9845e-24	1	Apoo
4.83242e-28	-0.0964078	0.021	0.101	8.03872e-24	1	Bicd1
4.94809e-28	-1.31168	0.682	0.663	8.23115e-24	1	Rpl36
5.33793e-28	-0.386713	0.338	0.45	8.87965e-24	1	Canx
5.42785e-28	-0.421832	0.337	0.44	9.02922e-24	1	Minos1
5.56827e-28	-0.103556	0.117	0.247	9.26282e-24	1	Polr2k
6.01646e-28	-0.12375	0.106	0.231	1.00084e-23	1	Cfap20
6.66764e-28	0.316266	0.42	0.333	1.10916e-23	1	Coro1c
6.67565e-28	-0.0949783	0.049	0.148	1.11049e-23	1	Ahsa2
7.29275e-28	-0.0693996	0.034	0.123	1.21315e-23	1	Maip1
7.75654e-28	-0.079331	0.03	0.116	1.2903e-23	1	Usp36
8.01976e-28	-0.161905	0.157	0.294	1.33409e-23	1	Aurkaip1
8.11264e-28	-0.112394	0.088	0.206	1.34954e-23	1	Nsfl1c
8.16549e-28	0.316943	0.66	0.578	1.35833e-23	1	Ak2
8.34247e-28	-0.0777022	0.033	0.122	1.38777e-23	1	Xpot
8.39621e-28	-0.0974351	0.084	0.2	1.39671e-23	1	Dcxr
8.6264e-28	-0.0716422	0.067	0.176	1.435e-23	1	Wbp1
8.80241e-28	-0.41066	0.276	0.382	1.46428e-23	1	2410015M20Rik
9.15967e-28	-0.172439	0.17	0.311	1.52371e-23	1	Dnajb11
9.37264e-28	-0.0834108	0.078	0.192	1.55914e-23	1	BC003965
1.00196e-27	-0.146165	0.167	0.313	1.66677e-23	1	Rnh1
1.08045e-27	-0.0720451	0.024	0.107	1.79733e-23	1	Smn1
1.12995e-27	-0.0883404	0.028	0.113	1.87968e-23	1	Esrp2
1.16161e-27	0.198989	0.442	0.31	1.93234e-23	1	Nlrp9b
1.21342e-27	-1.32564	0.666	0.647	2.01853e-23	1	Rpl8
1.26718e-27	-0.0733285	0.027	0.112	2.10796e-23	1	Bcl11b
1.35281e-27	-0.100376	0.032	0.119	2.25039e-23	1	Fndc3b
1.37229e-27	-0.125278	0.109	0.234	2.28281e-23	1	Zkscan1
1.37722e-27	0.310032	0.498	0.425	2.291e-23	1	Sp3
1.51661e-27	-0.352456	0.254	0.388	2.52288e-23	1	Xbp1
1.745e-27	-0.147493	0.169	0.311	2.9028e-23	1	Fam104a
1.7856e-27	-0.111694	0.11	0.236	2.97035e-23	1	H13
1.78803e-27	-0.065263	0.027	0.111	2.97438e-23	1	Bag5
1.86975e-27	-0.853827	0.561	0.586	3.11033e-23	1	Cox5a
1.88725e-27	-0.129706	0.099	0.22	3.13944e-23	1	Polr3k
1.90146e-27	-0.456153	0.417	0.513	3.16307e-23	1	Tm9sf2
1.94587e-27	-0.122234	0.037	0.126	3.23695e-23	1	Mctp2
1.95006e-27	-0.0370536	0.026	0.11	3.24393e-23	1	Rpl9-ps6
2.01063e-27	-0.0948485	0.119	0.25	3.34468e-23	1	Cops6
2.17974e-27	-0.0667673	0.039	0.13	3.62599e-23	1	Tfb2m
2.19476e-27	-0.217	0.195	0.338	3.65099e-23	1	Hnrnpd
2.25411e-27	-0.150514	0.161	0.298	3.7497e-23	1	Uqcc2
2.30194e-27	-0.212343	0.237	0.394	3.82928e-23	1	Zfand6
2.35472e-27	0.293681	0.536	0.456	3.91708e-23	1	Ccdc186
2.40657e-27	-0.134537	0.08	0.193	4.00332e-23	1	Bub3
2.4671e-27	-0.0913476	0.1	0.223	4.10402e-23	1	Dap3
2.90394e-27	-0.110357	0.096	0.216	4.83071e-23	1	Zfp652
2.99617e-27	-0.175778	0.168	0.305	4.98413e-23	1	Mrpl18
3.04091e-27	0.259823	0.3	0.202	5.05856e-23	1	Synpo
3.04231e-27	-0.145403	0.106	0.228	5.06088e-23	1	Wars
3.2233e-27	-0.0666394	0.087	0.205	5.36197e-23	1	Arhgap1
3.33356e-27	-0.083461	0.074	0.185	5.54537e-23	1	Aldh9a1
3.77671e-27	-0.299319	0.26	0.39	6.28256e-23	1	Srp9
3.85574e-27	-0.0551462	0.047	0.144	6.41403e-23	1	Tusc2
4.0382e-27	-0.0804337	0.023	0.104	6.71755e-23	1	Eri3
4.35775e-27	-0.0650295	0.049	0.146	7.24912e-23	1	Mphosph6
4.60915e-27	-0.487413	0.48	0.557	7.66732e-23	1	Scp2
4.67399e-27	-0.1868	0.165	0.302	7.77518e-23	1	Dhcr24
4.73972e-27	-0.0785403	0.091	0.21	7.88452e-23	1	Ube2v2
4.8998e-27	-0.147777	0.143	0.276	8.15082e-23	1	Fdx1
5.17943e-27	-0.0751821	0.055	0.155	8.61597e-23	1	Cab39l
5.23924e-27	-0.0699119	0.066	0.173	8.71548e-23	1	Snrpb2
5.78663e-27	-0.0674269	0.05	0.148	9.62606e-23	1	Poldip2
6.32933e-27	-0.129786	0.043	0.134	1.05288e-22	1	Tcf7l1
6.72049e-27	-0.0774399	0.028	0.111	1.11795e-22	1	Timm21
6.76956e-27	0.252452	0.332	0.222	1.12612e-22	1	Tmem140
6.95693e-27	-0.0691994	0.078	0.19	1.15729e-22	1	Stoml2
7.25518e-27	-0.117008	0.049	0.144	1.2069e-22	1	Dcaf17
7.30196e-27	-0.0605064	0.029	0.114	1.21468e-22	1	Nol11
7.67988e-27	-0.0842964	0.024	0.105	1.27755e-22	1	Rfc3
7.82985e-27	-0.0716778	0.048	0.144	1.30249e-22	1	Desi1
7.85936e-27	0.292999	0.557	0.486	1.30741e-22	1	Diaph1
8.21072e-27	-0.092764	0.042	0.134	1.36585e-22	1	Srpk2
8.23125e-27	-0.0901602	0.029	0.113	1.36927e-22	1	Bcl9
8.54228e-27	-0.0503675	0.023	0.104	1.42101e-22	1	Grhpr
8.70565e-27	0.302131	0.398	0.306	1.44818e-22	1	Map4
8.83362e-27	-0.0774473	0.043	0.135	1.46947e-22	1	Emc8
8.84301e-27	-0.0891036	0.095	0.214	1.47103e-22	1	Sec22b
8.9678e-27	-0.102632	0.103	0.226	1.49179e-22	1	Eif4a3
9.36659e-27	-0.077036	0.085	0.2	1.55813e-22	1	Mrps23
9.79519e-27	-0.0542877	0.033	0.119	1.62943e-22	1	Pfdn4
9.82916e-27	-0.0740835	0.069	0.176	1.63508e-22	1	Pdzd11
1.00315e-26	-0.0860139	0.107	0.232	1.66874e-22	1	Pak1ip1
1.0602e-26	-0.300785	0.125	0.24	1.76365e-22	1	Prss23
1.10694e-26	-0.14925	0.04	0.129	1.84139e-22	1	Zfand2a
1.11646e-26	-0.113665	0.121	0.249	1.85724e-22	1	Pfdn2
1.15062e-26	-0.216706	0.217	0.356	1.91406e-22	1	Smim10l1
1.16574e-26	-0.159181	0.135	0.266	1.93921e-22	1	Tom1l1
1.19205e-26	-0.0914268	0.08	0.191	1.98298e-22	1	3830406C13Rik
[truncated: 2,483 more rows]

## Sheet: 2
p_val	avg_log2FC	pct.1	pct.2	p_val_adj	cluster	gene
0	3.86728	0.996	0.421	0	2	1810065E05Rik
0	3.48112	0.938	0.416	0	2	Fabp2
0	2.9529	0.994	0.548	0	2	Guca2a
0	2.92658	0.997	0.576	0	2	Cyp2c55
0	2.65735	0.816	0.102	0	2	Tmigd1
0	2.60468	0.914	0.222	0	2	Emp1
0	2.36787	0.999	0.818	0	2	Phgr1
0	2.24626	0.685	0.113	0	2	Slc10a2
0	2.20546	0.807	0.128	0	2	Aldh1a1
0	2.20414	0.893	0.251	0	2	Mgat4c
0	2.11028	0.854	0.228	0	2	Slc6a14
0	2.10072	0.849	0.176	0	2	Ncoa7
0	2.07639	0.904	0.444	0	2	Ces2a
0	2.01254	0.667	0.079	0	2	Acaa1b
0	1.98947	0.979	0.569	0	2	Rfk
0	1.9783	0.809	0.248	0	2	Hmgcs2
0	1.95853	0.925	0.289	0	2	Ces2e
0	1.81084	0.991	0.763	0	2	Abcb1a
0	1.80483	0.988	0.796	0	2	Lgals3
0	1.78514	0.912	0.514	0	2	Maoa
0	1.76693	0.99	0.747	0	2	Cdhr5
0	1.76573	0.998	0.825	0	2	2200002D01Rik
0	1.75997	0.801	0.331	0	2	Apob
0	1.74483	0.98	0.626	0	2	Acox1
0	1.73976	0.981	0.557	0	2	Ces2c
0	1.73433	0.972	0.511	0	2	Krt20
0	1.72656	0.707	0.115	0	2	Cyp2c65
0	1.71486	0.619	0.056	0	2	Cyp4b1
0	1.7052	0.993	0.77	0	2	Muc3
0	1.69193	0.649	0.071	0	2	Slc51a
0	1.68686	0.93	0.512	0	2	Higd1a
0	1.68365	0.9	0.473	0	2	Ethe1
0	1.6505	0.775	0.117	0	2	Dpep1
0	1.64029	0.999	0.819	0	2	Ceacam1
0	1.62948	0.962	0.508	0	2	Cdhr2
0	1.61588	0.671	0.08	0	2	Pdk4
0	1.59915	0.88	0.418	0	2	Abcd3
0	1.59595	0.936	0.495	0	2	Scp2
0	1.58243	0.935	0.403	0	2	Mep1a
0	1.58028	0.94	0.478	0	2	4931406C07Rik
0	1.50744	0.829	0.227	0	2	Lpin2
0	1.49943	0.801	0.353	0	2	Fam162a
0	1.49699	0.887	0.372	0	2	Sdcbp2
0	1.46023	0.801	0.268	0	2	Mettl7b
0	1.43174	0.784	0.134	0	2	Mgll
0	1.42951	0.847	0.35	0	2	Chp1
0	1.41354	0.875	0.459	0	2	Hpgd
0	1.40853	0.86	0.308	0	2	Abcg2
0	1.36697	1	0.956	0	2	Lypd8
0	1.36569	0.63	0.109	0	2	Apol10a
0	1.35437	0.83	0.253	0	2	Prom1
0	1.35197	0.899	0.35	0	2	Slc9a2
0	1.33897	0.568	0.061	0	2	Cpn1
0	1.33076	0.924	0.364	0	2	Prss30
0	1.32893	0.657	0.082	0	2	Slc9a3
0	1.32401	0.849	0.349	0	2	Cyp3a13
0	1.2976	0.736	0.153	0	2	Fmo5
0	1.26289	0.913	0.5	0	2	Slc9a3r1
0	1.25641	0.609	0.076	0	2	Slc51b
0	1.25506	0.843	0.38	0	2	Hsd17b11
0	1.2436	0.764	0.219	0	2	Hsd3b3
0	1.23711	0.822	0.269	0	2	Sectm1b
0	1.236	0.714	0.159	0	2	Prss23
0	1.20818	0.809	0.249	0	2	Gcnt3
0	1.19373	0.972	0.696	0	2	Nudt4
0	1.18192	0.791	0.28	0	2	H2-Q2
0	1.17369	0.856	0.432	0	2	Hadha
0	1.16995	0.771	0.287	0	2	Hsd17b2
0	1.15562	0.764	0.218	0	2	Cyp4f14
0	1.12933	0.68	0.142	0	2	Mep1b
0	1.11999	0.934	0.61	0	2	Pls1
0	1.09716	0.524	0.051	0	2	Sptssb
0	1.09463	0.724	0.197	0	2	Gda
0	1.08238	0.734	0.141	0	2	Slc13a2
0	1.06645	0.899	0.41	0	2	Clec2h
0	1.04939	0.496	0.07	0	2	Cyp2d26
0	1.03471	0.735	0.169	0	2	Ppfia3
0	1.02863	0.776	0.313	0	2	Por
0	0.992603	0.993	0.857	0	2	Spint2
0	0.975701	0.615	0.179	0	2	Mpst
0	0.949261	0.73	0.217	0	2	Mall
0	0.923008	0.563	0.146	0	2	Cat
0	0.909209	0.628	0.122	0	2	Isx
0	0.90484	0.575	0.109	0	2	Cda
0	0.904652	0.546	0.126	0	2	Ehhadh
0	0.899449	0.72	0.229	0	2	Ermp1
0	0.887765	0.634	0.103	0	2	Fa2h
0	0.887375	0.496	0.058	0	2	Mpp1
0	0.885437	0.422	0.06	0	2	Creb3l3
0	0.871303	0.607	0.13	0	2	Slc35d1
0	0.864884	0.604	0.171	0	2	Scarb2
0	0.850616	0.616	0.109	0	2	Dgat2
0	0.824883	0.471	0.066	0	2	Prkg2
0	0.824039	0.633	0.171	0	2	Gramd3
0	0.814853	0.55	0.069	0	2	H2-T3
0	0.808626	0.481	0.059	0	2	Ces2b
0	0.795191	0.372	0.024	0	2	Mal
0	0.790794	0.528	0.065	0	2	Adra2a
0	0.788051	0.394	0.05	0	2	Slc13a1
0	0.775971	0.522	0.079	0	2	Clec2e
0	0.770483	0.586	0.149	0	2	Abhd6
0	0.766526	0.63	0.191	0	2	Slc25a10
0	0.760359	0.564	0.137	0	2	Ppcs
0	0.744793	0.443	0.022	0	2	Abca12
0	0.737094	0.495	0.036	0	2	Slc3a1
0	0.729401	0.629	0.167	0	2	Kbtbd11
0	0.725109	0.551	0.075	0	2	Pdlim2
0	0.724936	0.57	0.117	0	2	Slc27a4
0	0.717543	0.376	0.025	0	2	Prap1
0	0.693753	0.531	0.098	0	2	Stk10
0	0.685004	0.507	0.11	0	2	Nceh1
0	0.664388	0.493	0.099	0	2	Osr2
0	0.653605	0.375	0.036	0	2	Maf
0	0.649185	0.533	0.097	0	2	Lipa
0	0.639073	0.516	0.071	0	2	Pcsk5
0	0.630253	0.441	0.051	0	2	Acot4
0	0.620793	0.509	0.103	0	2	Hkdc1
0	0.61109	0.489	0.083	0	2	Atp11a
0	0.581449	0.472	0.078	0	2	Mapre3
0	0.578992	0.31	0.013	0	2	Vnn1
0	0.560074	0.404	0.033	0	2	Ugt1a1
0	0.546933	0.441	0.084	0	2	Fgl2
0	0.533381	0.446	0.086	0	2	Tmem139
0	0.510601	0.35	0.028	0	2	Arg2
0	0.499008	0.328	0.033	0	2	Acot2
0	0.496941	0.299	0.015	0	2	Angptl4
0	0.486817	0.392	0.051	0	2	Gpt
0	0.474596	0.332	0.037	0	2	Amn
0	0.467244	0.322	0.02	0	2	Cidec
0	0.464513	0.354	0.039	0	2	Gm8909
0	0.461336	0.378	0.032	0	2	Btnl1
0	0.461215	0.259	0.01	0	2	Alpi
0	0.411914	0.23	0.013	0	2	Cubn
1.60654e-307	0.327727	0.185	0.008	2.67248e-303	2	St3gal5
1.15102e-305	0.795809	0.718	0.244	1.91473e-301	2	D1Ertd622e
1.47716e-304	0.674533	0.6	0.179	2.45725e-300	2	Dhrs7b
3.20739e-302	0.94216	0.824	0.37	5.33549e-298	2	Myo7b
4.26164e-301	0.907903	0.746	0.306	7.08923e-297	2	Entpd5
1.98041e-300	0.80776	0.663	0.216	3.29442e-296	2	Snrk
6.70149e-300	1.07429	0.924	0.508	1.11479e-295	2	Sgk1
9.15744e-300	0.412149	0.278	0.03	1.52334e-295	2	Cst6
3.03621e-299	1.01603	0.852	0.43	5.05073e-295	2	Cast
3.21266e-297	0.510993	0.433	0.083	5.34426e-293	2	Slc22a5
4.03975e-296	0.796005	0.759	0.296	6.72013e-292	2	Itpk1
1.13919e-295	1.09627	0.967	0.667	1.89504e-291	2	Ugdh
1.0549e-292	0.688921	0.584	0.168	1.75483e-288	2	Elovl6
1.745e-291	1.06874	0.946	0.655	2.90281e-287	2	Sult1d1
6.54105e-291	0.89986	0.826	0.369	1.0881e-286	2	Coro2a
1.37162e-289	0.770588	0.66	0.223	2.28169e-285	2	Metrnl
1.74909e-289	1.13483	0.943	0.578	2.90961e-285	2	B2m
2.44421e-286	1.00627	0.474	0.116	4.06594e-282	2	Rnf152
2.50682e-286	0.391825	0.378	0.067	4.17009e-282	2	Chn2
2.58212e-286	0.93253	0.622	0.196	4.29535e-282	2	Ndrg1
6.66496e-286	1.2624	0.998	0.95	1.10872e-281	2	Fth1
7.38675e-284	0.928261	0.651	0.239	1.22879e-279	2	Pon2
1.28732e-282	0.662387	0.604	0.178	2.14145e-278	2	Srxn1
1.5244e-281	1.08518	0.934	0.639	2.53584e-277	2	Atp2b1
1.18773e-279	0.796113	0.756	0.279	1.97578e-275	2	Lamb3
1.7632e-279	1.02825	0.85	0.419	2.93308e-275	2	Taldo1
3.53807e-279	0.422433	0.32	0.045	5.88558e-275	2	Dhrs9
9.76149e-279	0.325012	0.211	0.015	1.62382e-274	2	2010001M07Rik
1.30371e-278	0.736613	0.639	0.208	2.16872e-274	2	Nr1h4
2.08104e-278	0.989308	0.912	0.59	3.4618e-274	2	Vil1
6.79776e-276	0.821812	0.787	0.312	1.13081e-271	2	Espn
4.96416e-275	0.724477	0.598	0.183	8.25788e-271	2	Muc3a
6.34389e-275	0.675765	0.632	0.195	1.05531e-270	2	Clcn2
8.03131e-275	0.251811	0.199	0.013	1.33601e-270	2	Ugt8a
1.40147e-274	0.721069	0.746	0.254	2.33134e-270	2	Sgk2
9.63768e-272	1.19735	0.748	0.298	1.60323e-267	2	Irf7
1.49069e-271	1.13952	0.893	0.575	2.47975e-267	2	Iqgap2
1.64393e-271	0.618388	0.552	0.158	2.73468e-267	2	Slc30a4
3.48435e-270	0.938813	0.713	0.302	5.79621e-266	2	Pank3
1.57926e-267	0.436505	0.376	0.073	2.6271e-263	2	Stard5
5.04982e-266	0.851959	0.738	0.318	8.40038e-262	2	Mal2
8.39458e-266	0.355868	0.293	0.04	1.39644e-261	2	Itpripl2
2.11778e-265	0.815594	0.791	0.336	3.52293e-261	2	Slc35f5
2.35779e-264	0.959477	0.978	0.793	3.92218e-260	2	Muc13
2.70023e-264	0.725854	0.639	0.221	4.49184e-260	2	Appl1
2.75359e-262	0.996493	0.896	0.561	4.58059e-258	2	Cdh17
3.64519e-262	0.983843	0.949	0.682	6.06377e-258	2	Tmbim6
4.68025e-262	0.794062	0.709	0.251	7.78559e-258	2	Gm3054
5.07612e-262	0.656696	0.67	0.225	8.44413e-258	2	Fam3b
3.12422e-261	0.837171	0.816	0.39	5.19714e-257	2	Myo5b
5.71924e-261	3.42463	0.926	0.731	9.51395e-257	2	Car1
6.54628e-261	1.1279	0.857	0.466	1.08897e-256	2	Sppl2a
1.14279e-260	1.03248	0.861	0.482	1.90103e-256	2	Gsto1
3.68803e-258	0.724081	0.648	0.235	6.13504e-254	2	Gclc
1.04725e-257	1.02078	0.975	0.746	1.74209e-253	2	Tgoln1
1.303e-257	0.950301	0.642	0.251	2.16754e-253	2	Agpat2
1.65804e-257	0.569524	0.501	0.135	2.75815e-253	2	Adtrp
8.54093e-257	0.555295	0.412	0.089	1.42078e-252	2	Naaladl1
2.69134e-255	0.848406	0.972	0.734	4.47704e-251	2	Prr15l
2.8341e-255	0.753597	0.525	0.169	4.71453e-251	2	Hsd17b4
5.27471e-253	0.831105	0.536	0.17	8.77448e-249	2	Crot
4.73411e-251	0.386958	0.401	0.08	7.87519e-247	2	Rhof
7.15452e-251	1.00946	0.921	0.528	1.19015e-246	2	Neu1
1.50928e-250	0.40747	0.364	0.071	2.51069e-246	2	Slc52a2
2.22404e-250	0.726783	0.603	0.206	3.69969e-246	2	Pnpo
1.69508e-249	1.01272	0.851	0.51	2.81976e-245	2	Gpi1
2.92585e-249	0.368126	0.248	0.03	4.86715e-245	2	Tmem252
5.71959e-249	0.851015	0.749	0.337	9.51453e-245	2	Glrx
1.01219e-246	0.479259	0.317	0.054	1.68377e-242	2	Rap2b
4.05095e-244	0.959911	0.999	0.957	6.73875e-240	2	Actb
8.69549e-244	1.31567	0.92	0.581	1.44649e-239	2	Dbi
4.79805e-243	0.590703	0.519	0.146	7.98156e-239	2	Asap1
2.45044e-242	0.907764	0.867	0.491	4.0763e-238	2	Ugt2b34
2.95792e-241	0.679487	0.617	0.216	4.9205e-237	2	Abcc3
8.05572e-241	0.259979	0.214	0.021	1.34007e-236	2	Paqr8
1.98176e-240	0.276588	0.268	0.036	3.29665e-236	2	Rhod
2.20039e-240	0.872689	0.783	0.383	3.66036e-236	2	Papss2
8.30779e-240	0.51852	0.47	0.128	1.382e-235	2	Spryd7
2.76682e-239	0.203829	0.167	0.01	4.6026e-235	2	Apol6
1.3524e-238	0.438894	0.476	0.121	2.24972e-234	2	Adap1
5.23384e-237	0.513511	0.601	0.191	8.70649e-233	2	Sema4b
5.36084e-237	0.932906	0.925	0.531	8.91776e-233	2	Ctss
9.98525e-237	0.293844	0.186	0.015	1.66105e-232	2	Tgfbi
1.29565e-236	0.533266	0.24	0.029	2.15531e-232	2	Enpep
6.27829e-236	0.873071	0.788	0.379	1.04439e-231	2	Ucp2
8.47899e-236	0.80648	0.715	0.31	1.41048e-231	2	Tmem171
4.32577e-235	0.39086	0.212	0.021	7.19592e-231	2	Ifit1
1.49969e-234	0.809059	0.536	0.175	2.49473e-230	2	Aldob
2.31182e-234	0.885569	0.915	0.584	3.84572e-230	2	Gipc2
9.4611e-233	0.727992	0.618	0.221	1.57385e-228	2	Slc39a4
6.3504e-232	0.655741	0.651	0.245	1.05639e-227	2	Heph
3.41831e-229	0.842654	0.97	0.779	5.68636e-225	2	Erbin
5.62434e-229	0.692638	0.622	0.237	9.35609e-225	2	Dhcr24
4.16436e-228	0.32803	0.22	0.025	6.92742e-224	2	St3gal1
1.82264e-227	0.548095	0.533	0.169	3.03196e-223	2	Wdfy1
7.37804e-227	0.76277	0.713	0.321	1.22734e-222	2	Ildr1
1.11815e-226	0.679233	0.612	0.223	1.86004e-222	2	Cndp2
1.29266e-225	0.670991	0.728	0.308	2.15034e-221	2	Ptprd
8.06165e-224	0.893512	0.959	0.685	1.34106e-219	2	Eps8
5.01705e-223	0.334388	0.301	0.053	8.34586e-219	2	Fam3c
1.11424e-222	0.817593	0.719	0.346	1.85354e-218	2	Hadhb
1.62415e-222	0.95291	0.883	0.527	2.70177e-218	2	Serpinb6a
4.22844e-222	0.37072	0.294	0.051	7.03401e-218	2	Tbx3
1.44299e-221	0.762631	0.853	0.457	2.40042e-217	2	St14
1.10634e-220	1.15805	0.837	0.488	1.8404e-216	2	Selenbp1
3.57076e-220	0.274848	0.251	0.035	5.93996e-216	2	Hsd3b2
3.79704e-220	0.818938	0.996	0.883	6.31637e-216	2	Cldn7
1.58861e-219	0.750356	0.816	0.405	2.64266e-215	2	Zmiz1
2.24344e-219	0.679478	0.661	0.271	3.73196e-215	2	Frk
5.5147e-219	0.246142	0.195	0.019	9.17371e-215	2	Gm21885
1.03533e-218	0.821317	0.873	0.516	1.72226e-214	2	Rock2
1.17281e-217	0.820658	0.704	0.318	1.95097e-213	2	Ugp2
4.01433e-217	0.208843	0.117	0.003	6.67783e-213	2	Cyp4a10
1.05798e-216	0.780859	0.698	0.326	1.75995e-212	2	Phyh
2.17754e-216	0.648699	0.519	0.155	3.62233e-212	2	Apol7a
1.23143e-215	0.433729	0.457	0.119	2.04848e-211	2	C130074G19Rik
2.88187e-215	0.58624	0.661	0.242	4.79399e-211	2	Cideb
3.71684e-215	0.306118	0.308	0.057	6.18296e-211	2	Tmem238l
1.75692e-214	0.92247	0.784	0.408	2.92264e-210	2	Cbr1
2.7806e-214	0.920149	0.854	0.498	4.62553e-210	2	Edf1
7.54257e-214	0.245032	0.133	0.006	1.25471e-209	2	Epop
4.97552e-213	0.665415	0.683	0.27	8.27679e-209	2	Tmem236
8.58081e-213	0.671782	0.623	0.24	1.42742e-208	2	Fkbp5
1.55553e-212	0.381113	0.363	0.084	2.58762e-208	2	Dpyd
8.01651e-212	0.228258	0.187	0.018	1.33355e-207	2	Bmp1
1.16838e-211	0.210524	0.195	0.02	1.9436e-207	2	Gdpd2
1.47064e-211	0.826452	0.951	0.695	2.44641e-207	2	H2-D1
2.2547e-211	0.569687	0.583	0.194	3.7507e-207	2	Kctd12
7.56556e-210	0.785042	0.828	0.392	1.25853e-205	2	Slc17a4
2.37541e-208	0.497283	0.378	0.086	3.95149e-204	2	Nckap5
2.76381e-208	0.545839	0.545	0.179	4.59761e-204	2	Cdx2
1.71038e-207	0.529597	0.441	0.131	2.84521e-203	2	Homer2
6.00481e-207	0.594003	0.556	0.198	9.989e-203	2	Zdhhc21
6.95386e-207	0.838448	0.941	0.696	1.15677e-202	2	Dsg2
1.61333e-206	0.690904	0.772	0.356	2.68378e-202	2	Sema3c
2.9412e-206	0.638816	0.644	0.259	4.89268e-202	2	Slc4a2
3.47977e-206	1.37367	0.89	0.583	5.7886e-202	2	Mgst3
4.24088e-206	0.482788	0.219	0.028	7.0547e-202	2	Grin3a
6.50654e-206	0.518481	0.531	0.168	1.08236e-201	2	Optn
9.44936e-206	0.626795	0.624	0.24	1.5719e-201	2	Pde9a
1.09313e-205	0.658775	0.662	0.271	1.81843e-201	2	Ank3
1.5239e-204	0.391311	0.427	0.111	2.535e-200	2	Slc16a5
1.80267e-204	0.231691	0.217	0.028	2.99874e-200	2	Acacb
2.16845e-204	0.640091	0.667	0.275	3.60722e-200	2	Cipc
5.10691e-203	0.443555	0.324	0.07	8.49534e-199	2	Tubb2a
7.27164e-203	0.24909	0.218	0.029	1.20964e-198	2	Tiam2
1.35178e-202	0.64547	0.683	0.295	2.24869e-198	2	Secisbp2l
5.96367e-202	0.951791	0.984	0.804	9.92057e-198	2	Calm1
1.49214e-201	0.996871	0.849	0.514	2.48217e-197	2	Ahcyl2
1.88538e-201	0.902753	0.812	0.454	3.13632e-197	2	Vdac3
1.91966e-201	0.630767	0.505	0.165	3.19335e-197	2	Gm3336
1.95276e-201	1.07749	0.926	0.67	3.24842e-197	2	S100a10
4.48626e-201	0.810119	0.845	0.494	7.4629e-197	2	Ptp4a1
4.71534e-200	0.688571	0.714	0.333	7.84397e-196	2	Tmem54
1.48691e-199	0.488033	0.451	0.136	2.47347e-195	2	Slc22a18
6.01881e-199	0.42017	0.292	0.056	1.00123e-194	2	Ces1g
2.78028e-198	0.800344	0.996	0.932	4.62499e-194	2	Epcam
4.49245e-197	0.488711	0.564	0.188	7.47319e-193	2	Myo19
2.74299e-196	0.651348	0.681	0.28	4.56297e-192	2	Mier3
5.78174e-196	0.897306	0.865	0.531	9.61792e-192	2	Cystm1
7.83338e-196	0.363235	0.43	0.116	1.30308e-191	2	Dgkq
1.33045e-195	0.320477	0.288	0.055	2.21321e-191	2	AA986860
1.62241e-195	0.780254	0.876	0.551	2.69888e-191	2	Actr3
1.63131e-195	0.355115	0.385	0.098	2.71368e-191	2	Gpr160
1.62651e-194	0.231244	0.231	0.034	2.70569e-190	2	Slc8a1
3.16346e-194	1.61007	0.551	0.21	5.26242e-190	2	Clca4a
4.58533e-194	0.413548	0.313	0.068	7.6277e-190	2	Scd1
1.52144e-193	0.391801	0.398	0.099	2.53092e-189	2	Cyp2d22
4.15101e-192	0.194034	0.436	0.122	6.9052e-188	2	Sct
4.49219e-192	0.214176	0.146	0.011	7.47277e-188	2	Saa3
3.79726e-191	0.910011	0.878	0.562	6.31675e-187	2	Bsg
1.26329e-190	0.633089	0.797	0.39	2.10148e-186	2	Trpm4
2.3838e-190	0.68012	0.719	0.329	3.96545e-186	2	Cldn23
3.18865e-190	0.567929	0.601	0.221	5.30431e-186	2	Lrp1
3.49887e-190	0.553175	0.541	0.201	5.82037e-186	2	Aldh3a2
4.82557e-190	-1.2927	0.801	0.872	8.02733e-186	2	Pigr
5.43278e-190	0.529184	0.537	0.196	9.03742e-186	2	Sdc1
7.43818e-190	0.484751	0.553	0.191	1.23734e-185	2	Slc30a1
1.46745e-189	0.747895	0.481	0.153	2.4411e-185	2	Slc34a2
2.03286e-188	0.663315	0.728	0.358	3.38167e-184	2	Ppp1r14d
2.68961e-188	0.758673	0.838	0.485	4.47417e-184	2	Slc44a4
3.44962e-188	0.60096	0.757	0.318	5.73844e-184	2	Ptprh
3.89131e-188	0.469582	0.524	0.18	6.4732e-184	2	Rap2c
7.22798e-188	0.297387	0.288	0.059	1.20237e-183	2	Ppara
8.59249e-188	1.11811	0.922	0.621	1.42936e-183	2	2610528A11Rik
8.61263e-187	0.205144	0.151	0.013	1.43271e-182	2	Akr1b7
2.55804e-186	0.73804	0.849	0.498	4.2553e-182	2	Erbb3
2.07821e-185	0.388477	0.424	0.121	3.45709e-181	2	Dhrs11
2.45281e-185	1.10653	0.777	0.414	4.08026e-181	2	Pmp22
8.17839e-185	0.581271	0.672	0.278	1.36047e-180	2	Arhgap27
9.28196e-185	0.918993	0.963	0.78	1.54405e-180	2	Itm2b
4.68798e-184	1.1076	0.973	0.862	7.79846e-180	2	Crip1
6.18303e-184	0.387829	0.393	0.11	1.02855e-179	2	Hsdl2
8.38047e-184	0.487158	0.496	0.176	1.39409e-179	2	Cpt2
1.94568e-183	0.703438	0.904	0.608	3.23664e-179	2	Ctnnb1
2.94955e-183	0.470917	0.472	0.157	4.90658e-179	2	Insig2
5.87337e-183	0.686952	0.814	0.459	9.77034e-179	2	Capzb
1.30767e-182	0.594036	0.703	0.321	2.17531e-178	2	Nr3c1
1.06493e-181	0.601697	0.696	0.328	1.77152e-177	2	Zfand6
1.50135e-181	0.79738	0.942	0.695	2.49749e-177	2	Dsp
1.89945e-181	0.720505	0.787	0.401	3.15973e-177	2	Endod1
2.68494e-180	0.639991	0.71	0.348	4.4664e-176	2	Xiap
4.50889e-180	0.530262	0.534	0.202	7.50055e-176	2	Prpsap1
6.64736e-180	0.62039	0.675	0.291	1.10579e-175	2	Plekha1
2.12811e-179	0.6136	0.643	0.271	3.54011e-175	2	Slc2a1
3.15959e-179	0.640863	0.78	0.418	5.25598e-175	2	Mvp
2.30469e-178	0.360971	0.405	0.113	3.83384e-174	2	Slc23a2
2.99818e-178	0.186882	0.171	0.019	4.98747e-174	2	Me1
6.9767e-178	0.674038	0.808	0.444	1.16057e-173	2	Sptlc2
9.7715e-178	0.476977	0.406	0.118	1.62549e-173	2	Ephx2
1.02051e-177	0.527374	0.469	0.153	1.69761e-173	2	Arl14
1.17491e-177	0.406501	0.509	0.173	1.95446e-173	2	Gucd1
2.54313e-177	0.165871	0.151	0.014	4.2305e-173	2	Fyb2
5.85965e-177	0.637664	0.676	0.326	9.74752e-173	2	Nus1
4.62597e-176	0.38471	0.409	0.116	7.69531e-172	2	Fam189a2
5.8755e-176	0.616054	0.724	0.353	9.7739e-172	2	Gucy2c
2.03282e-175	0.659298	0.79	0.409	3.38159e-171	2	Cpeb4
4.38907e-175	0.464308	0.557	0.206	7.30121e-171	2	Fbxo25
7.19609e-175	0.490393	0.532	0.203	1.19707e-170	2	Gltp
1.05347e-174	0.874715	0.92	0.677	1.75244e-170	2	Ezr
7.00869e-174	0.467299	0.528	0.187	1.1659e-169	2	Mylk
7.74283e-174	0.676306	0.731	0.362	1.28802e-169	2	Etfb
1.42608e-172	0.279661	0.207	0.031	2.37229e-168	2	Tlr2
1.44974e-172	0.689796	0.901	0.583	2.41165e-168	2	Hnf4a
2.81557e-172	0.76402	0.844	0.491	4.68371e-168	2	Tspan3
3.36429e-172	0.21903	0.207	0.031	5.5965e-168	2	Abcc5
4.18787e-172	0.79604	0.924	0.653	6.96652e-168	2	Cxadr
6.94518e-172	0.642957	0.885	0.495	1.15533e-167	2	Specc1l
2.48051e-171	0.43525	0.372	0.105	4.12632e-167	2	Flrt3
2.51792e-171	0.646769	0.603	0.263	4.18856e-167	2	Hint3
1.14712e-170	0.528291	0.564	0.225	1.90824e-166	2	Pde5a
2.01015e-170	0.675941	0.799	0.371	3.34389e-166	2	Lhfpl2
2.14198e-170	0.568954	0.688	0.325	3.56318e-166	2	Atp6v0a2
4.05803e-170	0.336322	0.28	0.061	6.75054e-166	2	Car12
6.23966e-170	0.719783	0.699	0.355	1.03797e-165	2	Perp
1.94467e-169	0.413759	0.507	0.178	3.23496e-165	2	Vwa5a
3.54151e-169	0.78098	0.878	0.568	5.89131e-165	2	Hist1h2bc
5.01582e-169	0.676314	0.799	0.408	8.34382e-165	2	Tmcc3
1.7046e-168	0.545246	0.562	0.232	2.8356e-164	2	Dsc2
3.29808e-168	0.363875	0.417	0.118	5.48635e-164	2	Btnl6
9.70302e-168	0.528757	0.593	0.245	1.6141e-163	2	Clrn3
5.62958e-167	0.696299	0.862	0.546	9.36481e-163	2	Gpx4
8.80112e-167	0.521564	0.601	0.255	1.46407e-162	2	Znrf2
1.8685e-166	0.666758	0.702	0.354	3.10825e-162	2	Mtch2
3.18596e-166	0.510106	0.384	0.114	5.29984e-162	2	Ces1d
4.96872e-166	0.31555	0.388	0.108	8.26547e-162	2	Ankrd50
7.47335e-166	1.2165	0.857	0.561	1.24319e-161	2	Plac8
2.03395e-165	0.38513	0.401	0.122	3.38348e-161	2	Fcgrt
7.1098e-164	0.469316	0.649	0.277	1.18272e-159	2	Parp4
9.27313e-164	0.19269	0.197	0.029	1.54259e-159	2	Tsku
1.17471e-163	0.564841	0.667	0.306	1.95414e-159	2	Cers6
2.10295e-163	0.286193	0.365	0.095	3.49827e-159	2	Plekhg6
2.35208e-163	0.466859	0.598	0.251	3.91268e-159	2	Lcorl
2.75293e-163	0.626417	0.867	0.514	4.57949e-159	2	Slc25a20
7.0491e-163	0.582035	0.747	0.373	1.17262e-158	2	Numa1
1.18794e-162	0.74799	0.678	0.329	1.97614e-158	2	Ech1
3.2946e-162	0.525898	0.661	0.306	5.48057e-158	2	Coro1c
4.36308e-162	0.676108	0.934	0.707	7.25799e-158	2	Actn4
9.66889e-162	0.381307	0.436	0.142	1.60842e-157	2	Erlin1
2.79129e-161	0.539825	0.687	0.327	4.6433e-157	2	Sft2d2
2.87029e-161	0.576027	0.543	0.213	4.77474e-157	2	Fam83b
3.30864e-161	0.610835	0.809	0.433	5.50392e-157	2	Ssfa2
1.08194e-160	0.566886	0.517	0.201	1.79981e-156	2	Lgals3bp
3.84796e-160	0.416107	0.514	0.183	6.40108e-156	2	Mertk
4.86465e-159	0.446943	0.524	0.198	8.09235e-155	2	B4galnt2
6.50542e-159	0.440355	0.439	0.156	1.08218e-154	2	Pgm2
1.46679e-158	0.608241	0.759	0.386	2.44e-154	2	Rflnb
2.35167e-158	0.642415	0.864	0.529	3.912e-154	2	Vdr
4.18574e-158	0.629258	0.77	0.434	6.96298e-154	2	Ifngr2
1.61225e-157	0.619448	0.791	0.413	2.68198e-153	2	Mmp15
5.34798e-157	0.721404	0.817	0.468	8.89637e-153	2	H2-T23
1.23678e-156	0.244238	0.178	0.024	2.05739e-152	2	A430105I19Rik
2.46412e-156	0.465878	0.508	0.188	4.09907e-152	2	Agpat4
4.0724e-156	0.352723	0.403	0.122	6.77444e-152	2	Crybg2
1.63031e-155	0.63556	0.764	0.421	2.71202e-151	2	Ghitm
2.18852e-155	0.671427	0.894	0.582	3.64061e-151	2	Abhd2
2.77583e-155	0.469232	0.641	0.277	4.6176e-151	2	Mxi1
3.69718e-155	0.283981	0.22	0.039	6.15025e-151	2	Gm15998
4.50438e-155	0.668805	0.854	0.567	7.49304e-151	2	Ppp2ca
7.66041e-155	0.972113	0.944	0.751	1.27431e-150	2	Tspan1
1.21679e-154	0.346721	0.378	0.118	2.02413e-150	2	Pxmp4
1.26069e-154	0.565758	0.617	0.286	2.09715e-150	2	Pgrmc1
4.34894e-154	0.516231	0.55	0.221	7.23446e-150	2	Filip1l
4.79396e-154	0.446908	0.552	0.224	7.97475e-150	2	Ankib1
6.73054e-154	0.308697	0.36	0.102	1.11963e-149	2	Fez2
1.66852e-153	0.62508	0.662	0.303	2.77558e-149	2	Tkt
5.75105e-153	0.651364	0.901	0.616	9.56687e-149	2	Mier1
9.19895e-153	0.304838	0.381	0.113	1.53025e-148	2	Rxra
2.25374e-152	0.810998	0.979	0.81	3.7491e-148	2	Selenop
9.78303e-151	0.69862	0.992	0.908	1.62741e-146	2	H2-K1
1.15462e-150	0.402993	0.492	0.166	1.92071e-146	2	Plscr4
3.61253e-150	0.825958	0.947	0.66	6.00944e-146	2	Tmsb4x
3.01099e-149	0.576875	0.688	0.335	5.00878e-145	2	Daam1
5.96555e-149	0.529829	0.732	0.377	9.92369e-145	2	Plekha8
7.30636e-149	0.633773	0.84	0.505	1.21541e-144	2	Sult1b1
3.21703e-148	0.48492	0.697	0.341	5.35152e-144	2	Fam98c
3.85792e-148	0.211665	0.216	0.04	6.41765e-144	2	Gpat3
9.72e-148	0.382995	0.48	0.166	1.61692e-143	2	Kalrn
3.74842e-147	0.540274	0.68	0.329	6.23549e-143	2	Gclm
1.04892e-146	0.456493	0.499	0.206	1.74487e-142	2	Lpcat3
3.55402e-146	0.369254	0.492	0.183	5.91211e-142	2	Naprt
3.55517e-146	0.653371	0.862	0.573	5.91402e-142	2	Smim22
5.39199e-146	0.137526	0.116	0.009	8.96957e-142	2	Erich4
4.25295e-145	0.357044	0.412	0.141	7.07477e-141	2	Hipk2
7.72637e-145	0.48648	0.651	0.298	1.28528e-140	2	Slc22a23
1.46257e-144	0.378991	0.409	0.142	2.43299e-140	2	Pparg
1.63509e-144	0.184454	0.179	0.027	2.71997e-140	2	Lrp12
2.24975e-144	0.407227	0.55	0.227	3.74246e-140	2	Slc39a9
2.32603e-143	0.433708	0.47	0.172	3.86935e-139	2	Prkx
3.24629e-143	0.364553	0.472	0.174	5.40021e-139	2	Ano10
6.37315e-143	0.329507	0.349	0.108	1.06017e-138	2	Pex11a
6.73498e-143	0.583153	0.614	0.272	1.12036e-138	2	Bmp3
1.0995e-142	0.626119	0.514	0.222	1.82902e-138	2	Acaa2
1.53319e-142	0.416102	0.514	0.211	2.55047e-138	2	Tom1l1
3.42037e-142	0.592877	0.827	0.483	5.68979e-138	2	Ablim1
3.64925e-142	0.59461	0.856	0.502	6.07052e-138	2	Naip1
8.75214e-142	0.585832	0.691	0.362	1.45592e-137	2	Plin2
1.70194e-141	0.588701	0.683	0.334	2.83118e-137	2	Ier5
6.00334e-141	0.384638	0.507	0.202	9.98656e-137	2	Bak1
9.48645e-141	0.400228	0.543	0.218	1.57807e-136	2	Crybg1
1.2369e-140	0.632231	0.833	0.526	2.05759e-136	2	Sod1
1.71058e-140	0.515838	0.77	0.414	2.84554e-136	2	Lrrfip2
2.43376e-140	0.676972	0.951	0.713	4.04857e-136	2	Lmo7
3.0568e-140	0.60302	0.645	0.317	5.08499e-136	2	Aoc1
3.84245e-140	0.583832	0.91	0.593	6.39191e-136	2	Eps8l2
4.49662e-140	0.470523	0.559	0.246	7.48013e-136	2	Fuca2
7.85717e-140	0.606392	0.832	0.538	1.30704e-135	2	Mapk3
1.775e-139	0.488739	0.544	0.242	2.95272e-135	2	Acadvl
3.44638e-139	0.54194	0.693	0.362	5.73305e-135	2	Ctsd
7.51314e-139	0.425614	0.583	0.254	1.24981e-134	2	Cdcp1
2.275e-138	0.635599	0.886	0.603	3.78447e-134	2	Ipmk
3.88191e-138	0.614868	0.834	0.507	6.45756e-134	2	Fuca1
3.99671e-138	0.579888	0.195	0.035	6.64853e-134	2	Sprr1a
4.09429e-138	0.350176	0.425	0.152	6.81085e-134	2	Decr2
1.73917e-137	0.59936	0.806	0.488	2.89311e-133	2	Ppp2r5c
1.91555e-137	0.504705	0.724	0.39	3.18651e-133	2	Chmp4c
5.14886e-137	0.255938	0.299	0.078	8.56513e-133	2	Rab17
5.17697e-137	0.360218	0.392	0.131	8.61189e-133	2	Tle3
7.26463e-137	0.569071	0.935	0.67	1.20847e-132	2	Atp10b
7.54348e-137	0.6155	0.998	0.965	1.25486e-132	2	Lgals4
7.61678e-137	0.230565	0.199	0.037	1.26705e-132	2	Gal3st2
8.92752e-137	0.205583	0.206	0.039	1.48509e-132	2	Malrd1
1.54122e-136	0.624234	0.933	0.693	2.56382e-132	2	Myl12b
1.63993e-136	0.487249	0.636	0.293	2.72803e-132	2	Trio
5.32326e-136	0.609968	0.991	0.838	8.85524e-132	2	Myo15b
5.47453e-136	0.473909	0.37	0.131	9.10689e-132	2	Cyp2j6
9.48695e-136	0.284097	0.337	0.101	1.57815e-131	2	Tmem189
2.65578e-135	0.653247	0.78	0.459	4.41789e-131	2	Azin1
3.70042e-135	0.36484	0.523	0.206	6.15565e-131	2	Lrrc1
2.97062e-134	0.630779	0.819	0.522	4.94163e-130	2	Myo1a
1.10213e-133	0.649422	0.772	0.427	1.8334e-129	2	Arpc1b
1.80834e-133	0.284783	0.343	0.104	3.00818e-129	2	A1cf
2.8845e-133	0.582221	0.803	0.498	4.79837e-129	2	Gng12
1.09737e-132	0.373788	0.399	0.143	1.82547e-128	2	Rell1
1.62925e-132	0.689191	0.885	0.643	2.71026e-128	2	Ms4a8a
3.62534e-132	0.250105	0.121	0.012	6.03075e-128	2	Sis
7.11147e-132	0.577216	0.772	0.466	1.18299e-127	2	Chmp2b
7.20293e-132	0.339814	0.52	0.21	1.19821e-127	2	Acad11
8.21583e-132	0.753563	0.805	0.474	1.3667e-127	2	1810037I17Rik
1.10122e-131	0.402097	0.575	0.258	1.83189e-127	2	Ap2a2
1.84101e-131	0.288444	0.297	0.086	3.06252e-127	2	Aqp11
3.53785e-131	0.437498	0.598	0.277	5.88521e-127	2	Usf3
6.72494e-131	0.479216	0.565	0.253	1.11869e-126	2	Ccdc71l
7.12056e-131	0.209168	0.207	0.04	1.18451e-126	2	Aplp1
7.45302e-131	0.155421	0.131	0.015	1.23981e-126	2	Hsd17b13
1.55318e-130	0.205119	0.182	0.032	2.58371e-126	2	Snx30
1.82752e-130	0.460265	0.697	0.34	3.04008e-126	2	Tmc5
3.14292e-130	0.297826	0.373	0.125	5.22824e-126	2	Dym
3.89888e-130	0.396778	0.587	0.263	6.48579e-126	2	Tmem8
5.12673e-130	0.541565	0.76	0.422	8.52832e-126	2	Fam102a
7.05258e-130	0.474894	0.63	0.313	1.1732e-125	2	4833439L19Rik
1.42988e-129	0.569397	0.733	0.411	2.3786e-125	2	Fbp2
3.156e-129	0.384672	0.526	0.224	5.25001e-125	2	Snx13
4.44537e-129	0.280291	0.294	0.086	7.39487e-125	2	Gstk1
5.16389e-129	0.605586	0.857	0.561	8.59013e-125	2	App
9.82059e-129	0.328894	0.421	0.156	1.63365e-124	2	Pkp4
1.28467e-128	0.127575	0.143	0.019	2.13706e-124	2	Cdc42ep2
3.24587e-128	1.20755	0.303	0.088	5.3995e-124	2	2010109I03Rik
4.72631e-128	0.588556	0.688	0.378	7.86222e-124	2	Arl6ip1
5.56135e-128	0.628604	0.659	0.362	9.25131e-124	2	Acadl
7.23227e-128	0.376208	0.485	0.197	1.20309e-123	2	Pink1
1.00179e-127	0.513964	0.793	0.471	1.66648e-123	2	Cmtm4
1.05869e-127	0.327887	0.385	0.132	1.76114e-123	2	Ikzf2
2.07677e-127	0.56009	0.92	0.647	3.4547e-123	2	Misp
3.89534e-127	0.153663	0.137	0.017	6.4799e-123	2	Gatsl2
5.38082e-127	0.507716	0.782	0.442	8.951e-123	2	Tor1aip2
1.09118e-126	0.50411	0.589	0.288	1.81518e-122	2	Reep3
2.32363e-126	0.505053	0.701	0.355	3.86536e-122	2	Chd3
3.76911e-126	0.385746	0.57	0.258	6.26991e-122	2	Map2k1
5.1974e-126	0.505127	0.68	0.359	8.64587e-122	2	Sdf4
5.61594e-126	0.544868	0.801	0.459	9.34212e-122	2	Tm9sf2
1.02084e-125	0.57159	0.974	0.802	1.69817e-121	2	Slc26a2
2.74244e-125	0.54474	0.823	0.516	4.56206e-121	2	Gnb1
5.642e-125	0.406901	0.504	0.201	9.38547e-121	2	Rasgef1b
7.43173e-125	0.437833	0.667	0.328	1.23627e-120	2	Neurl3
7.74997e-125	0.512799	0.57	0.272	1.28921e-120	2	Pgm1
1.38417e-124	0.426564	0.542	0.245	2.30257e-120	2	Casp3
2.08169e-124	0.309783	0.489	0.189	3.4629e-120	2	Nr1i2
2.16649e-124	0.435637	0.615	0.296	3.60395e-120	2	Prkaa2
2.65357e-124	0.416637	0.58	0.262	4.41421e-120	2	Nhsl1
2.68945e-124	0.679557	0.757	0.441	4.47391e-120	2	Mat2a
3.00218e-124	0.432709	0.697	0.354	4.99412e-120	2	Efnb1
3.49582e-124	0.525652	0.807	0.485	5.8153e-120	2	Ggnbp2
5.34947e-124	-1.0141	0.214	0.527	8.89884e-120	2	Hoxb13
8.54576e-124	0.341757	0.359	0.124	1.42159e-119	2	Retsat
8.62668e-124	0.620551	0.654	0.353	1.43505e-119	2	Smim24
9.22517e-124	0.374595	0.601	0.273	1.53461e-119	2	Il17rc
9.77186e-124	0.62674	0.586	0.272	1.62555e-119	2	Chp2
1.71504e-123	0.718528	0.781	0.484	2.85297e-119	2	Sfn
2.02935e-123	0.530655	0.609	0.309	3.37582e-119	2	Akr1c12
2.36153e-123	0.529148	0.725	0.4	3.92841e-119	2	Ubxn2a
2.66486e-123	0.495892	0.737	0.422	4.433e-119	2	Lasp1
3.10413e-123	0.371386	0.454	0.163	5.16372e-119	2	Ifit1bl2
4.21822e-123	0.29365	0.417	0.149	7.01702e-119	2	Osbpl11
5.01293e-123	0.734491	0.626	0.323	8.33901e-119	2	Akr1c19
8.41094e-123	0.475299	0.676	0.358	1.39916e-118	2	Chmp1a
8.74806e-123	0.427703	0.716	0.356	1.45524e-118	2	Ccdc68
2.02717e-122	0.581787	0.665	0.357	3.3722e-118	2	Slc25a24
2.39484e-122	0.356808	0.531	0.23	3.98381e-118	2	Pcgf3
4.72034e-122	0.194902	0.209	0.046	7.85228e-118	2	Cdk18
5.35204e-122	0.513343	0.759	0.399	8.90313e-118	2	Foxo3
5.66324e-122	0.449961	0.629	0.311	9.4208e-118	2	Cd82
9.82964e-122	0.229729	0.186	0.035	1.63516e-117	2	Dusp10
1.83252e-121	0.449305	0.607	0.305	3.04839e-117	2	Riok3
4.40916e-121	0.413377	0.57	0.262	7.33464e-117	2	Golim4
5.70238e-121	0.351215	0.504	0.207	9.48591e-117	2	Gpd2
9.57149e-121	0.474893	0.554	0.263	1.59222e-116	2	Mapk1ip1l
2.29285e-120	0.528923	0.88	0.617	3.81416e-116	2	Gpa33
9.55966e-120	0.566683	0.775	0.465	1.59025e-115	2	Dnajb6
1.15933e-119	0.185296	0.2	0.041	1.92854e-115	2	Aspa
1.27282e-119	0.26255	0.359	0.116	2.11734e-115	2	Neurl1b
1.56625e-119	0.528148	0.779	0.473	2.60546e-115	2	Dazap2
2.50276e-119	0.508241	0.736	0.422	4.16334e-115	2	Chmp3
2.81566e-119	0.553658	0.511	0.214	4.68385e-115	2	Rbp2
7.63962e-119	0.332771	0.203	0.044	1.27085e-114	2	Capg
8.56729e-119	0.243765	0.318	0.099	1.42517e-114	2	Abhd4
1.56159e-118	0.409393	0.525	0.244	2.5977e-114	2	Acaa1a
4.14597e-118	0.446228	0.728	0.396	6.89682e-114	2	Cds1
4.27061e-118	0.23249	0.244	0.064	7.10416e-114	2	Acsf2
1.4245e-117	0.286673	0.316	0.101	2.36966e-113	2	Oxsm
1.46476e-117	0.335224	0.486	0.205	2.43663e-113	2	March8
1.52932e-117	0.609359	0.677	0.364	2.54403e-113	2	Cisd1
1.79671e-117	0.743029	0.934	0.718	2.98882e-113	2	Mxd1
2.26922e-117	0.456605	0.846	0.503	3.77486e-113	2	Myo18a
4.06056e-117	0.154743	0.163	0.028	6.75474e-113	2	Nyap1
7.47056e-117	0.383467	0.648	0.319	1.24273e-112	2	Chuk
9.74723e-117	0.750051	0.774	0.466	1.62145e-112	2	Cycs
9.76661e-117	0.31589	0.343	0.116	1.62468e-112	2	Dhrs3
1.01326e-116	0.417241	0.565	0.27	1.68556e-112	2	Casp8
1.77636e-116	0.167997	0.183	0.036	2.95498e-112	2	Dok1
3.12131e-116	0.496688	0.803	0.492	5.1923e-112	2	Arhgdia
5.1415e-116	0.503657	0.751	0.437	8.55288e-112	2	Rtn3
5.48402e-116	0.590941	0.72	0.418	9.12266e-112	2	Sqor
8.2409e-116	0.305328	0.419	0.162	1.37087e-111	2	Sgpl1
1.02673e-115	0.62948	0.865	0.573	1.70796e-111	2	Smdt1
2.35665e-115	0.259219	0.367	0.125	3.92028e-111	2	Itgb6
3.71131e-115	0.507322	0.622	0.325	6.17376e-111	2	Rtn4
4.77486e-115	0.374452	0.491	0.217	7.94298e-111	2	Hmgcl
7.12316e-115	0.269966	0.353	0.12	1.18494e-110	2	Elmsan1
2.66135e-114	0.265576	0.233	0.059	4.42715e-110	2	Bche
2.8555e-114	0.45748	0.617	0.314	4.75012e-110	2	Prelid3b
3.74185e-114	0.300767	0.476	0.19	6.22457e-110	2	Epb41l1
4.10851e-114	0.572932	0.988	0.901	6.8345e-110	2	Txnip
5.77101e-114	0.421821	0.615	0.316	9.60007e-110	2	Mcu
1.22862e-113	0.605184	0.751	0.428	2.04381e-109	2	Ifi27l2b
1.31642e-113	0.306497	0.475	0.197	2.18986e-109	2	Plekha3
1.45162e-113	0.376326	0.62	0.294	2.41477e-109	2	Mtm1
2.13747e-113	0.493255	0.838	0.54	3.55568e-109	2	Spint1
2.88587e-113	0.659283	0.681	0.382	4.80064e-109	2	Ociad2
1.10609e-112	0.313778	0.382	0.144	1.83998e-108	2	Itpr2
2.16942e-112	0.451997	0.638	0.323	3.60882e-108	2	Pgp
3.74266e-112	0.543449	0.746	0.421	6.22591e-108	2	Hadh
4.13791e-112	0.584994	0.862	0.576	6.88342e-108	2	Arpc2
6.18069e-112	0.22044	0.338	0.107	1.02816e-107	2	Trim40
2.77796e-111	0.331419	0.507	0.222	4.62114e-107	2	Wipf2
3.12596e-111	-1.09538	0.24	0.55	5.20003e-107	2	Atp12a
5.97259e-111	0.501221	0.818	0.495	9.9354e-107	2	Nucb1
6.02544e-111	0.606346	0.949	0.781	1.00233e-106	2	Ldha
6.19304e-111	0.478233	0.776	0.454	1.03021e-106	2	Anxa4
9.63948e-111	0.246174	0.3	0.088	1.60353e-106	2	H2-Q1
3.49866e-110	0.479264	0.728	0.402	5.82003e-106	2	Dennd1b
4.00225e-110	0.518338	0.672	0.376	6.65774e-106	2	Etfa
5.07784e-110	0.422361	0.61	0.31	8.44698e-106	2	Nectin2
5.82229e-110	0.431491	0.583	0.292	9.68537e-106	2	Cpt1a
9.19979e-110	0.305436	0.426	0.168	1.53039e-105	2	Otud7b
3.68194e-109	0.428315	0.715	0.384	6.12491e-105	2	Trim25
2.50099e-108	0.541786	0.733	0.437	4.1604e-104	2	Plscr1
3.55833e-108	0.510561	0.737	0.435	5.91929e-104	2	Psap
4.11086e-108	0.30238	0.41	0.164	6.83841e-104	2	Sh3yl1
4.19924e-108	0.582	0.836	0.532	6.98543e-104	2	Tmem59
4.5588e-108	0.476586	0.718	0.408	7.58356e-104	2	Chmp5
4.56749e-108	0.349954	0.604	0.289	7.59802e-104	2	Adck5
5.77387e-108	0.265901	0.361	0.131	9.60484e-104	2	Prkaa1
9.63244e-108	0.573713	0.709	0.425	1.60236e-103	2	Gna11
1.32361e-107	0.365116	0.515	0.229	2.20183e-103	2	Gpatch2
2.24913e-107	0.169445	0.177	0.036	3.74142e-103	2	Acnat1
3.68307e-107	0.368295	0.591	0.282	6.12679e-103	2	Tmem127
4.36128e-107	0.45345	0.517	0.244	7.25499e-103	2	Acads
8.42871e-107	0.489247	0.809	0.483	1.40212e-102	2	Tcim
9.41105e-107	0.333845	0.521	0.24	1.56553e-102	2	Ppp2r5e
1.07267e-106	0.39423	0.636	0.331	1.78439e-102	2	Rmnd5a
1.88027e-106	0.273321	0.415	0.161	3.12783e-102	2	Phactr2
1.96503e-106	0.336052	0.685	0.326	3.26883e-102	2	Unc5b
2.05686e-106	-1.00402	0.28	0.557	3.42158e-102	2	Myo5c
2.16632e-106	0.241184	0.351	0.122	3.60367e-102	2	Dgat1
2.42894e-106	0.182187	0.141	0.023	4.04054e-102	2	Prdm1
2.93836e-106	0.514836	0.97	0.822	4.88795e-102	2	Tax1bp1
3.57285e-106	0.500055	0.962	0.764	5.94344e-102	2	Myh14
5.2107e-106	0.439889	0.66	0.361	8.66801e-102	2	Flnb
5.22838e-106	0.23722	0.307	0.101	8.69741e-102	2	Acer1
1.14061e-105	0.335875	0.559	0.255	1.89741e-101	2	Lmtk2
1.30072e-105	0.73909	0.759	0.486	2.16374e-101	2	Anxa2
1.39711e-105	0.262221	0.331	0.115	2.32409e-101	2	Mfhas1
1.70148e-105	0.469413	0.791	0.496	2.83041e-101	2	Plekhb2
2.17249e-105	0.414054	0.609	0.318	3.61393e-101	2	Cryl1
2.36286e-105	0.51317	0.899	0.614	3.93062e-101	2	Clec2d
7.99244e-105	0.321209	0.476	0.212	1.32954e-100	2	Ctsa
1.19861e-104	0.282265	0.338	0.122	1.99389e-100	2	Snx7
1.69948e-104	0.444481	0.564	0.289	2.82708e-100	2	Plpp2
2.59999e-104	0.284798	0.374	0.136	4.32508e-100	2	Plekhm1
4.22039e-104	0.791458	0.948	0.763	7.02062e-100	2	Cox4i1
5.17785e-104	0.276111	0.504	0.211	8.61335e-100	2	Rai14
8.82738e-104	0.186392	0.237	0.065	1.46844e-99	2	Eci3
1.1677e-103	0.554945	0.791	0.499	1.94247e-99	2	Lamp1
1.20556e-103	0.332944	0.48	0.201	2.00545e-99	2	Ston2
3.04151e-103	0.366052	0.559	0.272	5.05955e-99	2	Lmbrd1
3.14577e-103	0.401565	0.56	0.283	5.23298e-99	2	Nadk
3.95738e-103	0.106299	0.105	0.012	6.5831e-99	2	Btnl2
4.94102e-103	0.3788	0.471	0.203	8.21939e-99	2	Npc1
5.36879e-103	0.31752	0.438	0.181	8.93098e-99	2	Gabarapl1
5.47597e-103	0.191561	0.237	0.064	9.10927e-99	2	Slc25a22
5.84092e-103	0.519174	0.988	0.887	9.71638e-99	2	Ubc
1.06722e-102	0.124069	0.148	0.026	1.77533e-98	2	Aldh3b1
1.18857e-102	0.278306	0.357	0.133	1.97719e-98	2	Rp2
1.38001e-102	0.311524	0.497	0.219	2.29565e-98	2	Tinagl1
1.77103e-102	0.410904	0.646	0.33	2.94611e-98	2	Dio1
2.54628e-102	0.339654	0.58	0.285	4.23573e-98	2	Klc4
2.78793e-102	0.285289	0.422	0.17	4.63773e-98	2	Cry1
3.83228e-102	0.223913	0.449	0.172	6.375e-98	2	Apobec1
5.34627e-102	0.457794	0.755	0.423	8.89352e-98	2	Ccng2
5.422e-102	0.349338	0.596	0.284	9.0195e-98	2	Map4
6.70422e-102	0.592645	0.785	0.47	1.11525e-97	2	Ndufa1
1.15335e-101	0.170646	0.224	0.058	1.91859e-97	2	Upk1a
1.23673e-101	0.505738	0.73	0.399	2.0573e-97	2	Rhoc
1.4096e-101	0.396036	0.687	0.384	2.34487e-97	2	Myo1d
1.48995e-101	0.268372	0.357	0.124	2.47853e-97	2	Slc30a10
1.50321e-101	-1.25808	0.783	0.879	2.50059e-97	2	Prdx6
1.67779e-101	0.255079	0.357	0.132	2.791e-97	2	Irak4
1.86379e-101	0.367654	0.503	0.235	3.10042e-97	2	Fbxl5
1.87107e-101	0.355436	0.464	0.213	3.11252e-97	2	Gtf2b
1.97798e-101	0.328347	0.62	0.295	3.29037e-97	2	Dgkh
2.39195e-101	0.410799	0.68	0.376	3.97902e-97	2	Vps4b
2.78765e-101	0.529437	0.884	0.647	4.63725e-97	2	Mkrn1
5.14049e-101	0.331266	0.51	0.23	8.5512e-97	2	Tmem243
5.48247e-101	0.438825	0.751	0.451	9.1201e-97	2	Map2k2
6.40974e-101	0.145333	0.192	0.044	1.06626e-96	2	Mfsd9
9.14836e-101	0.362302	0.552	0.266	1.52183e-96	2	Abhd17b
1.16708e-100	0.377451	0.592	0.306	1.94143e-96	2	Lypla1
1.27104e-100	0.224424	0.336	0.118	2.11438e-96	2	Urgcp
1.9703e-100	0.447168	0.784	0.49	3.27759e-96	2	Cab39
2.57739e-100	0.501924	0.774	0.482	4.2875e-96	2	Rac1
3.90686e-100	0.463558	0.807	0.508	6.49907e-96	2	Cnnm4
4.98917e-100	0.35371	0.614	0.313	8.29949e-96	2	Mtmr6
5.09941e-100	0.320679	0.431	0.183	8.48286e-96	2	Rnf181
5.12813e-100	0.418119	0.68	0.374	8.53064e-96	2	Rasa2
7.63734e-100	0.499212	0.533	0.251	1.27047e-95	2	Gprc5a
8.6932e-100	0.311286	0.198	0.05	1.44611e-95	2	Acot1
9.49502e-100	0.279552	0.358	0.139	1.5795e-95	2	Rab4a
1.27369e-99	0.331374	0.586	0.283	2.11878e-95	2	Jak2
1.85641e-99	0.150965	0.157	0.031	3.08814e-95	2	Lpcat4
1.85825e-99	0.181194	0.206	0.051	3.09119e-95	2	Xylt1
1.89755e-99	0.389375	0.609	0.318	3.15658e-95	2	Aph1a
1.96588e-99	0.50947	0.907	0.663	3.27024e-95	2	Prss32
2.94104e-99	0.4365	0.73	0.409	4.89242e-95	2	Stk17b
3.43242e-99	0.199936	0.225	0.062	5.70982e-95	2	Abcb6
6.81433e-99	0.348992	0.646	0.34	1.13356e-94	2	Fam234a
1.11079e-98	0.242507	0.444	0.179	1.84779e-94	2	Ppp2r3a
1.5018e-98	0.417921	0.714	0.391	2.49825e-94	2	Trp53inp2
2.22683e-98	0.226951	0.344	0.123	3.70433e-94	2	Cgref1
4.20097e-98	0.418606	0.751	0.436	6.98832e-94	2	Anks4b
5.73696e-98	0.309716	0.469	0.211	9.54344e-94	2	Tnfaip1
6.76486e-98	0.354306	0.635	0.326	1.12533e-93	2	Zbtb7b
7.90148e-98	0.588546	0.727	0.458	1.31441e-93	2	Prdx5
1.08882e-97	0.205381	0.359	0.128	1.81126e-93	2	Lrrc19
1.41848e-97	0.477914	0.741	0.452	2.35964e-93	2	Rnf128
1.61437e-97	0.385561	0.52	0.252	2.68551e-93	2	Lrrc42
2.94287e-97	0.600363	0.841	0.599	4.89547e-93	2	Eps8l3
4.22128e-97	0.428569	0.693	0.391	7.0221e-93	2	Tmprss4
6.63432e-97	0.264287	0.457	0.197	1.10362e-92	2	Sec23a
1.17477e-96	0.353065	0.686	0.363	1.95423e-92	2	Sema4a
1.69504e-96	0.383192	0.626	0.338	2.81971e-92	2	Gnai3
1.87303e-96	0.443894	0.48	0.237	3.11579e-92	2	Sar1b
3.14607e-96	0.285133	0.416	0.174	5.23349e-92	2	Ddr1
3.7458e-96	0.306094	0.521	0.244	6.23114e-92	2	Pkp3
3.80464e-96	0.399745	0.652	0.355	6.32902e-92	2	Nbr1
6.72332e-96	0.346611	0.531	0.259	1.11842e-91	2	Ncstn
9.30104e-96	0.513584	0.787	0.476	1.54723e-91	2	Cfl1
9.78048e-96	0.215507	0.394	0.146	1.62698e-91	2	Myzap
2.09403e-95	0.293659	0.286	0.098	3.48342e-91	2	Prlr
2.23486e-95	0.207305	0.383	0.141	3.7177e-91	2	Ttc22
2.64538e-95	0.194263	0.184	0.045	4.40059e-91	2	Ldb3
3.24589e-95	0.392562	0.704	0.409	5.39953e-91	2	Coro1b
3.30935e-95	0.35751	0.519	0.256	5.5051e-91	2	Pin4
4.16018e-95	0.258008	0.352	0.13	6.92045e-91	2	Adprm
5.43169e-95	0.50676	0.651	0.375	9.03562e-91	2	Tst
8.09892e-95	0.194512	0.412	0.162	1.34725e-90	2	Tom1l2
1.58855e-94	0.455863	0.804	0.526	2.64255e-90	2	Vamp8
2.04596e-94	0.496649	0.886	0.62	3.40346e-90	2	Gabarap
2.20494e-94	0.498041	0.988	0.9	3.66791e-90	2	Atp1b1
2.75724e-94	0.214054	0.326	0.112	4.58667e-90	2	Btnl4
3.12415e-94	0.41411	0.716	0.422	5.19702e-90	2	Setd5
3.46108e-94	-3.31131	0.741	0.778	5.75751e-90	2	Muc2
3.83985e-94	0.301368	0.496	0.229	6.38758e-90	2	Gss
4.05132e-94	0.587787	0.953	0.764	6.73937e-90	2	Myl6
5.77808e-94	0.458711	0.94	0.734	9.61184e-90	2	Plec
6.7501e-94	0.359959	0.581	0.295	1.12288e-89	2	Ergic3
8.09791e-94	0.604995	0.966	0.7	1.34709e-89	2	Car4
9.17902e-94	0.299009	0.493	0.231	1.52693e-89	2	March6
1.31997e-93	0.241517	0.286	0.097	2.19577e-89	2	Slc25a44
3.74465e-93	-1.06542	0.167	0.426	6.22923e-89	2	Cyp2d12
5.50689e-93	0.249264	0.338	0.128	9.16072e-89	2	B4galt6
8.25259e-93	0.255715	0.371	0.148	1.37282e-88	2	Igf2bp2
1.04822e-92	0.260086	0.327	0.124	1.74371e-88	2	Cmbl
1.59057e-92	0.267863	0.44	0.19	2.64592e-88	2	Vps37b
1.95582e-92	0.13313	0.147	0.029	3.2535e-88	2	P2ry2
2.55028e-92	0.342629	0.646	0.349	4.24239e-88	2	Micu1
2.61957e-92	0.206781	0.239	0.071	4.35766e-88	2	Nos1ap
2.66187e-92	0.423446	0.724	0.41	4.42802e-88	2	Mgst2
2.75134e-92	0.263326	0.366	0.146	4.57685e-88	2	Cdc42bpa
3.28646e-92	0.499038	0.713	0.448	5.46702e-88	2	Capza2
3.37489e-92	0.200506	0.233	0.07	5.61413e-88	2	Vat1
3.96577e-92	0.339019	0.518	0.25	6.59706e-88	2	Mgam
5.89948e-92	0.351557	0.743	0.423	9.81378e-88	2	Samd9l
6.11175e-92	0.150022	0.119	0.019	1.01669e-87	2	Slc27a2
9.22215e-92	0.453548	0.762	0.482	1.5341e-87	2	Sbds
1.07331e-91	0.331608	0.58	0.29	1.78545e-87	2	Plekhh1
1.19112e-91	-0.135132	0.184	0.044	1.98143e-87	2	Cdkn1c
1.30729e-91	0.245904	0.416	0.178	2.17468e-87	2	Capn1
1.72554e-91	0.291182	0.551	0.268	2.87043e-87	2	Src
2.28731e-91	0.226773	0.349	0.131	3.80494e-87	2	Sult2b1
3.15081e-91	0.414177	0.721	0.42	5.24137e-87	2	Chmp1b
3.38736e-91	0.17057	0.24	0.071	5.63488e-87	2	Arhgef3
3.74345e-91	0.287243	0.458	0.204	6.22723e-87	2	Ralgds
3.83487e-91	0.324774	0.58	0.298	6.37931e-87	2	Pik3c2a
4.27052e-91	0.369801	0.649	0.355	7.10401e-87	2	Foxn3
4.70868e-91	0.46582	0.767	0.483	7.83289e-87	2	Tes
5.09185e-91	0.301106	0.457	0.211	8.47029e-87	2	Hdac1
7.71186e-91	0.246679	0.354	0.143	1.28287e-86	2	Aldh9a1
8.38828e-91	0.414085	0.796	0.506	1.39539e-86	2	Strbp
2.44417e-90	0.38559	0.598	0.317	4.06588e-86	2	BC031181
2.64388e-90	0.363188	0.606	0.328	4.39809e-86	2	Nptn
3.51086e-90	0.40068	0.771	0.479	5.84031e-86	2	Plxnb2
4.75859e-90	0.468153	0.696	0.421	7.91591e-86	2	Adk
5.39642e-90	0.721219	0.984	0.873	8.97694e-86	2	Krt8
1.02264e-89	0.409464	0.528	0.276	1.70116e-85	2	Hcfc1r1
1.18043e-89	0.339293	0.657	0.35	1.96365e-85	2	Rassf3
2.05294e-89	0.309396	0.535	0.265	3.41506e-85	2	Nedd4l
3.10394e-89	0.0772792	0.128	0.023	5.1634e-85	2	Pstpip2
1.41283e-88	0.450019	0.68	0.399	2.35025e-84	2	Ctsl
1.62463e-88	0.21887	0.389	0.157	2.70258e-84	2	Dok4
2.74744e-88	0.30505	0.499	0.242	4.57037e-84	2	Pi4k2b
3.74611e-88	0.375293	0.776	0.481	6.23166e-84	2	Dnm2
5.61013e-88	0.314761	0.576	0.3	9.33246e-84	2	Lurap1l
5.85201e-88	0.228131	0.392	0.158	9.73483e-84	2	Itgav
9.41082e-88	0.354289	0.572	0.307	1.56549e-83	2	Crb3
1.14871e-87	0.268956	0.302	0.112	1.91089e-83	2	Paqr5
1.59636e-87	0.242537	0.397	0.158	2.65554e-83	2	Xdh
1.67207e-87	0.286034	0.522	0.255	2.78148e-83	2	Abr
2.73215e-87	0.202044	0.255	0.08	4.54493e-83	2	Gramd1b
3.0907e-87	0.419029	0.672	0.369	5.14138e-83	2	Suclg2
3.22029e-87	0.338245	0.636	0.35	5.35696e-83	2	Ctdsp2
6.06576e-87	0.384906	0.783	0.497	1.00904e-82	2	Mark2
6.63293e-87	0.381736	0.659	0.381	1.10339e-82	2	Arf6
7.13984e-87	0.300183	0.501	0.246	1.18771e-82	2	Prkcz
7.3566e-87	0.475464	0.33	0.134	1.22377e-82	2	Fgfbp1
7.63363e-87	0.184793	0.262	0.087	1.26985e-82	2	Tgfa
7.9912e-87	0.303171	0.531	0.264	1.32934e-82	2	Sc5d
8.97374e-87	0.263029	0.354	0.149	1.49278e-82	2	Tmem98
9.12166e-87	0.394821	0.597	0.324	1.51739e-82	2	Twf1
1.51811e-86	0.328645	0.283	0.101	2.52538e-82	2	Akr1b8
1.77275e-86	0.141398	0.184	0.046	2.94897e-82	2	Lats2
2.56916e-86	0.451035	0.514	0.266	4.27379e-82	2	Cnih4
2.85474e-86	0.188951	0.349	0.137	4.74886e-82	2	Fbxo34
2.89761e-86	0.431044	0.51	0.264	4.82017e-82	2	Casp1
3.00214e-86	0.436859	0.819	0.543	4.99406e-82	2	Arpc5
3.10879e-86	0.2461	0.402	0.173	5.17147e-82	2	Bcar1
3.49637e-86	0.4502	0.82	0.528	5.81621e-82	2	Atp8b1
4.12055e-86	0.361782	0.62	0.312	6.85454e-82	2	Slco2a1
4.48349e-86	0.190722	0.238	0.075	7.45828e-82	2	Prkag2
4.8762e-86	0.476118	0.281	0.101	8.11156e-82	2	2210407C18Rik
5.99268e-86	0.353788	0.557	0.279	9.96881e-82	2	Setd7
8.15105e-86	0.315964	0.592	0.307	1.35593e-81	2	Fgd4
9.10822e-86	0.325303	0.555	0.283	1.51515e-81	2	Asap2
9.33394e-86	0.141877	0.206	0.057	1.5527e-81	2	Pdzd3
9.55428e-86	0.307377	0.542	0.269	1.58935e-81	2	Igsf5
1.00084e-85	0.131502	0.166	0.039	1.6649e-81	2	Tlcd2
1.87656e-85	0.511244	0.866	0.608	3.12166e-81	2	Fryl
3.80192e-85	0.414906	0.725	0.45	6.32449e-81	2	Ccni
3.96739e-85	0.25527	0.526	0.245	6.59976e-81	2	Ptk2b
4.18195e-85	0.432702	0.641	0.365	6.95668e-81	2	Smpdl3a
5.27938e-85	0.209071	0.368	0.15	8.78224e-81	2	Rhou
9.23111e-85	0.490646	0.763	0.457	1.53559e-80	2	Sri
1.11538e-84	0.383757	0.723	0.421	1.85543e-80	2	Ctsb
1.3804e-84	0.269344	0.535	0.263	2.2963e-80	2	Pld1
1.63084e-84	0.300517	0.472	0.23	2.7129e-80	2	Leprot
1.65371e-84	0.709413	0.801	0.528	2.75095e-80	2	Cox6a1
1.659e-84	0.348531	0.661	0.373	2.75975e-80	2	Ush1c
2.11586e-84	0.38379	0.867	0.558	3.51973e-80	2	Gtpbp2
2.71053e-84	0.324896	0.539	0.27	4.50897e-80	2	Galnt6
2.87108e-84	0.371376	0.706	0.407	4.77605e-80	2	Tapbp
3.36358e-84	0.207847	0.388	0.161	5.59532e-80	2	Cyp4f13
3.50887e-84	0.375826	0.676	0.391	5.83701e-80	2	Ppp1r15b
3.53042e-84	0.426284	0.819	0.547	5.87285e-80	2	Ncor1
4.10493e-84	0.593593	0.441	0.214	6.82855e-80	2	Areg
4.52633e-84	0.594669	0.917	0.664	7.52955e-80	2	Chchd2
4.71668e-84	0.227458	0.407	0.169	7.84619e-80	2	Sema6a
4.9829e-84	0.196129	0.394	0.156	8.28905e-80	2	Osbpl3
5.9121e-84	0.323298	0.521	0.264	9.83477e-80	2	Shisa5
6.00229e-84	0.30652	0.592	0.313	9.98481e-80	2	Mpp5
6.02713e-84	0.44343	0.58	0.326	1.00261e-79	2	Acadm
6.99602e-84	0.285211	0.38	0.163	1.16379e-79	2	Nipal1
9.1352e-84	0.197027	0.305	0.114	1.51964e-79	2	Crat
1.20606e-83	0.427919	0.952	0.796	2.00629e-79	2	Rnasel
1.32476e-83	0.295101	0.454	0.207	2.20374e-79	2	Syt7
1.35001e-83	0.421914	0.75	0.461	2.24574e-79	2	Ugcg
2.13442e-83	0.30046	0.314	0.124	3.55061e-79	2	Ptger4
2.37841e-83	0.246129	0.381	0.163	3.95648e-79	2	Dhcr7
4.36008e-83	0.348387	0.614	0.34	7.25299e-79	2	Mlf2
4.37935e-83	0.573545	0.925	0.718	7.28505e-79	2	Cldn3
4.83729e-83	0.150048	0.157	0.036	8.04684e-79	2	Hoxb5
5.11189e-83	0.624943	0.937	0.749	8.50362e-79	2	Slc25a5
6.27744e-83	0.582983	0.806	0.567	1.04425e-78	2	Serpinb1a
8.82702e-83	0.537674	0.851	0.557	1.46837e-78	2	Tspan8
9.32052e-83	0.408163	0.812	0.549	1.55047e-78	2	Pdcd6ip
1.44726e-82	0.259996	0.45	0.213	2.40752e-78	2	Fibp
1.46719e-82	0.221917	0.343	0.134	2.44066e-78	2	Trim12c
1.53298e-82	0.559188	0.852	0.584	2.55011e-78	2	Ndufa6
1.53679e-82	0.277484	0.527	0.248	2.55646e-78	2	Cdkn2b
1.72841e-82	0.0951579	0.114	0.019	2.87521e-78	2	Celf6
2.98321e-82	0.295452	0.446	0.207	4.96258e-78	2	Txlng
3.93171e-82	0.354289	0.593	0.328	6.5404e-78	2	Cyb5b
4.05747e-82	0.3663	0.769	0.488	6.7496e-78	2	Ctnnd1
6.61788e-82	0.405197	0.76	0.448	1.10088e-77	2	Erbb2
7.81814e-82	0.275463	0.399	0.176	1.30055e-77	2	Grina
9.10854e-82	0.278608	0.548	0.275	1.5152e-77	2	Lgals8
9.39883e-82	0.455373	0.885	0.627	1.5635e-77	2	Ywhaz
1.35651e-81	-2.68194	0.452	0.591	2.25655e-77	2	Agr2
1.84451e-81	0.323681	0.622	0.348	3.06834e-77	2	Acbd5
2.15514e-81	0.428328	0.982	0.876	3.58508e-77	2	Dstn
2.25262e-81	0.346938	0.667	0.368	3.74724e-77	2	Ets2
3.74216e-81	0.218633	0.326	0.126	6.22508e-77	2	B4galnt1
3.92099e-81	0.113587	0.133	0.027	6.52256e-77	2	Mfsd7a
4.27756e-81	0.445618	0.744	0.459	7.11572e-77	2	Vapa
4.37101e-81	0.231536	0.362	0.153	7.27118e-77	2	Pcyt1a
4.90041e-81	-0.603022	0.072	0.31	8.15182e-77	2	Lsr
5.83153e-81	0.282586	0.275	0.102	9.70074e-77	2	Gsdme
5.96838e-81	0.143659	0.144	0.031	9.92839e-77	2	Rnf24
6.93054e-81	0.262153	0.414	0.189	1.1529e-76	2	Epb41l3
7.20601e-81	0.21361	0.312	0.116	1.19872e-76	2	Ganc
9.17468e-81	0.248441	0.395	0.176	1.52621e-76	2	Ttc4
1.03785e-80	0.199537	0.154	0.036	1.72646e-76	2	Ace2
1.41284e-80	0.336669	0.612	0.348	2.35025e-76	2	Ppm1a
1.62797e-80	0.237518	0.286	0.109	2.70813e-76	2	Slc25a13
2.13578e-80	0.420703	0.699	0.409	3.55287e-76	2	Bri3
2.29145e-80	0.296899	0.572	0.309	3.81183e-76	2	Cap1
2.54213e-80	0.119946	0.119	0.022	4.22884e-76	2	Lrat
2.80585e-80	0.442737	0.816	0.531	4.66753e-76	2	Max
3.1085e-80	0.215022	0.491	0.233	5.17099e-76	2	Dgka
4.88009e-80	0.350396	0.724	0.435	8.11804e-76	2	Ccdc186
5.70163e-80	0.291945	0.497	0.255	9.48467e-76	2	Pnpla2
5.7297e-80	0.294592	0.448	0.218	9.53136e-76	2	Tbc1d15
5.88851e-80	0.423967	0.746	0.449	9.79554e-76	2	Jpt1
8.53556e-80	0.377291	0.782	0.501	1.41989e-75	2	Pkn2
8.96054e-80	0.326056	0.63	0.349	1.49059e-75	2	Gnai2
1.25901e-79	0.375711	0.655	0.376	2.09436e-75	2	Ube2l3
1.37033e-79	0.502839	0.719	0.418	2.27954e-75	2	Uqcrfs1
1.67685e-79	0.235677	0.413	0.186	2.78944e-75	2	Pptc7
2.04488e-79	0.117411	0.146	0.033	3.40165e-75	2	Mfsd6l
4.77149e-79	0.223487	0.362	0.144	7.93737e-75	2	Oasl1
4.91372e-79	0.189444	0.322	0.123	8.17397e-75	2	Irak2
5.56933e-79	-0.589827	1	1	9.26458e-75	2	Malat1
6.37501e-79	-0.64547	0.066	0.302	1.06048e-74	2	Arfgef3
7.0079e-79	0.347747	0.636	0.354	1.16576e-74	2	Wsb1
1.11348e-78	0.214252	0.31	0.123	1.85227e-74	2	Oma1
1.30777e-78	0.158347	0.241	0.079	2.17548e-74	2	Entpd2
1.54379e-78	0.321001	0.601	0.33	2.56809e-74	2	Stag2
2.24985e-78	0.1564	0.27	0.093	3.74263e-74	2	Srr
3.08342e-78	0.396371	0.636	0.369	5.12926e-74	2	Akr1c13
3.13629e-78	0.337479	0.628	0.358	5.21722e-74	2	Wasf2
3.79285e-78	0.239727	0.365	0.16	6.3094e-74	2	Gpat4
9.51716e-78	0.407115	0.896	0.646	1.58318e-73	2	Tpm1
1.16536e-77	0.203496	0.373	0.16	1.93858e-73	2	Ehd1
1.42074e-77	0.314722	0.676	0.394	2.3634e-73	2	Ist1
1.69616e-77	0.381991	0.678	0.414	2.82157e-73	2	Plgrkt
2.0049e-77	0.349377	0.577	0.31	3.33514e-73	2	Slc16a1
2.56311e-77	0.236157	0.4	0.182	4.26373e-73	2	Dnajb12
2.95616e-77	0.270347	0.401	0.185	4.91757e-73	2	Mpp6
3.04558e-77	0.140799	0.183	0.051	5.06632e-73	2	Epha1
4.02885e-77	0.203405	0.459	0.204	6.702e-73	2	Mtmr11
4.628e-77	-0.697657	0.296	0.529	7.69868e-73	2	Tmprss2
5.03784e-77	0.333736	0.677	0.395	8.38045e-73	2	Azi2
5.7211e-77	0.124132	0.114	0.021	9.51704e-73	2	Ssbp2
5.9708e-77	0.110316	0.149	0.034	9.93242e-73	2	Ptk6
7.49876e-77	0.338239	0.591	0.336	1.24742e-72	2	Smim15
7.52533e-77	0.317026	0.605	0.331	1.25184e-72	2	Tmem183a
7.94983e-77	0.287179	0.565	0.299	1.32245e-72	2	Map1lc3a
8.6861e-77	0.167389	0.247	0.084	1.44493e-72	2	Zdhhc18
8.96069e-77	0.339143	0.699	0.429	1.49061e-72	2	Jup
1.5386e-76	0.268524	0.581	0.314	2.55946e-72	2	Zdhhc5
2.55404e-76	0.258419	0.478	0.231	4.24864e-72	2	Cdc14a
3.02196e-76	0.129033	0.159	0.04	5.02703e-72	2	Slc35e3
3.47823e-76	0.401584	0.913	0.668	5.78603e-72	2	Cmpk1
3.85104e-76	0.243733	0.459	0.222	6.4062e-72	2	Mkrn2os
1.66575e-75	0.0903242	0.104	0.018	2.77097e-71	2	Rapgef4
1.7197e-75	0.346471	0.706	0.394	2.86073e-71	2	Trpm6
2.60036e-75	0.369428	0.851	0.58	4.3257e-71	2	Slc44a1
3.15294e-75	0.354095	0.729	0.46	5.24491e-71	2	Picalm
4.32822e-75	0.322052	0.512	0.271	7.2e-71	2	Tcf12
5.54534e-75	0.353262	0.776	0.481	9.22468e-71	2	Cdkn1a
5.82983e-75	0.186225	0.31	0.115	9.69792e-71	2	2010003K11Rik
6.20605e-75	0.36323	0.724	0.441	1.03238e-70	2	Gpatch8
6.74692e-75	0.271466	0.39	0.18	1.12235e-70	2	Prkci
8.27897e-75	0.189656	0.281	0.105	1.37721e-70	2	Vldlr
8.91005e-75	0.198915	0.291	0.113	1.48219e-70	2	Ankrd9
1.06687e-74	0.266888	0.543	0.289	1.77474e-70	2	Arf3
1.59631e-74	0.300495	0.717	0.402	2.65547e-70	2	P4hb
1.71173e-74	0.27621	0.557	0.303	2.84747e-70	2	Cript
1.77674e-74	0.175928	0.299	0.112	2.95561e-70	2	Tmem106a
1.85595e-74	0.426668	0.713	0.428	3.08738e-70	2	Txndc17
1.87362e-74	0.414475	0.754	0.47	3.11676e-70	2	Chmp2a
2.41054e-74	0.234319	0.428	0.198	4.00993e-70	2	Mfn2
2.75904e-74	0.384016	0.809	0.548	4.58966e-70	2	Baiap2l1
4.38754e-74	0.166937	0.309	0.117	7.29867e-70	2	Kif21b
5.99062e-74	0.328435	0.767	0.476	9.96539e-70	2	2900026A02Rik
6.62432e-74	0.271712	0.57	0.309	1.10195e-69	2	Aup1
6.85965e-74	0.245493	0.568	0.301	1.1411e-69	2	Stap2
7.84474e-74	0.167073	0.283	0.105	1.30497e-69	2	Kctd17
1.08588e-73	0.393242	0.93	0.761	1.80636e-69	2	Sptbn1
1.09923e-73	0.332036	0.671	0.406	1.82858e-69	2	Wasl
3.30796e-73	0.195985	0.451	0.215	5.50278e-69	2	Numb
4.14235e-73	0.171379	0.313	0.123	6.89079e-69	2	Helz2
4.17648e-73	0.288495	0.365	0.17	6.94758e-69	2	Ccs
4.30693e-73	0.177622	0.17	0.047	7.16458e-69	2	Ripk3
7.15801e-73	0.327465	0.529	0.282	1.19073e-68	2	Sh3bgrl
9.30539e-73	0.338777	0.53	0.289	1.54795e-68	2	Vps28
1.45922e-72	0.255122	0.429	0.21	2.42742e-68	2	Cdc25a
1.79468e-72	0.19069	0.423	0.194	2.98544e-68	2	Cutal
2.58795e-72	0.112252	0.118	0.024	4.30505e-68	2	Gm11437
2.80997e-72	0.300023	0.596	0.338	4.67439e-68	2	Mapk6
4.5504e-72	0.118186	0.183	0.053	7.56958e-68	2	Xk
4.56142e-72	0.232904	0.301	0.121	7.58792e-68	2	Tec
4.69339e-72	0.309174	0.493	0.268	7.80746e-68	2	Abhd17a
4.84409e-72	0.108815	0.117	0.024	8.05815e-68	2	Cyp4v3
8.22412e-72	0.366373	0.678	0.415	1.36808e-67	2	Scamp2
1.32782e-71	0.230407	0.368	0.17	2.20883e-67	2	Acsl5
1.4495e-71	0.33683	0.592	0.326	2.41124e-67	2	Trim2
1.46256e-71	0.307625	0.577	0.317	2.43296e-67	2	Nostrin
1.91365e-71	0.346952	0.706	0.437	3.18336e-67	2	Ppp1r12a
2.32644e-71	0.166284	0.263	0.097	3.87004e-67	2	Arhgap27os2
2.88273e-71	0.240965	0.396	0.19	4.79543e-67	2	Gmfb
6.37765e-71	0.250197	0.489	0.249	1.06092e-66	2	Pip4k2c
1.59806e-70	0.202313	0.394	0.174	2.65838e-66	2	Sema6d
2.15171e-70	0.35027	0.852	0.599	3.57936e-66	2	Rbm47
2.51122e-70	0.233208	0.406	0.193	4.17741e-66	2	Card19
2.75293e-70	0.238225	0.471	0.239	4.5795e-66	2	1110059E24Rik
3.37755e-70	0.202473	0.293	0.12	5.61855e-66	2	Lclat1
3.78539e-70	0.299509	0.641	0.374	6.29699e-66	2	Epn1
7.87821e-70	0.194662	0.341	0.146	1.31054e-65	2	Ppfibp2
9.33529e-70	0.432675	0.765	0.528	1.55293e-65	2	Pdlim1
9.90308e-70	0.272517	0.419	0.209	1.64738e-65	2	Serinc2
1.13016e-69	0.186443	0.35	0.151	1.88002e-65	2	Rhot2
1.30122e-69	0.349405	0.817	0.538	2.16458e-65	2	Susd6
1.41697e-69	0.203957	0.304	0.128	2.35713e-65	2	Msra
1.93546e-69	0.221138	0.413	0.2	3.21964e-65	2	Mfsd14b
1.93894e-69	0.217993	0.467	0.235	3.22543e-65	2	Usp12
2.13208e-69	0.304173	0.57	0.322	3.54671e-65	2	Letm1
2.29063e-69	0.362008	0.634	0.37	3.81046e-65	2	Psenen
3.17047e-69	0.112102	0.14	0.033	5.27408e-65	2	Slc46a3
3.89561e-69	0.125364	0.136	0.033	6.48035e-65	2	Ugt1a6a
4.23849e-69	0.23005	0.37	0.172	7.05073e-65	2	Ilvbl
4.84758e-69	0.238285	0.386	0.187	8.06395e-65	2	Nipsnap3b
5.15004e-69	0.267447	0.621	0.354	8.5671e-65	2	Sh3d19
5.36873e-69	0.234539	0.324	0.142	8.93089e-65	2	Rmdn3
5.61388e-69	0.221185	0.469	0.224	9.33869e-65	2	Tuft1
6.8983e-69	0.245354	0.453	0.227	1.14753e-64	2	Rnf167
7.88181e-69	0.289866	0.537	0.293	1.31114e-64	2	Tab2
9.09638e-69	0.267434	0.57	0.313	1.51318e-64	2	Stx3
1.16574e-68	0.305639	0.736	0.456	1.9392e-64	2	Ubl3
1.34233e-68	0.358206	0.736	0.468	2.23296e-64	2	Chmp4b
1.50984e-68	-0.751569	0.267	0.483	2.51161e-64	2	Anxa3
1.82299e-68	0.188749	0.293	0.121	3.03255e-64	2	Nkiras2
2.6353e-68	0.237199	0.12	0.026	4.38382e-64	2	Ggt1
3.36835e-68	0.128675	0.177	0.052	5.60325e-64	2	Fas
4.12928e-68	0.174637	0.229	0.079	6.86906e-64	2	Lgmn
4.40131e-68	0.26706	0.574	0.326	7.32158e-64	2	Map2k3
5.69906e-68	0.385589	0.842	0.59	9.48039e-64	2	Aes
7.11393e-68	0.524015	0.853	0.614	1.1834e-63	2	Gapdh
8.29549e-68	0.172177	0.249	0.089	1.37995e-63	2	4732465J04Rik
9.13184e-68	0.14087	0.308	0.123	1.51908e-63	2	Itpkc
1.18787e-67	0.510956	0.918	0.773	1.97602e-63	2	Acsl3
1.40578e-67	0.143179	0.208	0.067	2.33852e-63	2	Iyd
1.68469e-67	0.281692	0.533	0.294	2.80248e-63	2	Arih1
2.32231e-67	0.321619	0.591	0.334	3.86316e-63	2	Nfkbiz
2.55648e-67	0.251351	0.6	0.341	4.25271e-63	2	Adipor2
3.14179e-67	0.343827	0.69	0.429	5.22637e-63	2	Gabarapl2
4.03188e-67	0.190552	0.234	0.086	6.70702e-63	2	Hunk
4.25023e-67	0.329268	0.738	0.467	7.07026e-63	2	Zzef1
5.39718e-67	0.32588	0.688	0.418	8.97821e-63	2	Sort1
7.283e-67	0.206268	0.529	0.284	1.21153e-62	2	F2rl1
7.65907e-67	0.181525	0.324	0.14	1.27409e-62	2	Acvr2a
8.62964e-67	0.227337	0.533	0.286	1.43554e-62	2	Plekhf2
8.83432e-67	0.263125	0.545	0.29	1.46959e-62	2	Fam13b
1.05606e-66	0.341813	0.788	0.525	1.75675e-62	2	Arfgef1
1.13965e-66	0.276056	0.643	0.38	1.89581e-62	2	Ralgapa2
1.31923e-66	0.22029	0.501	0.254	2.19454e-62	2	Wdr44
2.71185e-66	0.293423	0.533	0.299	4.51117e-62	2	Ppp2r1a
3.78954e-66	0.213984	0.304	0.127	6.30391e-62	2	Pard6b
3.91113e-66	0.247754	0.433	0.217	6.50616e-62	2	Prkab1
3.91118e-66	0.297315	0.82	0.489	6.50625e-62	2	Ceacam20
4.27044e-66	0.270505	0.646	0.381	7.10387e-62	2	Med13
4.69634e-66	0.32678	0.725	0.467	7.81236e-62	2	Diaph1
4.95377e-66	0.322645	0.614	0.361	8.24059e-62	2	Degs2
5.74758e-66	0.654087	0.985	0.929	9.5611e-62	2	S100a6
5.91015e-66	0.26073	0.56	0.313	9.83154e-62	2	Mapre2
6.59579e-66	0.178779	0.283	0.116	1.09721e-61	2	Tmem246
7.76108e-66	0.286982	0.499	0.274	1.29106e-61	2	Ube2q1
8.79994e-66	0.297674	0.682	0.413	1.46387e-61	2	Usp9x
9.35644e-66	0.204468	0.473	0.239	1.55644e-61	2	Tprn
1.05558e-65	0.178516	0.14	0.036	1.75596e-61	2	Fam43a
1.09815e-65	0.215853	0.391	0.188	1.82677e-61	2	Nmi
1.9292e-65	0.279421	0.575	0.322	3.20922e-61	2	Plpp5
2.41758e-65	-0.643793	0.072	0.275	4.02164e-61	2	B3gnt7
3.01217e-65	0.204499	0.382	0.184	5.01075e-61	2	Ece1
3.56453e-65	0.256031	0.504	0.263	5.92959e-61	2	Prr15
4.51902e-65	0.306013	0.649	0.375	7.51738e-61	2	Dynll2
5.35206e-65	0.32229	0.652	0.376	8.90315e-61	2	Prelid1
5.51305e-65	0.282069	0.582	0.328	9.17096e-61	2	Snf8
7.1112e-65	0.262345	0.569	0.313	1.18295e-60	2	Grb7
9.10879e-65	0.168558	0.27	0.11	1.51525e-60	2	Pex19
1.07174e-64	0.247075	0.468	0.248	1.78284e-60	2	Tbcb
1.09785e-64	0.269587	0.408	0.208	1.82627e-60	2	Alas1
1.18928e-64	0.360859	0.882	0.605	1.97837e-60	2	Gnas
1.19526e-64	0.409299	0.681	0.428	1.98832e-60	2	Calml4
1.36823e-64	0.285392	0.658	0.4	2.27604e-60	2	Gna13
1.38098e-64	0.244647	0.966	0.791	2.29726e-60	2	Fau
1.83632e-64	0.255575	0.512	0.283	3.05473e-60	2	Tsg101
2.3552e-64	0.451482	0.779	0.522	3.91788e-60	2	Gm5485
2.42715e-64	0.226329	0.491	0.248	4.03756e-60	2	Cyp4f16
2.84895e-64	0.3186	0.596	0.35	4.73924e-60	2	Ccdc12
2.85462e-64	0.225142	0.595	0.337	4.74866e-60	2	Pacsin2
3.006e-64	0.208306	0.558	0.308	5.00049e-60	2	Fam20b
3.71468e-64	0.269952	0.633	0.375	6.17937e-60	2	Flii
4.01287e-64	0.326962	0.857	0.61	6.67541e-60	2	Atp11b
4.18692e-64	0.250753	0.578	0.304	6.96494e-60	2	Ptprr
4.63178e-64	0.146966	0.321	0.137	7.70496e-60	2	Prag1
4.81304e-64	0.201275	0.42	0.211	8.00649e-60	2	Wbp2
5.28032e-64	0.15178	0.338	0.147	8.78381e-60	2	Nat2
5.92291e-64	0.155858	0.278	0.112	9.85275e-60	2	Nol4l
7.71301e-64	0.267652	0.631	0.374	1.28306e-59	2	Cebpg
8.24955e-64	0.181803	0.327	0.143	1.37231e-59	2	Whamm
9.10828e-64	0.268413	0.686	0.399	1.51516e-59	2	Relb
1.01246e-63	0.293607	0.543	0.299	1.68423e-59	2	Ier3ip1
1.1322e-63	0.259689	0.388	0.19	1.88342e-59	2	Slc35g1
1.26532e-63	0.179328	0.289	0.122	2.10486e-59	2	Pex16
2.14906e-63	0.197047	0.354	0.165	3.57495e-59	2	Tmem94
2.15424e-63	0.248286	0.37	0.178	3.58358e-59	2	Tcn2
3.11701e-63	0.302822	0.6	0.362	5.18514e-59	2	Cttn
3.74898e-63	0.23431	0.514	0.282	6.23643e-59	2	Ensa
5.42507e-63	0.2113	0.372	0.18	9.02461e-59	2	Cd151
5.73048e-63	0.195946	0.364	0.165	9.53265e-59	2	Rnf19b
5.82068e-63	0.271208	0.625	0.371	9.6827e-59	2	Nipa2
8.47373e-63	0.170048	0.256	0.098	1.40961e-58	2	Tmem43
8.63017e-63	0.208402	0.299	0.132	1.43563e-58	2	Blmh
9.09866e-63	0.138653	0.287	0.116	1.51356e-58	2	Plcd1
9.50832e-63	0.255722	0.704	0.429	1.58171e-58	2	Gak
1.45195e-62	0.225212	0.435	0.223	2.41532e-58	2	Atl2
1.56318e-62	0.190964	0.315	0.136	2.60035e-58	2	Nuak2
1.60929e-62	0.0948545	0.109	0.023	2.67706e-58	2	Lipe
1.96186e-62	0.362308	0.788	0.551	3.26356e-58	2	Actr2
2.02962e-62	0.107392	0.162	0.047	3.37627e-58	2	Trim15
2.28993e-62	0.165526	0.203	0.073	3.80929e-58	2	Ahcy
2.39529e-62	0.357223	0.776	0.526	3.98456e-58	2	Calm3
2.58334e-62	0.368672	0.572	0.34	4.29738e-58	2	Slc5a1
2.59292e-62	0.244352	0.596	0.339	4.31332e-58	2	Sap30l
2.89914e-62	0.26639	0.525	0.288	4.82272e-58	2	Rad21
3.0694e-62	-0.696265	0.146	0.341	5.10595e-58	2	Fut8
3.10233e-62	0.242162	0.518	0.285	5.16073e-58	2	Rab11b
3.48854e-62	0.280776	0.797	0.53	5.80319e-58	2	Gpbp1l1
3.53459e-62	0.212244	0.325	0.146	5.8798e-58	2	Zfyve9
3.83153e-62	0.210597	0.473	0.249	6.37375e-58	2	Crim1
4.55366e-62	0.0993375	0.116	0.026	7.57502e-58	2	Gpr39
4.59319e-62	0.326361	0.826	0.591	7.64077e-58	2	Prr13
5.55384e-62	0.189762	0.424	0.211	9.23882e-58	2	Vwa8
6.58414e-62	0.194415	0.282	0.119	1.09527e-57	2	Ddhd2
6.82395e-62	0.187585	0.307	0.134	1.13516e-57	2	Slc17a5
7.48589e-62	0.323545	0.672	0.409	1.24528e-57	2	Mbd2
1.25087e-61	0.197784	0.343	0.163	2.08083e-57	2	Vps26a
1.7846e-61	0.122844	0.212	0.074	2.96868e-57	2	Dock8
2.52192e-61	0.321973	0.798	0.559	4.19522e-57	2	Tmc4
2.5568e-61	0.226788	0.383	0.19	4.25323e-57	2	Dgkd
3.79716e-61	0.212682	0.441	0.229	6.31657e-57	2	Slc25a1
8.59774e-61	0.22991	0.355	0.173	1.43023e-56	2	Mrps31
1.17153e-60	0.196121	0.307	0.138	1.94885e-56	2	Lpgat1
1.49607e-60	0.167717	0.251	0.099	2.48871e-56	2	Gab1
1.52128e-60	0.342641	0.901	0.686	2.53064e-56	2	Ptbp3
1.63935e-60	0.115748	0.158	0.046	2.72707e-56	2	Odf3b
1.7496e-60	0.334964	0.604	0.359	2.91045e-56	2	Atp6v0e
1.85125e-60	0.228111	0.383	0.19	3.07956e-56	2	Atg12
2.02823e-60	0.275512	0.775	0.514	3.37396e-56	2	Rab11fip1
2.05382e-60	0.248673	0.537	0.292	3.41653e-56	2	Slc5a3
2.3446e-60	0.220544	0.347	0.165	3.90023e-56	2	Stard3nl
2.4411e-60	0.269972	0.556	0.32	4.06078e-56	2	Lamp2
2.53342e-60	-0.572045	0.112	0.315	4.21434e-56	2	Slc1a5
4.5852e-60	0.236102	0.429	0.218	7.62748e-56	2	Dnajb9
5.39092e-60	0.150072	0.16	0.048	8.9678e-56	2	Atg16l2
5.49681e-60	0.267244	0.68	0.416	9.14394e-56	2	Kdm7a
5.52729e-60	-0.875994	0.054	0.239	9.19464e-56	2	Hepacam2
6.05164e-60	0.148643	0.246	0.097	1.00669e-55	2	Pgpep1
6.38214e-60	0.280086	0.606	0.366	1.06167e-55	2	Pitpna
7.10922e-60	0.178088	0.239	0.096	1.18262e-55	2	Pmm1
7.22286e-60	0.20553	0.302	0.134	1.20152e-55	2	Trak2
9.84276e-60	0.227241	0.528	0.296	1.63734e-55	2	Rab5c
9.85966e-60	0.203718	0.44	0.226	1.64015e-55	2	Ttc7
1.09263e-59	0.128394	0.228	0.085	1.81759e-55	2	0610005C13Rik
1.19723e-59	0.156717	0.258	0.104	1.9916e-55	2	Panx1
1.24328e-59	0.176765	0.29	0.126	2.0682e-55	2	Gal3st1
1.26879e-59	0.253893	0.633	0.387	2.11063e-55	2	Bfar
1.39083e-59	0.142686	0.384	0.181	2.31364e-55	2	Nhlrc3
1.52589e-59	0.225209	0.503	0.276	2.53832e-55	2	Fam32a
1.55889e-59	-0.47197	0.056	0.246	2.59321e-55	2	Soat1
1.94989e-59	0.205679	0.493	0.265	3.24365e-55	2	Pcdh1
2.27091e-59	0.224126	0.496	0.274	3.77766e-55	2	Ankrd13a
2.78837e-59	0.243944	0.596	0.333	4.63845e-55	2	Copb2
2.84876e-59	0.296996	0.521	0.299	4.73891e-55	2	Ppdpf
6.2263e-59	0.129135	0.235	0.088	1.03575e-54	2	Itgb5
6.26534e-59	0.230623	0.543	0.308	1.04224e-54	2	Pxk
6.45635e-59	-1.2573	0.313	0.484	1.07401e-54	2	Krt18
7.39307e-59	0.2711	0.607	0.355	1.22984e-54	2	Cobl
7.42617e-59	0.326636	0.762	0.509	1.23534e-54	2	Dyrk2
8.81689e-59	0.180575	0.462	0.238	1.46669e-54	2	Atrnl1
1.04685e-58	0.106457	0.13	0.034	1.74143e-54	2	Svil
1.09007e-58	0.296385	0.651	0.4	1.81333e-54	2	Psmd4
1.20286e-58	0.42322	0.896	0.644	2.00096e-54	2	Atp5d
1.27636e-58	0.139462	0.236	0.088	2.12323e-54	2	Igsf9
1.30036e-58	0.285849	0.708	0.451	2.16315e-54	2	Efhd2
1.35124e-58	0.172848	0.36	0.167	2.24779e-54	2	Nr1d2
1.42618e-58	0.184957	0.401	0.197	2.37244e-54	2	Gt(ROSA)26Sor
1.43953e-58	0.220752	0.577	0.322	2.39466e-54	2	Tet2
1.46966e-58	0.210058	0.418	0.217	2.44479e-54	2	Itfg1
1.69477e-58	0.189878	0.578	0.329	2.81924e-54	2	Psen1
2.44736e-58	0.155119	0.246	0.099	4.07118e-54	2	Abhd12
2.50939e-58	0.309249	0.719	0.458	4.17436e-54	2	Atp6v1e1
2.97475e-58	0.137848	0.149	0.044	4.9485e-54	2	Sesn2
3.1559e-58	0.257653	0.872	0.577	5.24983e-54	2	Ybx1
3.29198e-58	0.438797	0.909	0.707	5.47621e-54	2	Dst
3.35158e-58	0.13367	0.183	0.06	5.57535e-54	2	Large1
3.67698e-58	0.544556	0.85	0.595	6.11666e-54	2	Atp5j2
3.8468e-58	-0.64793	0.032	0.211	6.39916e-54	2	Ern2
4.1992e-58	0.319176	0.859	0.63	6.98537e-54	2	Ctnna1
4.65953e-58	0.134819	0.504	0.258	7.75113e-54	2	Aldh1b1
4.97379e-58	0.239011	0.58	0.336	8.2739e-54	2	Dennd4c
6.36918e-58	0.462231	0.77	0.505	1.05951e-53	2	Atp5o.1
8.04467e-58	0.287623	0.631	0.383	1.33823e-53	2	Ocln
1.05722e-57	0.315059	0.831	0.582	1.75869e-53	2	Ifngr1
1.09671e-57	0.159943	0.204	0.074	1.82437e-53	2	Ccdc66
1.32885e-57	0.398797	0.949	0.789	2.21054e-53	2	Btg1
1.33066e-57	0.156074	0.436	0.219	2.21356e-53	2	Dock5
1.48829e-57	0.124522	0.241	0.094	2.47577e-53	2	Gba
1.75064e-57	0.195028	0.442	0.212	2.91219e-53	2	Tmem140
2.1563e-57	-0.982541	0.08	0.266	3.587e-53	2	Fxyd4
4.39035e-57	0.224049	0.605	0.357	7.30334e-53	2	Dcaf11
4.55323e-57	0.144646	0.343	0.159	7.5743e-53	2	Fam83h
4.64904e-57	0.118143	0.133	0.037	7.73367e-53	2	Srgap3
5.70657e-57	0.128855	0.366	0.169	9.49288e-53	2	Ano9
5.98403e-57	0.230922	0.636	0.381	9.95443e-53	2	Clstn1
6.79252e-57	0.194901	0.367	0.181	1.12994e-52	2	Tnfrsf21
7.46767e-57	0.135902	0.27	0.113	1.24225e-52	2	Tollip
7.54195e-57	0.145179	0.256	0.105	1.2546e-52	2	Mtmr12
7.57806e-57	0.616086	0.817	0.568	1.26061e-52	2	Uqcrb
7.72902e-57	0.11417	0.146	0.043	1.28572e-52	2	Snx20
8.24196e-57	-0.877246	0.694	0.686	1.37105e-52	2	Junb
9.65604e-57	0.0900507	0.215	0.076	1.60628e-52	2	Gcnt2
1.02103e-56	0.115765	0.112	0.027	1.69849e-52	2	Tm6sf2
1.06246e-56	0.318469	0.706	0.463	1.76741e-52	2	Parm1
1.27996e-56	0.153432	0.363	0.175	2.12922e-52	2	Foxj3
1.28058e-56	0.173842	0.38	0.183	2.13025e-52	2	Elf4
1.46757e-56	-0.627635	0.317	0.512	2.4413e-52	2	Sord
1.54388e-56	0.127298	0.179	0.06	2.56824e-52	2	Ugt1a7c
1.71852e-56	0.195701	0.235	0.093	2.85877e-52	2	Mfap3l
2.27312e-56	0.198509	0.354	0.175	3.78133e-52	2	Pef1
2.52936e-56	0.174315	0.184	0.065	4.20759e-52	2	Lrrc8b
3.55691e-56	0.179208	0.35	0.172	5.91692e-52	2	Chmp6
3.86914e-56	0.219429	0.559	0.325	6.43631e-52	2	Cmip
5.80751e-56	0.285248	0.58	0.348	9.66079e-52	2	Krcc1
6.55044e-56	0.119803	0.138	0.04	1.08967e-51	2	Hoxb3
8.0535e-56	-0.888116	0.243	0.414	1.3397e-51	2	Atp2a3
8.16523e-56	0.154634	0.311	0.142	1.35829e-51	2	Furin
8.98779e-56	-0.766335	0.072	0.256	1.49512e-51	2	Ly6e
9.10051e-56	-0.625615	0.043	0.217	1.51387e-51	2	Atp2c2
1.02338e-55	0.21324	0.507	0.284	1.7024e-51	2	Tmem160
1.1494e-55	0.24566	0.597	0.349	1.91203e-51	2	Litaf
1.1922e-55	0.279836	0.562	0.332	1.98322e-51	2	Myl12a
1.21966e-55	0.172931	0.292	0.133	2.0289e-51	2	Acss1
1.3955e-55	0.278495	0.653	0.408	2.32142e-51	2	Sqstm1
1.40052e-55	0.188326	0.472	0.241	2.32976e-51	2	Mpzl3
1.43672e-55	0.198618	0.405	0.21	2.38998e-51	2	Nampt
1.99148e-55	0.262647	0.581	0.34	3.31282e-51	2	Uap1
2.29944e-55	0.195052	0.471	0.255	3.82512e-51	2	Mgat3
2.59235e-55	0.113114	0.238	0.093	4.31237e-51	2	Lpin3
2.86217e-55	0.111534	0.208	0.075	4.76123e-51	2	Nek3
3.05036e-55	0.0851824	0.1	0.022	5.07427e-51	2	Tgm2
3.17711e-55	0.0810784	0.114	0.028	5.28513e-51	2	Pm20d1
3.49482e-55	0.118199	0.147	0.044	5.81363e-51	2	Epha2
3.61248e-55	0.186444	0.379	0.186	6.00935e-51	2	Foxo1
3.78857e-55	0.231074	0.547	0.313	6.30229e-51	2	Usp25
3.82148e-55	0.142311	0.322	0.149	6.35703e-51	2	Hectd3
3.83056e-55	0.183801	0.327	0.159	6.37214e-51	2	Eci2
4.31453e-55	0.206529	0.466	0.249	7.17722e-51	2	Fzd5
4.33489e-55	0.250328	0.604	0.361	7.21109e-51	2	Tmem30a
5.64177e-55	0.129032	0.267	0.111	9.38508e-51	2	Ptpre
6.24624e-55	0.13879	0.433	0.214	1.03906e-50	2	Parp12
6.42717e-55	0.157382	0.353	0.165	1.06916e-50	2	Ly75
6.558e-55	-1.17063	0.056	0.232	1.09092e-50	2	Sytl2
7.06892e-55	0.187736	0.422	0.225	1.17592e-50	2	Cept1
7.23827e-55	0.171709	0.406	0.205	1.20409e-50	2	Synj1
8.10463e-55	0.217005	0.522	0.295	1.34821e-50	2	Prkca
9.69992e-55	0.141721	0.143	0.042	1.61358e-50	2	Thsd4
1.14583e-54	0.332762	0.641	0.389	1.90609e-50	2	Sdhb
1.17115e-54	0.264355	0.55	0.322	1.94821e-50	2	Pet100
1.36585e-54	0.269988	0.857	0.616	2.27209e-50	2	Arhgef5
1.52035e-54	-0.785228	0.397	0.531	2.52911e-50	2	Cd9
1.76394e-54	0.353442	0.788	0.541	2.93431e-50	2	Cdc42
1.83493e-54	0.104353	0.121	0.031	3.0524e-50	2	Me3
2.39625e-54	0.195909	0.421	0.224	3.98616e-50	2	Tbl1x
2.58857e-54	0.330822	0.69	0.452	4.30608e-50	2	Adgrg7
2.93284e-54	0.247049	0.472	0.259	4.87879e-50	2	Idh1
3.45647e-54	-0.954472	0.125	0.307	5.74984e-50	2	Klf2
3.46803e-54	0.174278	0.459	0.251	5.76906e-50	2	Ubxn6
3.63542e-54	0.140536	0.21	0.081	6.04753e-50	2	Tlr3
3.64005e-54	0.120112	0.228	0.089	6.05522e-50	2	Slc35f6
3.76633e-54	0.211191	0.541	0.314	6.26529e-50	2	Rab21
3.87026e-54	0.28164	0.768	0.519	6.43818e-50	2	Ppp1cb
5.16514e-54	0.134819	0.166	0.055	8.5922e-50	2	Hoxb6
5.27409e-54	-0.774325	0.059	0.234	8.77344e-50	2	Tspan13
5.98512e-54	0.140023	0.492	0.252	9.95624e-50	2	Cables1
5.98987e-54	0.15376	0.333	0.158	9.96416e-50	2	Rab5b
6.4851e-54	0.283952	0.654	0.397	1.0788e-49	2	D8Ertd738e
6.8422e-54	0.280709	0.514	0.304	1.1382e-49	2	Ctsz
6.91497e-54	0.206903	0.426	0.227	1.15031e-49	2	Gtf2f1
7.30667e-54	0.20862	0.517	0.287	1.21546e-49	2	Pyroxd1
7.64909e-54	0.150352	0.258	0.111	1.27243e-49	2	Sco1
7.69892e-54	0.168783	0.322	0.153	1.28072e-49	2	Ggps1
8.0681e-54	0.155461	0.33	0.156	1.34213e-49	2	Wbp1l
8.7123e-54	0.229441	0.477	0.269	1.44929e-49	2	Pdzd8
1.13277e-53	0.225225	0.523	0.3	1.88437e-49	2	Esrp1
1.32047e-53	-0.859425	0.414	0.552	2.1966e-49	2	Adh1
1.70096e-53	0.176839	0.199	0.074	2.82954e-49	2	Pbld2
1.7208e-53	0.180281	0.259	0.113	2.86254e-49	2	Uxs1
1.73522e-53	0.266001	0.579	0.35	2.88654e-49	2	Psmb10
1.85288e-53	0.294373	0.505	0.291	3.08227e-49	2	Hmgcs1
1.97551e-53	0.204103	0.558	0.329	3.28626e-49	2	Csnk1g3
2.05897e-53	0.21341	0.509	0.287	3.4251e-49	2	Casp7
2.66015e-53	0.0958216	0.152	0.048	4.42516e-49	2	Cln8
2.78751e-53	0.586636	0.891	0.665	4.63702e-49	2	Cox6c
2.80928e-53	0.217732	0.499	0.283	4.67324e-49	2	Cir1
4.52852e-53	0.218137	0.551	0.325	7.53319e-49	2	Ostf1
5.80459e-53	0.278019	0.803	0.551	9.65594e-49	2	Fosl2
5.8843e-53	0.276855	0.616	0.365	9.78854e-49	2	Nfe2l2
9.14362e-53	0.133757	0.217	0.086	1.52104e-48	2	Ppp2r5d
9.75527e-53	0.321901	0.685	0.438	1.62279e-48	2	St6galnac6
1.12437e-52	0.15053	0.264	0.111	1.87039e-48	2	Sox6
1.41833e-52	0.169564	0.149	0.048	2.35939e-48	2	Pls3
1.70295e-52	-0.587287	0.708	0.745	2.83286e-48	2	Ivns1abp
1.85602e-52	0.19047	0.422	0.228	3.08748e-48	2	Cyb5r4
2.05995e-52	0.126369	0.234	0.095	3.42673e-48	2	Pklr
2.3422e-52	0.242019	0.663	0.415	3.89624e-48	2	Pttg1ip
2.66796e-52	0.160185	0.448	0.237	4.43815e-48	2	Herc4
2.79829e-52	0.224175	0.556	0.327	4.65495e-48	2	Ap3b1
3.05609e-52	0.200401	0.517	0.296	5.0838e-48	2	Ing4
3.30482e-52	0.229027	0.474	0.262	5.49757e-48	2	Me2
3.56786e-52	0.114985	0.321	0.145	5.93513e-48	2	Sowahb
3.85118e-52	0.212285	0.238	0.102	6.40644e-48	2	Plek2
4.65997e-52	0.260868	0.585	0.361	7.75185e-48	2	Rab11a
4.71149e-52	0.175925	0.349	0.177	7.83756e-48	2	Etfdh
4.80982e-52	0.240091	0.744	0.491	8.00113e-48	2	Apc
4.94597e-52	0.425975	0.178	0.065	8.22763e-48	2	Gsta1
1.01715e-51	0.430153	0.77	0.532	1.69202e-47	2	Tubb4b
1.04809e-51	0.297643	0.541	0.308	1.7435e-47	2	Coa3
1.18614e-51	0.21692	0.527	0.307	1.97314e-47	2	Tbc1d20
1.60208e-51	0.147041	0.312	0.143	2.66506e-47	2	Tsix
1.90913e-51	0.0915435	0.11	0.028	3.17583e-47	2	Ccdc116
2.02002e-51	0.237171	0.742	0.486	3.36031e-47	2	Errfi1
2.24944e-51	0.136208	0.287	0.128	3.74195e-47	2	Fam109a
2.31016e-51	0.133875	0.236	0.096	3.84295e-47	2	Dqx1
2.43814e-51	0.232109	0.393	0.214	4.05584e-47	2	Fam96b
2.46373e-51	0.154881	0.324	0.153	4.09841e-47	2	Tapbpl
2.55498e-51	0.113914	0.234	0.093	4.25022e-47	2	Fhdc1
2.64689e-51	0.178152	0.567	0.333	4.4031e-47	2	Mfsd6
2.72201e-51	0.166605	0.429	0.231	4.52806e-47	2	Serinc1
2.88741e-51	0.158157	0.375	0.187	4.8032e-47	2	Nlrc4
2.98202e-51	0.114596	0.107	0.027	4.96059e-47	2	Tbc1d9
3.11299e-51	0.241719	0.687	0.439	5.17846e-47	2	Esyt2
3.82284e-51	0.130927	0.26	0.113	6.35929e-47	2	Tmem19
3.8716e-51	0.164549	0.574	0.326	6.44041e-47	2	Trim31
4.43885e-51	-1.29816	0.1	0.272	7.38403e-47	2	Nupr1
5.47257e-51	0.220923	0.508	0.291	9.10362e-47	2	Lsm12
6.00081e-51	0.106012	0.428	0.223	9.98235e-47	2	Pam
6.5098e-51	-0.717574	0.061	0.232	1.0829e-46	2	Kcnq1ot1
7.16209e-51	0.206064	0.522	0.306	1.19141e-46	2	Stx7
9.13009e-51	0.303095	0.643	0.391	1.51879e-46	2	Arpc3
9.72805e-51	-0.50904	0.107	0.283	1.61826e-46	2	Ppp1r1b
9.73973e-51	0.141113	0.391	0.2	1.6202e-46	2	Kif16b
9.93743e-51	0.180899	0.551	0.309	1.65309e-46	2	Inpp5j
1.14025e-50	0.176552	0.338	0.172	1.89681e-46	2	Rab9
1.16188e-50	0.135846	0.307	0.142	1.93278e-46	2	Arhgef2
1.30807e-50	0.183797	0.462	0.255	2.17598e-46	2	Ngly1
1.40435e-50	0.335869	0.736	0.47	2.33614e-46	2	Ndufa3
1.43263e-50	0.276646	0.686	0.439	2.38318e-46	2	Eif4h
1.44077e-50	-0.798498	0.064	0.232	2.39672e-46	2	Fxyd3
1.59855e-50	-1.12837	0.11	0.278	2.65918e-46	2	Gpx2
1.75944e-50	0.157941	0.224	0.092	2.92683e-46	2	Ank
1.86611e-50	-0.44865	0.049	0.215	3.10427e-46	2	Capn13
1.87276e-50	0.209222	0.307	0.15	3.11533e-46	2	Cth
1.9998e-50	0.276878	0.682	0.438	3.32667e-46	2	Dnaja2
2.08788e-50	0.455626	0.841	0.673	3.47319e-46	2	Aldoa
2.10865e-50	0.19905	0.24	0.104	3.50774e-46	2	Slc39a14
2.35271e-50	0.207989	0.348	0.18	3.91374e-46	2	Aamdc
2.60939e-50	0.140373	0.541	0.295	4.34071e-46	2	Tns4
2.95286e-50	0.362775	0.801	0.534	4.91208e-46	2	Ndufa13
3.24895e-50	0.113073	0.286	0.129	5.40463e-46	2	Fzr1
3.74707e-50	0.111977	0.2	0.074	6.23324e-46	2	Osgin1
3.91785e-50	0.119098	0.377	0.185	6.51734e-46	2	Igsf3
4.02013e-50	0.270294	0.603	0.369	6.68749e-46	2	Psme2
4.07347e-50	0.2314	0.691	0.443	6.77621e-46	2	Abi1
4.1481e-50	0.0828472	0.139	0.042	6.90036e-46	2	Sh3tc1
4.82115e-50	0.251857	0.678	0.439	8.01999e-46	2	Ogdh
5.33143e-50	0.105651	0.357	0.166	8.86884e-46	2	Sorbs1
5.48046e-50	0.235867	0.582	0.337	9.11675e-46	2	Pomp
5.48921e-50	0.220758	0.372	0.196	9.1313e-46	2	Tsc22d2
6.0436e-50	0.251156	0.509	0.296	1.00535e-45	2	Lad1
6.3995e-50	0.161186	0.349	0.177	1.06456e-45	2	Mapk14
7.09242e-50	0.222902	0.569	0.331	1.17982e-45	2	Fis1
8.15845e-50	0.315311	0.701	0.434	1.35716e-45	2	Ubl5
8.37842e-50	-2.70168	0.617	0.674	1.39375e-45	2	Tff3
1.01415e-49	0.165274	0.326	0.16	1.68704e-45	2	Ubap1
1.14397e-49	0.106732	0.127	0.037	1.903e-45	2	Oaf
1.4488e-49	0.146356	0.264	0.117	2.41008e-45	2	Fam83g
1.91073e-49	0.434001	0.886	0.654	3.1785e-45	2	Cox6b1
2.07845e-49	0.245654	0.565	0.345	3.4575e-45	2	Wdr26
2.11775e-49	0.20027	0.438	0.244	3.52288e-45	2	Mrps6
2.31755e-49	0.23811	0.398	0.219	3.85525e-45	2	Hagh
2.68227e-49	0.144223	0.307	0.147	4.46195e-45	2	Plpp6
2.69262e-49	0.151982	0.376	0.196	4.47917e-45	2	Necap2
2.71709e-49	0.077498	0.198	0.073	4.51988e-45	2	Ksr1
3.09067e-49	0.236195	0.48	0.28	5.14133e-45	2	Mcur1
3.13654e-49	0.0870511	0.123	0.035	5.21764e-45	2	Epb41l4a
3.21747e-49	-0.689466	0.092	0.259	5.35226e-45	2	Creb3l1
3.38511e-49	0.182125	0.391	0.21	5.63112e-45	2	Micu2
3.78824e-49	0.204697	0.494	0.282	6.30174e-45	2	Os9
3.96903e-49	0.159945	0.392	0.207	6.60249e-45	2	Slc39a1
4.18823e-49	0.167341	0.337	0.169	6.96711e-45	2	Serpinb5
4.45055e-49	0.143805	0.442	0.231	7.40349e-45	2	Prkce
4.54155e-49	0.141678	0.101	0.025	7.55487e-45	2	Ada
4.59462e-49	-0.542282	0.177	0.361	7.64315e-45	2	Tsr1
4.85129e-49	0.113553	0.193	0.074	8.07013e-45	2	Lrrc75a
5.37704e-49	0.100919	0.22	0.087	8.94471e-45	2	Kifc3
5.80544e-49	0.221675	0.63	0.376	9.65736e-45	2	Arl1
7.21247e-49	0.132824	0.472	0.265	1.19979e-44	2	Man1a
8.82683e-49	0.082043	0.12	0.034	1.46834e-44	2	Ttyh2
9.85759e-49	0.14078	0.297	0.138	1.63981e-44	2	Ranbp10
1.03912e-48	0.418479	0.8	0.54	1.72857e-44	2	2010107E04Rik
1.09979e-48	0.158951	0.501	0.287	1.82951e-44	2	Arhgap18
1.23527e-48	-0.739383	0.075	0.24	2.05487e-44	2	Qsox1
1.2413e-48	0.135541	0.201	0.08	2.06489e-44	2	Deaf1
1.32111e-48	0.197812	0.4	0.219	2.19766e-44	2	2210016F16Rik
1.38677e-48	0.156832	0.28	0.133	2.30689e-44	2	Pold4
1.41646e-48	0.20843	0.48	0.279	2.35628e-44	2	Grb2
1.57751e-48	0.166009	0.38	0.199	2.62419e-44	2	2510039O18Rik
1.74803e-48	0.189872	0.486	0.275	2.90784e-44	2	Tmem30b
1.75347e-48	0.172983	0.427	0.236	2.9169e-44	2	Erlin2
1.76826e-48	0.254064	0.446	0.255	2.9415e-44	2	Cisd3
1.98623e-48	0.188646	0.549	0.326	3.3041e-44	2	Dram2
2.0544e-48	0.157345	0.371	0.195	3.4175e-44	2	Eif2ak1
2.19504e-48	0.187996	0.558	0.338	3.65145e-44	2	Anxa7
2.24878e-48	0.193922	0.491	0.27	3.74084e-44	2	Parp14
2.83566e-48	0.22859	0.657	0.412	4.71713e-44	2	Pak2
3.97242e-48	0.164933	0.425	0.232	6.60811e-44	2	Cdc42se1
4.1872e-48	0.0731365	0.396	0.194	6.96541e-44	2	Synpo
4.27897e-48	-0.452639	0.128	0.309	7.11806e-44	2	Ankrd10
4.62286e-48	0.183365	0.343	0.177	7.69013e-44	2	Foxd2
7.05305e-48	0.136694	0.326	0.162	1.17327e-43	2	Ccndbp1
8.90158e-48	0.163744	0.464	0.262	1.48078e-43	2	Cflar
9.93302e-48	0.157549	0.441	0.24	1.65236e-43	2	Cblc
9.97673e-48	-0.567685	0.059	0.22	1.65963e-43	2	Sox9
1.21056e-47	0.267344	0.637	0.4	2.01376e-43	2	Atp6v1g1
1.23372e-47	0.143227	0.508	0.283	2.05229e-43	2	Fmn1
1.2358e-47	0.210219	0.524	0.31	2.05575e-43	2	Fam114a2
1.38565e-47	0.222367	0.59	0.361	2.30502e-43	2	Lrp10
1.38695e-47	0.255973	0.749	0.507	2.30718e-43	2	Irf2
1.47371e-47	0.213018	0.652	0.397	2.45151e-43	2	Snx3
1.9634e-47	0.142361	0.2	0.08	3.26612e-43	2	Sox13
1.98474e-47	0.27683	0.801	0.565	3.30162e-43	2	Txnrd1
2.04354e-47	0.1345	0.342	0.172	3.39943e-43	2	Sos2
2.0977e-47	-0.459272	0.022	0.169	3.48953e-43	2	Rap1gap
2.11339e-47	0.223904	0.631	0.4	3.51562e-43	2	Adipor1
2.24451e-47	0.092329	0.161	0.056	3.73375e-43	2	Prmt2
2.32866e-47	0.185553	0.499	0.291	3.87372e-43	2	Syap1
2.83349e-47	0.141124	0.421	0.224	4.71351e-43	2	Zbtb43
3.07823e-47	0.105705	0.184	0.069	5.12063e-43	2	Ikbke
3.20434e-47	0.108416	0.274	0.123	5.33042e-43	2	Inpp5a
3.46893e-47	0.194204	0.505	0.296	5.77056e-43	2	Tmod3
3.51473e-47	0.173976	0.441	0.247	5.84676e-43	2	Stam2
3.62692e-47	0.182566	0.497	0.29	6.03339e-43	2	Impa1
4.85099e-47	0.0977155	0.107	0.029	8.06962e-43	2	Bmp8a
5.61908e-47	0.164982	0.475	0.273	9.34734e-43	2	Rab22a
6.18534e-47	0.175209	0.332	0.171	1.02893e-42	2	Elovl1
6.61667e-47	0.218869	0.636	0.398	1.10068e-42	2	Lin7c
7.36277e-47	1.11222	0.209	0.092	1.2248e-42	2	Gal3st2c
7.54021e-47	0.177074	0.199	0.08	1.25431e-42	2	Gm20300
8.00267e-47	0.158539	0.361	0.191	1.33124e-42	2	Ptgr2
8.04108e-47	0.290508	0.855	0.603	1.33763e-42	2	Csnk1a1
9.59167e-47	0.168225	0.412	0.226	1.59558e-42	2	Stx12
1.19382e-46	0.196527	0.544	0.325	1.98593e-42	2	Gadd45a
1.23582e-46	-0.449016	0.038	0.191	2.05579e-42	2	Tnfaip8
1.24663e-46	-0.297319	0.029	0.178	2.07376e-42	2	Actn1
1.24813e-46	0.165516	0.385	0.205	2.07627e-42	2	Acvr1b
1.26019e-46	0.154204	0.432	0.24	2.09633e-42	2	Glmp
1.41847e-46	0.248767	0.635	0.406	2.35963e-42	2	Kras
1.50736e-46	0.183772	0.55	0.317	2.5075e-42	2	Fgd6
1.60866e-46	0.217136	0.555	0.337	2.67601e-42	2	Pten
1.66288e-46	0.247431	0.73	0.472	2.7662e-42	2	Pafah1b1
1.96439e-46	0.476374	0.813	0.578	3.26777e-42	2	Cox7b
2.07961e-46	0.0637037	0.115	0.032	3.45943e-42	2	Vav2
2.63556e-46	0.188874	0.656	0.416	4.38426e-42	2	Itch
2.72538e-46	0.188263	0.355	0.19	4.53367e-42	2	Slc35b1
4.10642e-46	0.269484	0.718	0.471	6.83103e-42	2	Sh3glb1
4.24995e-46	0.289157	0.642	0.421	7.06979e-42	2	Cox17
4.28702e-46	0.154111	0.432	0.241	7.13146e-42	2	Cmtm6
5.18363e-46	0.186826	0.525	0.309	8.62297e-42	2	Edem1
5.83193e-46	0.129728	0.304	0.147	9.70141e-42	2	Met
6.45611e-46	-0.336973	0.024	0.17	1.07397e-41	2	Myb
7.32696e-46	0.227182	0.686	0.447	1.21884e-41	2	Gsk3b
7.45448e-46	0.0993896	0.234	0.1	1.24005e-41	2	Tmem82
7.56348e-46	0.203445	0.442	0.252	1.25818e-41	2	Vps36
7.96307e-46	0.166419	0.433	0.241	1.32466e-41	2	Mettl9
9.57349e-46	0.152717	0.444	0.245	1.59255e-41	2	Plxna2
1.27285e-45	0.121597	0.325	0.159	2.11739e-41	2	Atg9a
1.31072e-45	0.232161	0.725	0.479	2.18038e-41	2	BC005537
1.44809e-45	0.17944	0.494	0.292	2.4089e-41	2	Adam10
1.47336e-45	0.152442	0.35	0.184	2.45094e-41	2	Uhmk1
1.76055e-45	0.222489	0.764	0.526	2.92867e-41	2	Camk2d
2.24771e-45	-0.28607	0.02	0.162	3.73906e-41	2	Sorbs2
2.4854e-45	-0.653287	0.094	0.263	4.13447e-41	2	Timp3
2.62663e-45	0.142054	0.259	0.12	4.3694e-41	2	Ptdss2
2.68459e-45	0.10887	0.306	0.145	4.46581e-41	2	Prnp
2.69688e-45	0.140886	0.312	0.157	4.48626e-41	2	Snx15
3.27929e-45	0.139936	0.262	0.123	5.4551e-41	2	Ptdss1
3.33505e-45	0.153045	0.18	0.071	5.54786e-41	2	Epn3
3.48042e-45	-2.64422	0.362	0.474	5.78968e-41	2	Spink4
4.19302e-45	0.157226	0.221	0.095	6.97509e-41	2	Rel
4.42771e-45	0.175265	0.412	0.233	7.36549e-41	2	Tprgl
4.6625e-45	0.161618	0.351	0.184	7.75607e-41	2	Smurf2
5.1491e-45	-0.280977	0.028	0.175	8.56553e-41	2	Zfhx3
5.36312e-45	0.292105	0.767	0.485	8.92156e-41	2	Elob
6.53576e-45	0.146996	0.256	0.119	1.08722e-40	2	Hccs
8.84209e-45	0.154966	0.187	0.076	1.47088e-40	2	Fam213b
1.03133e-44	0.173999	0.539	0.326	1.71562e-40	2	2310035C23Rik
1.04615e-44	0.219606	0.697	0.462	1.74026e-40	2	Cdc42ep5
1.13275e-44	0.208415	0.406	0.228	1.88433e-40	2	Msmo1
1.1884e-44	0.231119	0.736	0.506	1.97691e-40	2	Rnf10
1.46249e-44	0.239522	0.984	0.949	2.43285e-40	2	mt-Atp8
1.6613e-44	0.246426	0.703	0.439	2.76358e-40	2	Gdi2
1.79082e-44	0.421267	0.8	0.545	2.97903e-40	2	Uqcrq
2.19801e-44	0.143505	0.321	0.161	3.65639e-40	2	Sestd1
2.39352e-44	0.105209	0.291	0.138	3.98162e-40	2	Arhgef18
2.49507e-44	0.11752	0.243	0.107	4.15055e-40	2	Fam177a
2.67193e-44	0.13254	0.209	0.089	4.44476e-40	2	Reep4
2.89377e-44	0.250266	0.745	0.503	4.81378e-40	2	Ddx3x
2.96323e-44	0.27261	0.738	0.499	4.92933e-40	2	Zfp706
4.69971e-44	0.198277	0.699	0.426	7.81796e-40	2	Taf1d
4.70936e-44	0.169159	0.533	0.318	7.83403e-40	2	Etv3
5.27264e-44	0.15749	0.383	0.201	8.77104e-40	2	Dedd2
6.55753e-44	0.150994	0.38	0.206	1.09084e-39	2	Ankrd40
6.84199e-44	0.161788	0.43	0.241	1.13816e-39	2	Tbk1
8.36453e-44	0.145113	0.284	0.141	1.39144e-39	2	Cers2
1.11826e-43	0.218703	0.397	0.223	1.86023e-39	2	Slc6a6
1.1572e-43	0.147985	0.412	0.227	1.925e-39	2	Wipi2
1.15785e-43	0.13967	0.401	0.22	1.92608e-39	2	Sppl3
1.22959e-43	0.248185	0.488	0.278	2.04542e-39	2	Tmem14c
1.23947e-43	0.125932	0.146	0.051	2.06186e-39	2	Hoxb4
1.30611e-43	0.136811	0.42	0.232	2.17271e-39	2	Mast2
1.30771e-43	0.142964	0.213	0.094	2.17537e-39	2	Rtca
1.33353e-43	0.186304	0.404	0.227	2.21832e-39	2	Ddx1
1.33608e-43	0.164305	0.457	0.264	2.22257e-39	2	Lysmd3
1.36085e-43	0.159519	0.43	0.246	2.26377e-39	2	Zfp622
1.80576e-43	0.0910208	0.248	0.111	3.00388e-39	2	Trafd1
1.82703e-43	-0.311316	0.021	0.158	3.03926e-39	2	Ccnd1
1.89075e-43	0.132409	0.36	0.189	3.14526e-39	2	Slc10a5
1.99556e-43	0.14338	0.272	0.131	3.31961e-39	2	Cgrrf1
2.25371e-43	0.229713	0.724	0.48	3.74905e-39	2	Rock1
2.33145e-43	0.184066	0.4	0.23	3.87837e-39	2	Vti1b
2.35809e-43	0.262564	0.614	0.387	3.92268e-39	2	Sdha
2.42397e-43	0.198507	0.528	0.321	4.03227e-39	2	Frg1
2.73404e-43	0.162578	0.338	0.179	4.54807e-39	2	Ccdc25
2.96466e-43	0.557621	0.79	0.555	4.93171e-39	2	Cox5a
3.45876e-43	0.187476	0.402	0.227	5.75364e-39	2	Dock1
3.4647e-43	0.108035	0.112	0.034	5.76352e-39	2	Mmd
3.61132e-43	0.174359	0.288	0.142	6.00743e-39	2	Glod5
3.65974e-43	0.12869	0.241	0.11	6.08798e-39	2	Aldh16a1
4.56827e-43	0.126517	0.149	0.053	7.59932e-39	2	Plxna1
4.77063e-43	0.156634	0.367	0.199	7.93595e-39	2	Agfg1
5.61964e-43	0.0944657	0.161	0.059	9.34828e-39	2	Elmod3
5.65127e-43	0.124708	0.286	0.138	9.40089e-39	2	Dennd5b
6.25337e-43	-0.272399	0.021	0.159	1.04025e-38	2	Hopx
6.84604e-43	0.145016	0.553	0.327	1.13884e-38	2	D5Ertd579e
6.92305e-43	0.0985016	0.322	0.159	1.15165e-38	2	Capn5
7.29048e-43	0.167874	0.474	0.277	1.21277e-38	2	B3gnt3
7.59977e-43	-0.340566	0.028	0.167	1.26422e-38	2	Tmem176b
8.11323e-43	0.202997	0.558	0.351	1.34964e-38	2	Fkbp8
8.30681e-43	-0.660267	0.042	0.186	1.38184e-38	2	Bcas1
8.68135e-43	0.143323	0.422	0.236	1.44414e-38	2	Tcf20
9.08388e-43	0.173769	0.592	0.369	1.5111e-38	2	Tspan15
9.43535e-43	0.115745	0.325	0.162	1.56957e-38	2	Spns1
9.73907e-43	-0.316423	0.012	0.144	1.62009e-38	2	Pdia5
1.03885e-42	-1.61551	0.575	0.641	1.72814e-38	2	Spink1
1.06847e-42	-0.660426	0.101	0.253	1.77739e-38	2	Tceal9
1.21121e-42	-0.342871	0.016	0.149	2.01486e-38	2	Nrp2
1.22756e-42	0.133537	0.476	0.274	2.04204e-38	2	F11r
1.24515e-42	0.113713	0.591	0.353	2.0713e-38	2	Id3
1.27662e-42	0.164881	0.664	0.427	2.12365e-38	2	Ralgps2
1.53509e-42	0.162707	0.541	0.326	2.55362e-38	2	D17Wsu92e
1.53553e-42	-0.463084	0.049	0.194	2.55436e-38	2	Ifitm2
1.77208e-42	0.46042	0.791	0.556	2.94786e-38	2	Cox7a2
2.20263e-42	0.191048	0.504	0.307	3.66407e-38	2	Rheb
2.26921e-42	0.195748	0.646	0.417	3.77483e-38	2	Hmg20b
2.29831e-42	0.104111	0.21	0.089	3.82325e-38	2	Crlf3
2.30162e-42	0.179435	0.489	0.293	3.82874e-38	2	Tmem87b
2.43957e-42	0.115627	0.22	0.097	4.05823e-38	2	Btbd3
2.77696e-42	-0.834041	1	0.999	4.61947e-38	2	Gm42418
2.91995e-42	0.165848	0.567	0.35	4.85734e-38	2	Chd9
3.28213e-42	-0.456463	0.086	0.239	5.45983e-38	2	Marcks
4.68891e-42	0.320855	0.62	0.404	7.8e-38	2	Aco2
4.75141e-42	0.149588	0.446	0.257	7.90396e-38	2	Rassf7
4.84224e-42	0.13601	0.743	0.44	8.05507e-38	2	Btf3
5.36561e-42	-0.571933	0.078	0.225	8.92569e-38	2	Nme1
5.50553e-42	0.167379	0.675	0.439	9.15845e-38	2	Abhd17c
6.37893e-42	0.137367	0.159	0.06	1.06114e-37	2	Lipg
6.66013e-42	0.177945	0.686	0.435	1.10791e-37	2	Efnb2
7.30119e-42	-0.356335	0.042	0.185	1.21455e-37	2	Slc50a1
8.44767e-42	-0.305904	0.046	0.193	1.40527e-37	2	Arhgef38
8.74791e-42	0.0983139	0.201	0.083	1.45521e-37	2	Slc22a21
8.79037e-42	0.132735	0.359	0.193	1.46228e-37	2	Tmem9b
9.03032e-42	0.218452	0.712	0.486	1.50219e-37	2	Taok3
9.37336e-42	0.0884676	0.136	0.046	1.55926e-37	2	Nr1h3
1.03036e-41	0.150671	0.409	0.231	1.714e-37	2	Oxsr1
1.07604e-41	0.20201	0.714	0.473	1.78999e-37	2	Vmp1
1.22286e-41	0.157704	0.405	0.23	2.03422e-37	2	Rtf2
1.23979e-41	0.168034	0.395	0.223	2.0624e-37	2	Atp6v1d
1.4162e-41	0.131072	0.254	0.121	2.35586e-37	2	Kctd3
1.46639e-41	0.126713	0.321	0.163	2.43934e-37	2	Dusp16
1.56001e-41	0.215087	0.53	0.329	2.59508e-37	2	Pdcd10
1.65609e-41	0.162375	0.301	0.152	2.75491e-37	2	Slc25a37
1.7497e-41	0.347225	0.745	0.499	2.91062e-37	2	Vdac2
1.80951e-41	0.135308	0.21	0.093	3.01011e-37	2	Farp2
1.8141e-41	0.208494	0.67	0.44	3.01776e-37	2	Aftph
1.91002e-41	-0.461684	0.046	0.188	3.17732e-37	2	Nr4a1
2.1788e-41	-0.498369	0.035	0.173	3.62443e-37	2	Cracr2a
2.35862e-41	0.0799187	0.172	0.067	3.92357e-37	2	Zfp821
2.78781e-41	-0.196092	0.012	0.14	4.63752e-37	2	Fam174b
2.86362e-41	-0.362225	0.054	0.199	4.76363e-37	2	Ttc39a
2.87392e-41	0.130361	0.344	0.178	4.78076e-37	2	Tmem2
2.90535e-41	0.104784	0.296	0.145	4.83304e-37	2	Cnksr1
3.16098e-41	-0.353481	0.055	0.203	5.2583e-37	2	Cgnl1
3.16385e-41	0.152024	0.303	0.157	5.26307e-37	2	Kctd5
3.24658e-41	0.125274	0.278	0.14	5.40068e-37	2	Dgcr6
3.32369e-41	0.0563042	0.166	0.062	5.52897e-37	2	Pitpnm1
3.56476e-41	0.156429	0.382	0.21	5.92998e-37	2	Sec24a
4.00876e-41	-0.246176	0.023	0.157	6.66857e-37	2	Rab15
4.22164e-41	-1.7665	0.478	0.519	7.02269e-37	2	Ptma
4.31944e-41	0.116926	0.301	0.151	7.18538e-37	2	Mindy3
4.65451e-41	0.15494	0.557	0.346	7.74278e-37	2	Hipk1
4.77518e-41	0.0807093	0.117	0.036	7.94352e-37	2	Dnase1l2
5.14349e-41	0.112235	0.468	0.268	8.55619e-37	2	Ell2
5.18657e-41	0.268063	0.683	0.429	8.62786e-37	2	Ndufs6
5.21356e-41	0.211294	0.879	0.637	8.67276e-37	2	Stk25
5.73247e-41	0.129469	0.434	0.248	9.53597e-37	2	Il10rb
5.8197e-41	-0.238592	0.014	0.143	9.68108e-37	2	B3gnt5
6.01352e-41	0.126272	0.216	0.097	1.00035e-36	2	Hyal2
6.4341e-41	0.0887666	0.104	0.031	1.07031e-36	2	Tmem144
6.70309e-41	0.183665	0.52	0.315	1.11506e-36	2	Cwc15
7.27574e-41	0.101507	0.292	0.146	1.21032e-36	2	Rnf121
7.46552e-41	0.105194	0.122	0.04	1.24189e-36	2	Spg20
7.49945e-41	-0.563192	0.151	0.305	1.24753e-36	2	St3gal6
7.81159e-41	0.139116	0.354	0.192	1.29946e-36	2	Retreg2
1.19623e-40	0.10638	0.225	0.101	1.98993e-36	2	Lin54
1.20449e-40	0.15065	0.336	0.177	2.00367e-36	2	Ypel5
1.41862e-40	0.0913278	0.172	0.068	2.35987e-36	2	Tmem102
1.4492e-40	0.098823	0.19	0.08	2.41075e-36	2	Nudt16
1.7287e-40	0.14627	0.336	0.178	2.87569e-36	2	Slc35e1
1.8403e-40	0.155254	0.274	0.139	3.06133e-36	2	Akr1e1
1.84176e-40	0.185213	0.549	0.345	3.06378e-36	2	Nckap1
1.93668e-40	0.181426	0.613	0.396	3.22167e-36	2	Bnip3l
2.08125e-40	-0.303316	0.042	0.183	3.46216e-36	2	Lrrc31
2.34574e-40	0.147438	0.451	0.266	3.90214e-36	2	Rab8a
2.40809e-40	0.132424	0.33	0.177	4.00586e-36	2	Ykt6
2.54208e-40	0.16569	0.422	0.247	4.22875e-36	2	Efr3a
2.93818e-40	0.317351	0.673	0.437	4.88765e-36	2	Clic1
3.1523e-40	0.135426	0.308	0.161	5.24385e-36	2	Brox
3.34006e-40	0.0989176	0.207	0.09	5.55619e-36	2	Bcl2l1
3.80121e-40	0.220336	0.437	0.259	6.32331e-36	2	Fam129a
4.04519e-40	0.0886765	0.199	0.083	6.72918e-36	2	Garem1
4.18059e-40	-0.650944	0.07	0.212	6.9544e-36	2	Ahnak2
4.30961e-40	0.169062	0.666	0.428	7.16904e-36	2	Mettl7a1
4.47852e-40	0.0852874	0.181	0.071	7.45002e-36	2	4833407H14Rik
4.68731e-40	0.141076	0.321	0.172	7.79735e-36	2	Acot8
5.76578e-40	0.270241	0.891	0.644	9.59137e-36	2	Serf2
6.20487e-40	0.24255	0.922	0.751	1.03218e-35	2	Cd2ap
6.52835e-40	0.0802157	0.179	0.071	1.08599e-35	2	Slc25a34
7.02562e-40	0.276069	0.751	0.5	1.16871e-35	2	Ndufa2
7.06359e-40	0.144086	0.537	0.329	1.17503e-35	2	Ppp6r3
7.09894e-40	0.207747	0.999	0.999	1.18091e-35	2	mt-Co3
7.17632e-40	0.176011	0.37	0.21	1.19378e-35	2	Gars
7.25409e-40	0.0954269	0.123	0.04	1.20672e-35	2	Ccdc152
7.34319e-40	0.134538	0.212	0.094	1.22154e-35	2	Casp4
7.62501e-40	0.171436	0.312	0.169	1.26842e-35	2	Dhrs4
7.96396e-40	-0.436168	0.045	0.182	1.3248e-35	2	Kcne3
8.77817e-40	0.148614	0.452	0.268	1.46025e-35	2	Stxbp3
8.93977e-40	-0.294515	0.028	0.159	1.48713e-35	2	Foxa3
9.7112e-40	0.133096	0.422	0.242	1.61546e-35	2	Mif4gd
9.71449e-40	0.18717	0.572	0.357	1.616e-35	2	Arrdc4
9.92252e-40	0.237015	0.812	0.58	1.65061e-35	2	Usp53
1.01648e-39	0.228366	0.496	0.299	1.69092e-35	2	Aprt
1.01868e-39	-0.210719	0.025	0.155	1.69457e-35	2	Pla2g4a
1.12753e-39	0.119366	0.217	0.097	1.87565e-35	2	Gbe1
1.13992e-39	0.112861	0.21	0.093	1.89627e-35	2	Mtmr4
1.22158e-39	-1.04109	0.136	0.274	2.0321e-35	2	Slc12a2
1.45288e-39	0.162973	0.464	0.272	2.41687e-35	2	Rnf149
1.48315e-39	0.101756	0.173	0.071	2.46721e-35	2	Hsd17b7
1.51486e-39	0.132413	0.28	0.142	2.51997e-35	2	Pex13
1.61903e-39	0.144267	0.301	0.159	2.69325e-35	2	Galm
1.65564e-39	0.115445	0.486	0.278	2.75416e-35	2	Camk2n1
1.69573e-39	0.105787	0.901	0.671	2.82085e-35	2	Gfpt1
1.82595e-39	0.170665	0.542	0.334	3.03747e-35	2	Cul3
1.90305e-39	-0.449241	0.02	0.145	3.16572e-35	2	Kit
2.17505e-39	-0.198481	0.019	0.144	3.6182e-35	2	Vgll4
2.69523e-39	0.150238	0.347	0.192	4.48352e-35	2	Dnpep
3.34914e-39	0.0593718	0.483	0.271	5.5713e-35	2	B4galt1
3.70244e-39	0.13741	0.472	0.282	6.15901e-35	2	Selenot
4.32978e-39	0.141032	0.487	0.293	7.20259e-35	2	Irf6
4.3486e-39	0.13027	0.254	0.121	7.2339e-35	2	Spire2
4.47847e-39	0.134348	0.275	0.139	7.44994e-35	2	Sgms1
4.93636e-39	0.134216	0.454	0.258	8.21164e-35	2	Nectin3
5.03532e-39	0.13229	0.344	0.19	8.37626e-35	2	Bmpr1a
6.00447e-39	0.255017	0.872	0.702	9.98844e-35	2	Arhgap5
6.0783e-39	0.0961517	0.245	0.115	1.01113e-34	2	Syk
6.34383e-39	0.095074	0.12	0.04	1.0553e-34	2	Tubal3
6.37855e-39	0.336058	0.764	0.508	1.06107e-34	2	Ndufb9
6.82671e-39	0.130362	0.454	0.259	1.13562e-34	2	Ip6k1
7.0156e-39	0.12901	0.446	0.263	1.16704e-34	2	Cdipt
7.91761e-39	0.436049	0.817	0.579	1.31709e-34	2	Cox5b
8.10315e-39	0.0718889	0.136	0.047	1.34796e-34	2	Map7d1
8.41212e-39	0.146945	0.338	0.186	1.39936e-34	2	Gid8
8.50892e-39	0.153598	0.27	0.139	1.41546e-34	2	Pon3
8.79925e-39	0.15764	0.337	0.186	1.46376e-34	2	Lmbrd2
9.43313e-39	0.119793	0.218	0.099	1.5692e-34	2	Sh3gl2
1.17023e-38	0.14579	0.284	0.14	1.94668e-34	2	Ankrd37
1.27131e-38	0.113706	0.306	0.156	2.11482e-34	2	Pdk2
1.31952e-38	0.0725958	0.23	0.105	2.19503e-34	2	Ppp1r16a
1.35303e-38	-0.562895	0.057	0.193	2.25076e-34	2	Ccnd2
1.39392e-38	0.11387	0.286	0.144	2.31879e-34	2	5033406O09Rik
1.44393e-38	0.107865	0.275	0.136	2.40197e-34	2	Usp32
1.49793e-38	0.159369	0.543	0.34	2.49181e-34	2	Tep1
1.55929e-38	-0.928046	0.044	0.178	2.59388e-34	2	Fer1l6
1.59084e-38	0.150903	0.653	0.427	2.64637e-34	2	Epb41l4b
1.62764e-38	0.175797	0.478	0.285	2.70757e-34	2	Psmd8
1.6554e-38	0.178827	0.619	0.385	2.75375e-34	2	Hook1
1.69177e-38	0.149963	0.325	0.177	2.81426e-34	2	Paqr4
2.04173e-38	0.206348	0.471	0.277	3.39641e-34	2	Itgb1
2.17921e-38	-1.76357	0.182	0.319	3.62511e-34	2	Sval1
2.22905e-38	0.171997	0.538	0.334	3.70802e-34	2	Npepps
2.27516e-38	0.136125	0.302	0.159	3.78472e-34	2	Ctdsp1
2.44981e-38	0.120874	0.351	0.192	4.07526e-34	2	AU040320
3.28127e-38	0.1548	0.399	0.233	5.45839e-34	2	Msrb1
3.34803e-38	0.113036	0.287	0.144	5.56945e-34	2	Lnx1
3.48877e-38	0.166108	0.142	0.052	5.80357e-34	2	Oasl2
3.60801e-38	0.106188	0.176	0.073	6.00193e-34	2	Rdm1
4.03995e-38	0.183483	0.628	0.411	6.72046e-34	2	Sp3
4.08154e-38	0.0831152	0.233	0.104	6.78964e-34	2	Mov10
4.34008e-38	0.226732	0.579	0.36	7.21972e-34	2	Uqcrc2
4.72826e-38	0.119209	0.539	0.332	7.86546e-34	2	Tmem63b
5.03413e-38	0.458762	0.77	0.556	8.37428e-34	2	Slc26a3
5.03439e-38	-0.177385	0.015	0.136	8.37471e-34	2	Rcc2
5.09315e-38	0.114152	0.156	0.061	8.47245e-34	2	Cmtm8
5.20173e-38	0.138284	0.661	0.426	8.65307e-34	2	Myo1e
5.41149e-38	0.122231	0.314	0.165	9.00201e-34	2	Sigirr
5.50167e-38	0.150059	0.646	0.417	9.15203e-34	2	Dnmbp
5.54655e-38	0.415136	0.928	0.762	9.22668e-34	2	Cox7c
5.76122e-38	0.106105	0.415	0.228	9.58379e-34	2	Zfyve1
6.23092e-38	0.0647277	0.404	0.215	1.03651e-33	2	Ehbp1l1
8.18255e-38	0.1567	0.555	0.342	1.36117e-33	2	Tmed7
8.27063e-38	0.171012	0.52	0.322	1.37582e-33	2	Uba1
9.17089e-38	0.101226	0.383	0.207	1.52558e-33	2	Psd4
9.73378e-38	0.121012	0.443	0.263	1.61921e-33	2	Snx9
1.00097e-37	-0.332777	0.025	0.151	1.66511e-33	2	Mcf2l
1.15855e-37	0.170679	0.342	0.189	1.92724e-33	2	Vipr1
1.19916e-37	0.119709	0.358	0.189	1.99481e-33	2	Trim12a
1.34023e-37	0.182172	0.741	0.501	2.22947e-33	2	Sdcbp
1.6779e-37	0.143343	0.357	0.199	2.79118e-33	2	Rab24
1.72577e-37	0.119596	0.443	0.258	2.87082e-33	2	Patj
1.77415e-37	0.250365	0.839	0.631	2.9513e-33	2	Akap13
1.89755e-37	0.0692981	0.157	0.061	3.15657e-33	2	Rgp1
2.22237e-37	0.0361182	0.381	0.205	3.6969e-33	2	Slc5a8
2.25243e-37	0.129446	0.514	0.314	3.74691e-33	2	Ppm1b
2.33072e-37	0.15389	0.493	0.302	3.87715e-33	2	Insr
2.37652e-37	-0.84245	0.507	0.589	3.95334e-33	2	Slc20a1
2.37821e-37	-0.270252	0.041	0.172	3.95615e-33	2	Trmt1
2.4676e-37	0.186193	0.694	0.45	4.10485e-33	2	Ddx6
2.47613e-37	0.217902	0.845	0.632	4.11905e-33	2	Tsc22d4
2.62502e-37	-2.91757	0.364	0.467	4.36672e-33	2	Clca1
2.87942e-37	-0.289173	0.045	0.177	4.78991e-33	2	Rab3d
2.91965e-37	0.137555	0.544	0.33	4.85684e-33	2	Ptprj
3.0023e-37	0.156418	0.356	0.202	4.99433e-33	2	Mocs2
3.02615e-37	0.114919	0.291	0.152	5.034e-33	2	Ndfip1
3.16862e-37	0.104655	0.273	0.139	5.271e-33	2	Rit1
3.56415e-37	0.158858	0.372	0.216	5.92897e-33	2	Tmem128
3.66011e-37	0.139873	0.494	0.3	6.08859e-33	2	Pfkl
4.63452e-37	0.155186	0.273	0.142	7.70953e-33	2	Lgalsl
5.00435e-37	0.11242	0.331	0.178	8.32474e-33	2	Mul1
5.05231e-37	0.117772	0.404	0.232	8.40452e-33	2	Tor1aip1
5.10839e-37	0.170259	0.5	0.312	8.49781e-33	2	Pgd
5.15359e-37	0.162414	0.494	0.301	8.573e-33	2	Aim2
5.45111e-37	-0.45483	0.033	0.157	9.06792e-33	2	Atoh1
5.55662e-37	0.17609	0.496	0.311	9.24344e-33	2	Eno1
5.56033e-37	0.125126	0.481	0.275	9.24961e-33	2	Kcnk5
6.67155e-37	0.0682409	0.115	0.038	1.10981e-32	2	Tkfc
6.72248e-37	0.102272	0.224	0.104	1.11828e-32	2	Ell
7.20089e-37	0.13401	0.416	0.245	1.19787e-32	2	Amfr
7.21391e-37	0.0574781	0.104	0.032	1.20003e-32	2	Als2cl
7.36591e-37	0.135768	0.307	0.158	1.22532e-32	2	Elmo1
8.11057e-37	0.164291	0.419	0.251	1.34919e-32	2	Bach1
8.42943e-37	0.172012	0.665	0.416	1.40224e-32	2	4930539E08Rik
8.44128e-37	0.096017	0.251	0.122	1.40421e-32	2	Map3k11
8.54761e-37	-0.617453	0.03	0.153	1.42189e-32	2	Clca3b
8.62983e-37	0.262435	0.683	0.446	1.43557e-32	2	Ndufv3
8.86505e-37	0.30259	0.92	0.769	1.4747e-32	2	Klf6
9.93729e-37	-0.146894	0.009	0.122	1.65307e-32	2	Mettl1
1.06057e-36	0.219491	0.688	0.467	1.76426e-32	2	Mapk13
1.06278e-36	0.0719764	0.125	0.044	1.76794e-32	2	Fitm2
1.18997e-36	0.161329	0.57	0.36	1.97951e-32	2	Crebbp
1.30285e-36	0.0997183	0.272	0.137	2.16729e-32	2	Clasp1
1.31123e-36	0.15606	0.559	0.356	2.18124e-32	2	Tnrc18
1.33071e-36	-0.168254	0.004	0.113	2.21363e-32	2	Ckap4
1.51753e-36	0.163817	0.487	0.303	2.5244e-32	2	Csnk2a1
1.54923e-36	0.140263	0.47	0.283	2.57714e-32	2	Dab2ip
1.59987e-36	0.215387	0.38	0.225	2.66138e-32	2	Creg1
1.69809e-36	0.110597	0.223	0.107	2.82477e-32	2	Ttc38
1.79735e-36	0.120461	0.459	0.275	2.98989e-32	2	Hbp1
2.21686e-36	-0.218594	0.024	0.145	3.68775e-32	2	Paics
2.45555e-36	0.257035	0.528	0.326	4.08481e-32	2	Higd2a
2.53373e-36	0.109438	0.242	0.117	4.21486e-32	2	Pigm
2.81187e-36	0.116546	0.464	0.28	4.67755e-32	2	Rnpepl1
2.84779e-36	0.142716	0.363	0.21	4.7373e-32	2	Arl2bp
2.93284e-36	0.12369	0.265	0.137	4.87878e-32	2	Htatip2
3.10977e-36	0.0904903	0.298	0.153	5.1731e-32	2	Pde3a
3.62177e-36	0.243082	0.807	0.542	6.02482e-32	2	Hint1
3.73454e-36	0.150493	0.426	0.254	6.21241e-32	2	Ddi2
3.73514e-36	0.129306	0.293	0.154	6.2134e-32	2	Retreg3
3.78056e-36	0.12312	0.226	0.108	6.28896e-32	2	Tnik
3.90072e-36	0.124305	0.507	0.314	6.48885e-32	2	Shoc2
4.14424e-36	0.087371	0.341	0.183	6.89395e-32	2	Fam110c
4.28955e-36	-0.190874	0.014	0.129	7.13567e-32	2	Foxa2
4.37077e-36	0.119718	0.362	0.203	7.27078e-32	2	Med13l
4.4075e-36	0.218764	0.732	0.493	7.33188e-32	2	Cltc
4.51535e-36	0.103073	0.138	0.051	7.51129e-32	2	Slc36a4
4.7109e-36	-0.228161	0.03	0.152	7.83658e-32	2	Dtymk
4.9536e-36	0.14107	0.648	0.426	8.24031e-32	2	Baz2b
5.55491e-36	0.122399	0.28	0.145	9.24059e-32	2	Gan
5.93924e-36	0.159194	0.463	0.283	9.87993e-32	2	Trappc6b
6.58742e-36	-0.79111	0.044	0.168	1.09582e-31	2	Ramp1
7.06445e-36	-0.393963	0.025	0.144	1.17517e-31	2	Spdef
7.3905e-36	0.16742	0.694	0.45	1.22941e-31	2	Rab1a
7.6314e-36	0.121586	0.221	0.104	1.26948e-31	2	Pim1
8.19229e-36	0.121192	0.407	0.237	1.36279e-31	2	Ripk1
8.22475e-36	0.138402	0.339	0.189	1.36819e-31	2	Tor1a
8.8594e-36	0.096956	0.222	0.104	1.47376e-31	2	Mid2
8.87376e-36	-0.522846	0.097	0.231	1.47615e-31	2	Snhg18
1.06422e-35	-0.332844	0.025	0.143	1.77033e-31	2	Hoxd13
1.13188e-35	0.189928	0.493	0.31	1.88289e-31	2	Nme7
1.19524e-35	0.126376	0.578	0.374	1.98829e-31	2	Taok1
1.21654e-35	0.105377	0.112	0.037	2.02371e-31	2	Kazn
1.22386e-35	0.157867	0.61	0.405	2.0359e-31	2	March7
1.25155e-35	-0.273951	0.03	0.152	2.08195e-31	2	Sema5a
1.32084e-35	0.0617535	0.263	0.127	2.19722e-31	2	Evpl
1.42071e-35	0.106965	0.261	0.132	2.36336e-31	2	Cds2
1.42338e-35	0.0966547	0.234	0.111	2.36779e-31	2	Cnksr3
1.4499e-35	-0.207272	0.017	0.133	2.41191e-31	2	Bex3
1.47708e-35	0.104543	0.435	0.253	2.45713e-31	2	Hivep1
1.5859e-35	0.124577	0.558	0.355	2.63814e-31	2	Raph1
1.69839e-35	0.234359	0.929	0.76	2.82527e-31	2	Lima1
1.72395e-35	0.143377	0.568	0.357	2.86779e-31	2	Ypel3
1.7588e-35	0.130807	0.354	0.202	2.92577e-31	2	BC004004
1.85617e-35	0.136706	0.289	0.156	3.08774e-31	2	Abhd13
1.92415e-35	-3.13318	0.611	0.639	3.20082e-31	2	Mptx1
1.95389e-35	0.230148	0.594	0.374	3.2503e-31	2	Mpc1
2.12036e-35	0.238839	0.883	0.696	3.52722e-31	2	Fam46a
2.16417e-35	0.13775	0.326	0.184	3.60009e-31	2	Mea1
2.16786e-35	0.0840249	0.193	0.083	3.60624e-31	2	Gmip
2.27983e-35	0.0742163	0.15	0.059	3.7925e-31	2	Mlkl
2.54211e-35	0.0955829	0.228	0.109	4.22881e-31	2	Dolpp1
2.65848e-35	0.126401	0.236	0.117	4.42238e-31	2	Dnajc22
2.87265e-35	0.114005	0.34	0.19	4.77866e-31	2	Pcyt2
2.8883e-35	0.212651	0.999	0.999	4.80469e-31	2	mt-Atp6
2.98965e-35	-0.135438	0.003	0.107	4.97329e-31	2	Cbs
3.3558e-35	0.147766	0.45	0.274	5.58238e-31	2	Arpc4
3.56526e-35	0.211503	0.431	0.27	5.93081e-31	2	Fahd1
3.6157e-35	0.0891234	0.248	0.121	6.01472e-31	2	Amdhd2
4.28567e-35	-1.27217	0.164	0.296	7.12921e-31	2	Cd24a
4.75666e-35	0.0823638	0.186	0.081	7.91271e-31	2	Tbc1d22a
5.75286e-35	-0.247475	0.058	0.19	9.56987e-31	2	Smpd3
6.68117e-35	0.184081	0.522	0.333	1.11141e-30	2	Slc31a1
6.94609e-35	0.124415	0.413	0.239	1.15548e-30	2	Fam160a2
7.37186e-35	0.359979	0.629	0.396	1.22631e-30	2	Atpif1
7.48073e-35	0.131796	0.425	0.256	1.24442e-30	2	Clcn4
7.58628e-35	0.126329	0.423	0.252	1.26198e-30	2	Galnt1
7.63255e-35	0.121535	0.41	0.242	1.26968e-30	2	Tradd
7.6393e-35	0.147509	0.445	0.269	1.2708e-30	2	Ube2h
8.31106e-35	0.156513	0.607	0.389	1.38254e-30	2	Elf1
8.44809e-35	0.133491	0.72	0.484	1.40534e-30	2	Entpd8
8.49726e-35	0.116315	0.306	0.165	1.41352e-30	2	Sertad1
8.77832e-35	0.116592	0.29	0.155	1.46027e-30	2	Hectd4
8.81758e-35	-0.159175	0.011	0.12	1.46681e-30	2	Tceal8
9.24605e-35	0.150124	0.491	0.304	1.53808e-30	2	Mlx
9.95262e-35	0.106443	0.192	0.087	1.65562e-30	2	Slc25a40
1.07642e-34	0.174941	0.322	0.185	1.79063e-30	2	Adss
1.12242e-34	0.107844	0.246	0.122	1.86715e-30	2	Ifnar1
1.1699e-34	0.135297	0.363	0.211	1.94612e-30	2	2310061I04Rik
1.34748e-34	0.305029	0.842	0.6	2.24153e-30	2	Gng5
1.37324e-34	0.158382	0.459	0.278	2.28438e-30	2	Zmat2
1.42245e-34	0.126364	0.444	0.269	2.36625e-30	2	Grpel2
1.59627e-34	0.113443	0.318	0.171	2.6554e-30	2	Klhl2
1.80711e-34	0.153203	0.543	0.348	3.00613e-30	2	R3hdm4
1.81865e-34	-0.42425	0.074	0.209	3.02532e-30	2	D10Wsu102e
1.86502e-34	0.0883153	0.238	0.114	3.10245e-30	2	Rnf31
1.8962e-34	0.189741	0.659	0.438	3.15433e-30	2	Ube2b
1.90534e-34	0.370808	0.964	0.826	3.16954e-30	2	Ftl1
2.16169e-34	0.113745	0.585	0.369	3.59597e-30	2	Kif1c
2.28672e-34	0.13684	0.494	0.304	3.80395e-30	2	Ap2s1
2.30258e-34	0.100407	0.177	0.078	3.83034e-30	2	Mad2l1bp
2.336e-34	0.115277	0.482	0.298	3.88594e-30	2	Llgl2
2.49792e-34	0.112992	0.301	0.164	4.1553e-30	2	Dpp3
3.03773e-34	0.11084	0.38	0.221	5.05327e-30	2	Szrd1
3.0773e-34	0.173052	0.57	0.355	5.11908e-30	2	Eif6
3.14348e-34	-2.41711	0.636	0.667	5.22918e-30	2	Zg16
3.27981e-34	0.0966982	0.152	0.061	5.45597e-30	2	Rab12
3.46919e-34	0.0837548	0.337	0.184	5.771e-30	2	Ski
3.4992e-34	-0.236145	0.02	0.133	5.82092e-30	2	Maged1
3.50764e-34	0.200473	0.541	0.357	5.83496e-30	2	Smap1
3.51947e-34	0.109801	0.2	0.092	5.85464e-30	2	Rbl1
3.54356e-34	0.144996	0.288	0.153	5.89472e-30	2	Atg2a
3.61534e-34	0.163785	0.644	0.422	6.01412e-30	2	Dync1i2
3.73523e-34	0.139058	0.467	0.286	6.21355e-30	2	Atp9a
4.39204e-34	0.193454	0.697	0.45	7.30616e-30	2	Ywhab
5.33268e-34	0.30224	0.607	0.394	8.87091e-30	2	Ndufb8
5.34704e-34	0.154985	0.539	0.347	8.8948e-30	2	Tmbim1
6.01509e-34	-0.492765	0.091	0.22	1.00061e-29	2	Krt7
6.05522e-34	-0.229747	0.018	0.129	1.00729e-29	2	Dpysl2
6.27148e-34	0.164012	0.489	0.304	1.04326e-29	2	Pdcd6
6.42289e-34	-0.801514	0.077	0.206	1.06845e-29	2	Rep15
6.45101e-34	0.102286	0.285	0.15	1.07313e-29	2	Bcl2l2
6.52092e-34	0.0876648	0.167	0.071	1.08476e-29	2	Ticam1
8.15952e-34	0.0984262	0.264	0.138	1.35734e-29	2	Rnf114
8.16785e-34	0.0772133	0.148	0.059	1.35872e-29	2	Tmem220
8.24982e-34	0.0917138	0.455	0.274	1.37236e-29	2	Nfkb1
8.31187e-34	0.0988884	0.307	0.167	1.38268e-29	2	Tank
8.52521e-34	0.115603	0.43	0.258	1.41817e-29	2	Grn
8.77679e-34	0.148518	0.516	0.321	1.46002e-29	2	Itga6
8.86086e-34	0.178364	0.625	0.413	1.474e-29	2	Vasp
9.11652e-34	0.197116	0.552	0.343	1.51653e-29	2	Uqcrc1
9.18489e-34	0.199814	0.693	0.457	1.52791e-29	2	Rab14
9.2605e-34	0.117654	0.332	0.187	1.54048e-29	2	Rab35
9.49454e-34	-2.81587	0.291	0.4	1.57942e-29	2	Fcgbp
9.546e-34	-0.380614	0.046	0.171	1.58798e-29	2	Muc4
9.69773e-34	0.129987	0.534	0.336	1.61322e-29	2	Suds3
9.8275e-34	0.0855511	0.328	0.177	1.6348e-29	2	Cx3cl1
9.87025e-34	0.130113	0.448	0.274	1.64192e-29	2	Becn1
1.02289e-33	0.104113	0.236	0.117	1.70157e-29	2	Tmem120a
1.181e-33	0.131301	0.417	0.253	1.9646e-29	2	Eapp
1.19202e-33	0.179017	0.559	0.365	1.98292e-29	2	Ppp2r5a
1.24048e-33	0.0959892	0.343	0.194	2.06354e-29	2	Actr1a
1.2501e-33	0.245843	0.715	0.479	2.07955e-29	2	Ndufb7
1.3428e-33	0.0738891	0.276	0.142	2.23375e-29	2	Pnpla6
1.35669e-33	0.0817123	0.174	0.075	2.25686e-29	2	Tmem170
1.4365e-33	0.216463	0.783	0.527	2.38962e-29	2	Arf1
1.52323e-33	0.115019	0.38	0.221	2.53389e-29	2	Smg7
1.57675e-33	-0.377273	0.017	0.125	2.62293e-29	2	Ttr
1.93843e-33	0.166264	0.572	0.362	3.22457e-29	2	Sumo1
2.02281e-33	0.122519	0.418	0.253	3.36495e-29	2	Clptm1
2.27858e-33	0.136888	0.441	0.27	3.79042e-29	2	Tex261
2.44268e-33	0.128385	0.688	0.464	4.0634e-29	2	Tjp1
2.56166e-33	0.106657	0.441	0.266	4.26133e-29	2	Gpr107
2.656e-33	0.100687	0.367	0.212	4.41825e-29	2	Hpcal1
2.82207e-33	0.0834649	0.408	0.234	4.69452e-29	2	Epas1
2.88002e-33	-0.318963	0.068	0.194	4.79091e-29	2	Impdh2
2.90308e-33	0.0672793	0.499	0.303	4.82927e-29	2	Atg4d
3.30992e-33	0.148369	0.662	0.437	5.50605e-29	2	Larp4b
3.39801e-33	0.10238	0.427	0.255	5.65258e-29	2	5730559C18Rik
3.67801e-33	0.200087	0.797	0.585	6.11836e-29	2	Klf3
3.74509e-33	-0.284296	0.021	0.131	6.22995e-29	2	C2cd4b
3.81197e-33	0.112085	0.188	0.083	6.34121e-29	2	Ddx60
3.83888e-33	0.10176	0.282	0.15	6.38597e-29	2	Ube3b
3.87854e-33	0.10914	0.343	0.194	6.45194e-29	2	0610030E20Rik
4.12254e-33	0.10816	0.24	0.121	6.85784e-29	2	Osbpl7
4.19325e-33	-0.314403	0.021	0.131	6.97547e-29	2	Bace2
4.56684e-33	-0.167821	0.017	0.125	7.59694e-29	2	Hid1
4.70981e-33	0.109766	0.221	0.108	7.83477e-29	2	Siah1a
5.23745e-33	0.0925471	0.226	0.111	8.7125e-29	2	Ocel1
5.80203e-33	0.249219	0.858	0.614	9.65168e-29	2	Pfn1
6.14006e-33	0.11636	0.227	0.112	1.0214e-28	2	Usp2
7.04826e-33	-0.505572	0.996	0.994	1.17248e-28	2	mt-Nd2
7.05434e-33	0.0649401	0.112	0.04	1.17349e-28	2	Car13
7.56123e-33	0.108011	0.383	0.225	1.25781e-28	2	Ttc39b
7.63385e-33	0.075156	0.35	0.195	1.26989e-28	2	Kat2b
7.71076e-33	0.109771	0.202	0.097	1.28269e-28	2	Tpk1
8.54878e-33	0.268698	0.851	0.645	1.42209e-28	2	Hist1h1c
9.08779e-33	0.0769897	0.316	0.169	1.51175e-28	2	Slc12a6
9.43169e-33	0.102077	0.575	0.367	1.56896e-28	2	Vps54
9.56009e-33	0.0586531	0.122	0.044	1.59032e-28	2	Ccdc120
9.69729e-33	-0.297667	0.014	0.119	1.61314e-28	2	Cbfa2t3
1.00949e-32	0.0891651	0.246	0.123	1.67929e-28	2	Nsmf
1.01269e-32	0.135887	0.412	0.247	1.68461e-28	2	Osbp
1.1287e-32	-0.230464	0.032	0.147	1.87759e-28	2	Anxa5
1.18007e-32	0.127663	0.257	0.135	1.96304e-28	2	Nck2
1.22818e-32	0.123925	0.488	0.3	2.04307e-28	2	Vsig10
1.33481e-32	0.107475	0.259	0.136	2.22045e-28	2	Tnfrsf1a
1.42224e-32	0.218562	0.781	0.528	2.36589e-28	2	Atp5f1
1.49185e-32	0.176778	0.575	0.374	2.48169e-28	2	Ubald2
1.58117e-32	0.109372	0.361	0.212	2.63028e-28	2	Golga7
1.66887e-32	0.0870573	0.278	0.146	2.77617e-28	2	Tango2
1.78219e-32	0.132176	0.407	0.247	2.96468e-28	2	Srebf2
1.79972e-32	-0.339512	0.05	0.171	2.99383e-28	2	Marcksl1
1.90878e-32	0.147166	0.616	0.397	3.17525e-28	2	Atp2a2
2.01594e-32	0.147457	0.66	0.446	3.35352e-28	2	Trip12
2.06803e-32	0.112194	0.351	0.204	3.44016e-28	2	Ctdspl
2.0746e-32	-0.134132	0.005	0.103	3.4511e-28	2	Cdo1
2.21355e-32	0.130353	0.279	0.154	3.68224e-28	2	Rdh14
2.55534e-32	-0.732298	0.203	0.319	4.25081e-28	2	Smim6
2.90802e-32	0.17888	0.535	0.349	4.83748e-28	2	Cited2
3.05972e-32	0.119467	0.294	0.161	5.08984e-28	2	Rap2a
3.4059e-32	0.163909	0.278	0.156	5.66572e-28	2	Iah1
3.5776e-32	0.0706144	0.113	0.041	5.95133e-28	2	Fgfrl1
3.65061e-32	0.175153	0.349	0.206	6.0728e-28	2	Cyp51
3.65706e-32	0.0692396	0.19	0.084	6.08352e-28	2	Sprr2b
3.75831e-32	0.0857427	0.276	0.146	6.25195e-28	2	Pias1
3.8711e-32	0.110898	0.512	0.324	6.43958e-28	2	R3hdm2
3.90192e-32	0.131846	0.54	0.343	6.49084e-28	2	Stub1
3.9834e-32	0.265335	0.909	0.773	6.62638e-28	2	Mcl1
4.1349e-32	0.0993425	0.212	0.102	6.8784e-28	2	Rundc3b
4.23954e-32	0.145301	0.443	0.278	7.05248e-28	2	Capza1
4.45309e-32	0.102732	0.514	0.315	7.40772e-28	2	Gprin3
5.36957e-32	0.0854396	0.286	0.153	8.93227e-28	2	Samhd1
5.50883e-32	0.0600996	0.196	0.09	9.16394e-28	2	Gch1
5.8012e-32	0.0936551	0.291	0.157	9.6503e-28	2	Prpf18
6.02999e-32	0.117962	0.356	0.208	1.00309e-27	2	Ppp3r1
6.11809e-32	0.155567	0.633	0.4	1.01774e-27	2	Atox1
6.41284e-32	0.224428	0.262	0.145	1.06678e-27	2	Dpp4
6.55632e-32	0.0695373	0.147	0.06	1.09064e-27	2	Mfsd8
[truncated: 2,674 more rows]

## Sheet: 3
p_val	avg_log2FC	pct.1	pct.2	p_val_adj	cluster	gene
1.08468e-257	-1.70781	0.576	0.895	1.80437e-253	3	Pigr
1.18524e-222	0.261344	0.867	0.446	1.97164e-218	3	1810065E05Rik
1.95509e-184	-1.92587	0.581	0.899	3.25229e-180	3	Prdx6
1.79541e-171	-1.34635	0.62	0.869	2.98666e-167	3	Fos
2.48075e-164	0.725871	1	0.999	4.12673e-160	3	mt-Co1
7.07653e-155	-1.45403	0.732	0.882	1.17718e-150	3	H3f3b
1.40477e-147	-1.67999	0.539	0.794	2.33683e-143	3	Dmbt1
1.29598e-146	-1.2097	0.149	0.556	2.15586e-142	3	Cd9
1.79125e-146	-1.18717	0.749	0.884	2.97975e-142	3	Actg1
1.07912e-144	-1.19027	0.348	0.724	1.79512e-140	3	Junb
1.11415e-139	-1.48267	0.319	0.672	1.85339e-135	3	Fosb
3.37455e-139	-0.94682	0.929	0.966	5.61357e-135	3	Actb
9.54448e-138	-1.20712	0.656	0.847	1.58772e-133	3	Hspa8
2.58509e-137	-0.91489	0.786	0.899	4.30029e-133	3	Dstn
1.87045e-134	1.00989	0.566	0.266	3.11149e-130	3	Lpin2
3.06912e-132	-1.06409	0.247	0.624	5.10548e-128	3	Golm1
6.02008e-126	-1.24006	0.281	0.628	1.00144e-121	3	Ier2
3.87146e-124	-1.31742	0.546	0.799	6.44018e-120	3	Krt19
1.89855e-122	-0.918428	0.622	0.856	3.15824e-118	3	Jund
3.34038e-122	-0.990115	0.545	0.812	5.55671e-118	3	Klf6
7.30563e-122	-1.2307	0.806	0.895	1.21529e-117	3	Krt8
5.37184e-121	-1.47179	0.255	0.59	8.93606e-117	3	Egr1
7.73977e-119	-0.931614	0.956	0.97	1.28751e-114	3	Lgals4
1.98737e-116	-1.13401	0.216	0.571	3.30599e-112	3	Adh1
3.68083e-116	-1.01804	0.494	0.804	6.12307e-112	3	Btg2
4.32452e-116	-0.803325	0.889	0.945	7.19385e-112	3	Epcam
1.7741e-115	-0.838985	0.815	0.905	2.95122e-111	3	Cldn7
3.97246e-115	-0.979124	0.167	0.526	6.60819e-111	3	Hoxb13
8.06988e-115	-0.962498	0.59	0.812	1.34242e-110	3	Ubb
1.05252e-114	-1.22369	0.866	0.943	1.75087e-110	3	S100a6
1.75928e-113	-0.953571	0.267	0.612	2.92655e-109	3	Zfp36
1.00055e-112	-1.04356	0.487	0.737	1.66441e-108	3	Atp5b
3.11326e-112	-0.956936	0.617	0.799	5.17891e-108	3	Eif1
1.81014e-110	-0.924373	0.792	0.931	3.01117e-106	3	Jun
2.64468e-110	-1.74131	0.715	0.857	4.39942e-106	3	Rpl41
3.46561e-110	-1.43413	0.588	0.798	5.76504e-106	3	Hsp90ab1
4.56286e-110	-1.10713	0.185	0.524	7.59031e-106	3	Pdia3
5.15777e-110	-0.978913	0.218	0.561	8.57995e-106	3	Arf4
2.35882e-108	-0.757185	0.173	0.538	3.92389e-104	3	Tmprss2
3.23508e-108	-0.901117	0.316	0.648	5.38156e-104	3	Tpd52
1.72369e-107	-0.746585	0.796	0.923	2.86736e-103	3	Atp1b1
3.68067e-107	0.69903	1	0.999	6.12279e-103	3	mt-Co3
6.69924e-106	-1.4808	0.168	0.497	1.11442e-101	3	Krt18
3.14041e-105	-0.72197	0.314	0.667	5.22408e-101	3	Iqgap1
3.17003e-104	0.664633	1	0.998	5.27335e-100	3	mt-Co2
7.89587e-103	-0.800004	0.506	0.767	1.31348e-98	3	Cldn3
5.00208e-102	-1.13849	0.308	0.616	8.32097e-98	3	Hsp90aa1
1.06087e-101	-1.88218	0.714	0.845	1.76476e-97	3	Rps29
1.77614e-100	0.7485	0.432	0.184	2.9546e-96	3	Mgll
7.66136e-100	-0.913323	0.119	0.457	1.27447e-95	3	Slc4a4
9.79145e-100	-0.824985	0.27	0.616	1.62881e-95	3	Tsc22d1
2.05467e-99	-0.869454	0.247	0.58	3.41795e-95	3	Ehf
3.65515e-99	-1.20596	0.291	0.595	6.08035e-95	3	Hspa5
6.00434e-99	0.778286	0.486	0.228	9.98822e-95	3	Ncoa7
1.3594e-98	-0.872802	0.368	0.675	2.26136e-94	3	Stard10
1.47565e-98	-1.75115	0.576	0.77	2.45475e-94	3	Rpl37a
2.64155e-98	-0.957656	0.214	0.554	4.39421e-94	3	Galnt7
4.42527e-98	-0.884245	0.205	0.548	7.36144e-94	3	Dusp1
5.76414e-98	-0.825604	0.199	0.56	9.58864e-94	3	Myo5c
2.62994e-97	-1.49504	0.838	0.914	4.3749e-93	3	Tpt1
4.65586e-97	0.920981	0.414	0.187	7.74503e-93	3	Slc13a2
2.99754e-96	-1.34373	0.196	0.503	4.9864e-92	3	Atf3
4.34005e-96	-0.941673	0.265	0.571	7.21968e-92	3	Tm9sf3
5.0608e-96	-1.10052	0.497	0.711	8.41863e-92	3	Atp5e
5.75015e-96	-0.74932	0.045	0.348	9.56537e-92	3	Fut8
8.97159e-96	-0.782339	0.225	0.555	1.49242e-91	3	Aldh2
1.09329e-95	-1.24308	0.445	0.719	1.81869e-91	3	Oit1
1.96524e-95	-0.782287	0.153	0.491	3.26918e-91	3	Anxa3
1.25819e-94	0.186722	0.718	0.449	2.093e-90	3	Fabp2
9.12829e-94	-0.840891	0.24	0.556	1.51849e-89	3	Dynll1
9.5998e-94	-0.678365	0.154	0.484	1.59693e-89	3	Kmt5a
2.25115e-93	-0.596445	0.107	0.436	3.74479e-89	3	Gdpd1
2.56828e-93	-0.738621	0.114	0.432	4.27234e-89	3	Npc2
4.49095e-93	-1.02076	0.457	0.695	7.47069e-89	3	Serf2
8.54183e-93	-0.90681	0.105	0.425	1.42093e-88	3	Atp2a3
1.41957e-92	-1.66354	0.424	0.674	2.36146e-88	3	Rpl8
1.57779e-92	-1.7103	0.378	0.64	2.62466e-88	3	Rplp2
2.23772e-92	-0.677213	0.203	0.535	3.72244e-88	3	Skp1a
2.36495e-92	0.212235	0.856	0.599	3.93409e-88	3	Cyp2c55
1.4152e-91	-1.17129	0.298	0.603	2.35419e-87	3	Sprr2a3
5.01434e-91	-0.65704	0.441	0.731	8.34135e-87	3	Eif4g2
7.54799e-91	-1.98714	0.386	0.66	1.25561e-86	3	Spink1
1.05194e-90	-0.779781	0.168	0.478	1.7499e-86	3	Gpx1
1.69307e-90	0.644537	1	0.999	2.81642e-86	3	mt-Atp6
3.23398e-90	-0.976755	0.346	0.636	5.37973e-86	3	Tm4sf20
4.87425e-90	-1.22767	0.651	0.795	8.10831e-86	3	Cox7c
1.05428e-89	-1.58021	0.493	0.708	1.7538e-85	3	Rpl18a
1.37927e-89	-1.66601	0.531	0.73	2.29441e-85	3	Rpl19
2.88944e-89	-0.757548	0.211	0.524	4.80659e-85	3	Bag1
3.62072e-89	-0.621568	0.048	0.344	6.02306e-85	3	S100a16
4.07063e-89	-0.754912	0.171	0.483	6.7715e-85	3	Eif3a
4.22758e-89	-1.55669	0.413	0.658	7.03258e-85	3	Rpl24
1.15778e-88	-0.836813	0.404	0.667	1.92597e-84	3	Gapdh
2.07805e-88	-0.943808	0.404	0.661	3.45684e-84	3	Eef2
2.68145e-88	-0.84199	0.31	0.592	4.46059e-84	3	Ndufa13
4.22897e-88	-0.839302	0.312	0.596	7.0349e-84	3	Calm2
7.31157e-88	-0.673239	0.41	0.709	1.21628e-83	3	Ptp4a2
7.43664e-88	-0.759424	0.512	0.768	1.23709e-83	3	Atp1a1
2.65589e-87	-1.7788	0.491	0.714	4.41807e-83	3	Rps3a1
3.12046e-87	-0.742039	0.17	0.488	5.19089e-83	3	Pdxdc1
4.90357e-87	-0.759559	0.411	0.666	8.15709e-83	3	Pfn1
5.86422e-87	-0.752987	0.219	0.536	9.75513e-83	3	Hdlbp
8.36479e-87	-1.00728	0.161	0.459	1.39148e-82	3	Ncl
1.25365e-86	-1.01164	0.763	0.887	2.08544e-82	3	Crip1
1.7554e-86	-0.801831	0.098	0.396	2.92011e-82	3	Ppa1
1.77506e-86	-0.72699	0.107	0.407	2.95282e-82	3	Pdcd4
2.59518e-86	-0.973324	0.492	0.701	4.31708e-82	3	Cox6b1
3.75595e-86	-1.84955	0.43	0.664	6.24803e-82	3	Rpl6
4.46733e-86	-0.915593	0.147	0.442	7.43141e-82	3	Ppib
4.54515e-86	-1.76029	0.421	0.66	7.56086e-82	3	Rpl9
6.25827e-86	-0.705475	0.225	0.554	1.04106e-81	3	Lmna
7.56789e-86	-0.652421	0.168	0.488	1.25892e-81	3	BC030870
1.37609e-85	-1.26889	0.372	0.631	2.28912e-81	3	Car2
2.59207e-85	-0.654718	0.257	0.571	4.31191e-81	3	Rhoa
4.82872e-85	-1.55037	0.358	0.611	8.03258e-81	3	Rps15
5.39993e-85	-0.935236	0.31	0.594	8.98278e-81	3	Hsp90b1
6.15226e-85	-1.19534	0.67	0.797	1.02343e-80	3	Cox4i1
1.39518e-84	-1.90588	0.466	0.704	2.32088e-80	3	Rps12
2.42128e-84	-0.639531	0.2	0.509	4.02779e-80	3	Ywhab
3.40375e-84	0.601011	0.333	0.126	5.66214e-80	3	Acaa1b
8.10489e-84	-0.786436	0.628	0.819	1.34825e-79	3	Ldha
1.47349e-83	-1.66111	0.506	0.711	2.45115e-79	3	Rpl26
8.65299e-83	-0.915653	0.32	0.584	1.43942e-78	3	Atp5g3
1.11653e-82	-0.632652	0.051	0.331	1.85734e-78	3	Chpt1
1.89409e-82	-0.826768	0.548	0.782	3.15082e-78	3	Ckmt1
2.36556e-82	-0.649268	0.106	0.403	3.93511e-78	3	Kdelr2
2.72939e-82	-0.639949	0.112	0.408	4.54035e-78	3	Nedd4
3.71237e-82	-1.01799	0.306	0.563	6.17552e-78	3	Ndufb9
4.38009e-82	-0.77963	0.253	0.538	7.28628e-78	3	Vdac1
6.07872e-82	-0.758497	0.403	0.665	1.0112e-77	3	Calr
6.58379e-82	-0.517529	0.094	0.395	1.09521e-77	3	Stim1
6.95093e-82	-1.34228	0.715	0.821	1.15629e-77	3	Fau
7.95485e-82	-0.694326	0.159	0.47	1.32329e-77	3	Cpd
1.86717e-81	-0.72104	0.108	0.393	3.10604e-77	3	2410015M20Rik
3.93303e-81	-0.613678	0.084	0.371	6.5426e-77	3	Rab25
4.44819e-81	-1.75356	0.456	0.682	7.39956e-77	3	Rpl38
5.14654e-81	-1.61348	0.473	0.687	8.56127e-77	3	Rpl36
9.32062e-81	-0.597002	0.044	0.318	1.55049e-76	3	Slc1a5
1.40009e-80	-0.610173	0.239	0.557	2.32904e-76	3	Pgk1
9.40538e-80	-0.570711	0.207	0.527	1.56459e-75	3	Atxn7l3b
9.97033e-80	-1.05632	0.319	0.569	1.65856e-75	3	Uqcr11
4.01153e-79	-0.843848	0.203	0.487	6.67317e-75	3	Serbp1
9.16211e-79	-1.64743	0.496	0.712	1.52412e-74	3	Rpsa
1.12385e-78	-0.707024	0.164	0.453	1.86952e-74	3	Eif5a
1.4228e-78	-0.732582	0.651	0.817	2.36682e-74	3	Itm2b
5.75989e-78	-0.794575	0.489	0.693	9.58158e-74	3	Atp5d
7.91679e-78	-0.723346	0.387	0.694	1.31696e-73	3	Rhob
8.23766e-78	-1.63936	0.426	0.645	1.37033e-73	3	Rpl18
1.15195e-77	-1.68392	0.4	0.636	1.91627e-73	3	Rps9
1.18926e-77	-0.470723	0.113	0.415	1.97833e-73	3	Ube2r2
1.71698e-77	-0.549901	0.057	0.33	2.8562e-73	3	Add3
1.81338e-77	-0.647131	0.182	0.474	3.01655e-73	3	Tmed2
1.81803e-77	-1.86317	0.413	0.634	3.02429e-73	3	Rps16
2.14495e-77	-1.70504	0.474	0.686	3.56813e-73	3	Rpl35a
2.57921e-77	-1.45509	0.309	0.562	4.29051e-73	3	Rpl22
2.61974e-77	-0.942904	0.349	0.599	4.35794e-73	3	Uqcrq
2.62927e-77	-1.00889	0.052	0.312	4.3738e-73	3	Klf2
3.62446e-77	-1.64171	0.569	0.74	6.02929e-73	3	Rps27
3.85439e-77	-1.0351	0.415	0.639	6.41178e-73	3	Uqcr10
3.93238e-77	-0.615259	0.137	0.432	6.54152e-73	3	Sec62
4.04105e-77	-0.698741	0.15	0.433	6.72228e-73	3	Tmed10
4.15606e-77	-0.925458	0.441	0.657	6.9136e-73	3	Atp5h
4.5751e-77	-0.694641	0.662	0.799	7.61068e-73	3	Myl6
5.46116e-77	-0.905687	0.241	0.544	9.08464e-73	3	Atp12a
6.53724e-77	-0.931572	0.389	0.626	1.08747e-72	3	Atp5j
7.19949e-77	-0.586461	0.799	0.909	1.19763e-72	3	Ubc
7.55546e-77	-0.715666	0.321	0.624	1.25685e-72	3	Serpinb1a
2.60141e-76	-0.736148	0.093	0.365	4.32744e-72	3	Nans
5.8708e-76	-1.2622	0.689	0.797	9.76608e-72	3	Cox8a
7.37286e-76	-1.65506	0.463	0.673	1.22647e-71	3	Rps23
7.49301e-76	-0.822138	0.307	0.578	1.24646e-71	3	Dnaja1
9.03595e-76	-0.535161	0.045	0.308	1.50313e-71	3	Lsr
1.16856e-75	-0.492848	0.196	0.523	1.94391e-71	3	Nfe2l1
1.80363e-75	-1.65624	0.393	0.63	3.00035e-71	3	Rps3
1.93931e-75	-0.644844	0.391	0.679	3.22604e-71	3	Sdc4
3.76834e-75	-0.599632	0.295	0.584	6.26863e-71	3	Arf1
3.97866e-75	-0.662643	0.115	0.404	6.6185e-71	3	H1f0
4.42941e-75	-0.544894	0.147	0.443	7.36832e-71	3	Selenok
5.59093e-75	-0.621036	0.044	0.3	9.30051e-71	3	Arfgef3
7.44016e-75	-0.613915	0.186	0.482	1.23767e-70	3	Pcbp1
8.31834e-75	-0.560317	0.441	0.773	1.38376e-70	3	Ivns1abp
1.15076e-74	-0.626475	0.099	0.375	1.91428e-70	3	Rpn1
1.20462e-74	-0.515481	0.213	0.523	2.00389e-70	3	Atp6v0b
2.51589e-74	-1.96462	0.47	0.669	4.18518e-70	3	Rps21
2.73226e-74	-1.96641	0.553	0.731	4.54511e-70	3	Rpl23
3.4228e-74	-0.578742	0.118	0.4	5.69382e-70	3	Cst3
3.47427e-74	-1.69936	0.53	0.714	5.77944e-70	3	Rps14
3.60179e-74	-1.43129	0.334	0.576	5.99158e-70	3	Rps25
3.68241e-74	-0.619325	0.146	0.434	6.12568e-70	3	Hnrnpab
3.92165e-74	-0.600733	0.295	0.583	6.52367e-70	3	Eif5
8.26862e-74	-0.502575	0.179	0.486	1.37548e-69	3	Ctsb
9.02907e-74	-0.540967	0.198	0.496	1.50199e-69	3	Arpp19
1.0806e-73	-0.550142	0.283	0.59	1.79758e-69	3	Purb
1.69808e-73	-0.533023	0.107	0.388	2.82475e-69	3	Mien1
1.76027e-73	0.61564	1	0.999	2.92821e-69	3	Gm42418
1.84243e-73	-0.617319	0.401	0.724	3.06488e-69	3	Mgat4a
2.05415e-73	-0.61408	0.069	0.331	3.41707e-69	3	Eef1d
4.55174e-73	-0.856204	0.19	0.452	7.57181e-69	3	Tomm7
4.95527e-73	-1.72855	0.48	0.686	8.2431e-69	3	Rps10
6.46062e-73	-1.65636	0.263	0.514	1.07472e-68	3	Rpl10
7.42925e-73	-2.06906	0.561	0.745	1.23586e-68	3	Rps8
9.57858e-73	-0.873121	0.309	0.568	1.5934e-68	3	Chchd10
9.66579e-73	-0.806451	0.267	0.532	1.6079e-68	3	Ndufa1
1.37679e-72	-0.531809	0.108	0.391	2.29029e-68	3	Atp13a3
2.14832e-72	-0.628473	0.433	0.681	3.57372e-68	3	Ywhaz
2.36149e-72	-0.543981	0.206	0.509	3.92835e-68	3	Irf2bp2
2.68555e-72	-0.494897	0.067	0.331	4.46741e-68	3	Fkbp2
3.23154e-72	-0.857687	0.403	0.633	5.37567e-68	3	Atp5k
4.66642e-72	-1.60512	0.479	0.674	7.76259e-68	3	Rps11
5.08445e-72	-0.524183	0.073	0.34	8.45798e-68	3	Spcs2
5.0958e-72	-0.692859	0.115	0.379	8.47686e-68	3	Dad1
5.38624e-72	-1.12255	0.313	0.565	8.96e-68	3	Id1
5.43031e-72	-1.45239	0.298	0.536	9.03333e-68	3	Rpl7a
6.96496e-72	-0.51211	0.172	0.474	1.15862e-67	3	Oxct1
8.96965e-72	-0.548686	0.139	0.424	1.4921e-67	3	Gne
1.24292e-71	-0.675485	0.201	0.476	2.06759e-67	3	Ywhae
1.5426e-71	-0.652417	0.211	0.485	2.56612e-67	3	Ndufs6
1.78572e-71	-0.69331	0.128	0.408	2.97055e-67	3	Dnajb1
2.24299e-71	-0.907418	0.113	0.371	3.73121e-67	3	Ssr4
4.33697e-71	-1.63177	0.225	0.496	7.21455e-67	3	Klk1
5.28916e-71	-1.90692	0.42	0.637	8.79852e-67	3	Rps27a
5.40387e-71	-0.518148	0.069	0.328	8.98934e-67	3	Bcap31
5.62459e-71	-0.909471	0.102	0.363	9.35651e-67	3	Scd2
6.72652e-71	-0.741437	0.507	0.717	1.11896e-66	3	Cmpk1
9.7975e-71	-0.475555	0.082	0.352	1.62981e-66	3	Pla2g10
1.48873e-70	-0.610983	0.263	0.539	2.47651e-66	3	Eif3c
1.49391e-70	-0.849286	0.315	0.57	2.48512e-66	3	Pabpc1
1.539e-70	-1.08189	0.414	0.627	2.56012e-66	3	Cox5b
1.99936e-70	-0.817273	0.486	0.721	3.32594e-66	3	Gfpt1
2.31841e-70	-0.638273	0.102	0.367	3.85667e-66	3	Glul
2.61664e-70	-0.468979	0.035	0.277	4.35278e-66	3	Ddost
2.87289e-70	-0.746409	0.698	0.869	4.77906e-66	3	Klf4
5.88921e-70	-1.80113	0.419	0.636	9.7967e-66	3	Rpl30
5.99328e-70	-0.574235	0.228	0.526	9.96981e-66	3	Foxp1
6.98751e-70	-0.828283	0.349	0.59	1.16237e-65	3	Prdx1
7.17544e-70	-0.436535	0.122	0.41	1.19363e-65	3	Ak3
8.05724e-70	-0.742514	0.397	0.62	1.34032e-65	3	Bsg
1.40266e-69	-1.6106	0.361	0.585	2.33332e-65	3	Rpl11
1.51908e-69	-0.557956	0.074	0.327	2.52698e-65	3	Mrps24
1.52467e-69	-1.97034	0.504	0.694	2.5363e-65	3	Rps28
1.57366e-69	-0.710023	0.452	0.657	2.61779e-65	3	Gnas
1.6666e-69	-0.903437	0.226	0.488	2.77239e-65	3	Sec61g
1.91983e-69	-1.11323	0.394	0.603	3.19363e-65	3	Cox7a2
2.09783e-69	-0.998553	0.365	0.58	3.48974e-65	3	Cox6a1
2.14514e-69	-0.575288	0.264	0.556	3.56844e-65	3	Tpr
2.16266e-69	-0.904995	0.126	0.377	3.59759e-65	3	Eef1g
2.44219e-69	-0.601895	0.2	0.477	4.06259e-65	3	Rab2a
2.62361e-69	-1.01628	0.45	0.643	4.36438e-65	3	Atp5j2
2.76017e-69	-1.73113	0.306	0.541	4.59154e-65	3	Rpl10a
3.19318e-69	-1.22325	0.182	0.431	5.31185e-65	3	Rpl22l1
6.12309e-69	-0.605535	0.094	0.353	1.01858e-64	3	Ndufb2
6.52804e-69	-0.602852	0.123	0.392	1.08594e-64	3	Srsf3
9.45927e-69	-1.88881	0.457	0.652	1.57355e-64	3	Rpl27a
1.43356e-68	-0.500716	0.122	0.396	2.38472e-64	3	Nt5c
1.47933e-68	-0.55085	0.047	0.286	2.46087e-64	3	Ppp1r1b
1.51481e-68	-0.590157	0.071	0.323	2.51989e-64	3	Sh3bgrl3
2.00866e-68	-0.675111	0.16	0.425	3.34141e-64	3	Ndufa5
2.06782e-68	-0.63261	0.281	0.551	3.43982e-64	3	Eif4a1
2.54307e-68	-1.21941	0.254	0.495	4.2304e-64	3	Rpl31
3.55956e-68	-0.567701	0.571	0.824	5.92132e-64	3	Akap9
3.78585e-68	-0.591128	0.062	0.311	6.29776e-64	3	St3gal6
3.79626e-68	-0.657865	0.116	0.379	6.31507e-64	3	Sypl
4.4914e-68	-1.50603	0.314	0.544	7.47144e-64	3	Rps17
7.14699e-68	-0.813935	0.344	0.58	1.1889e-63	3	Atp5f1
8.27145e-68	-0.534545	0.071	0.326	1.37596e-63	3	Tmed9
9.43401e-68	-0.417082	0.043	0.284	1.56935e-63	3	Mydgf
1.07698e-67	-0.689011	0.318	0.585	1.79155e-63	3	Tubb4b
1.1915e-67	-0.75647	0.081	0.33	1.98207e-63	3	Smim6
1.31189e-67	-0.684631	0.192	0.465	2.18232e-63	3	P4hb
1.61945e-67	-0.648523	0.136	0.414	2.69395e-63	3	Ppp1r15a
1.6516e-67	-0.539516	0.246	0.53	2.74744e-63	3	Chmp2a
1.68347e-67	-0.462035	0.184	0.482	2.80046e-63	3	Scand1
1.79963e-67	-0.597818	0.452	0.713	2.99368e-63	3	Tpi1
2.16021e-67	-0.661181	0.232	0.5	3.5935e-63	3	Ndufv3
2.25267e-67	-0.479552	0.209	0.508	3.74732e-63	3	Wdr1
2.43748e-67	-0.752139	0.153	0.409	4.05475e-63	3	Ndufb10
2.76647e-67	-0.425716	0.088	0.351	4.60203e-63	3	Psmb6
3.7179e-67	-1.92833	0.468	0.653	6.18473e-63	3	Rplp0
5.19572e-67	-1.7737	0.372	0.587	8.64309e-63	3	Rps5
5.80936e-67	-0.618415	0.462	0.688	9.66387e-63	3	Klf5
6.03291e-67	-0.537249	0.12	0.378	1.00357e-62	3	Ndufa10
6.75373e-67	-0.621548	0.271	0.536	1.12348e-62	3	Hnrnpf
7.43581e-67	-0.692901	0.188	0.449	1.23695e-62	3	Suclg1
8.40174e-67	-0.543819	0.177	0.454	1.39763e-62	3	Atox1
1.04376e-66	-0.452363	0.175	0.472	1.7363e-62	3	Pttg1ip
1.16638e-66	-0.421559	0.073	0.329	1.94027e-62	3	Klf9
1.2785e-66	-0.6426	0.492	0.714	2.12679e-62	3	Aldoa
1.38206e-66	-0.457351	0.114	0.384	2.29905e-62	3	Rer1
1.38843e-66	-1.52269	0.276	0.513	2.30965e-62	3	Rps6
1.70501e-66	-0.784881	0.318	0.559	2.83629e-62	3	Atp5o.1
2.32085e-66	-0.755832	0.236	0.49	3.86074e-62	3	Hnrnpa3
2.46315e-66	-0.598939	0.188	0.459	4.09744e-62	3	Canx
2.63905e-66	-0.78085	0.157	0.422	4.39006e-62	3	Cyp2d12
3.1052e-66	-1.90763	0.384	0.6	5.16549e-62	3	Rps18
4.94978e-66	-0.60494	0.043	0.275	8.23396e-62	3	B3gnt7
5.48084e-66	-0.799727	0.173	0.435	9.11738e-62	3	H2afz
5.7413e-66	-0.458086	0.084	0.341	9.55066e-62	3	Ssr3
6.41339e-66	-0.82047	0.168	0.427	1.06687e-61	3	Hbegf
6.43221e-66	-0.570944	0.055	0.293	1.07e-61	3	Pebp1
6.47646e-66	-0.749247	0.306	0.545	1.07736e-61	3	Oaz1
7.31256e-66	-0.551787	0.414	0.723	1.21644e-61	3	Slk
7.65676e-66	-0.886399	0.401	0.611	1.2737e-61	3	Atp5a1
7.7511e-66	-1.05365	0.052	0.28	1.2894e-61	3	Slc12a2
9.43302e-66	-0.466443	0.075	0.328	1.56918e-61	3	Cnpy2
9.52749e-66	-0.558588	0.341	0.612	1.5849e-61	3	Kif5b
1.05001e-65	-0.346042	0.048	0.29	1.74669e-61	3	Gfer
1.09972e-65	-0.563719	0.185	0.474	1.82938e-61	3	Tle4
1.22236e-65	-0.479188	0.116	0.386	2.03339e-61	3	Immt
1.24499e-65	-0.608964	0.08	0.328	2.07105e-61	3	Krtcap2
1.25864e-65	-0.646366	0.109	0.361	2.09375e-61	3	Ndufc2
1.49335e-65	-0.712785	0.19	0.443	2.48419e-61	3	Ndufb8
1.68586e-65	-0.674657	0.081	0.331	2.80443e-61	3	Pglyrp1
1.72988e-65	-0.568523	0.181	0.463	2.87765e-61	3	Zfp36l2
1.79919e-65	-0.460101	0.06	0.303	2.99295e-61	3	Eprs
1.87477e-65	-0.528167	0.239	0.516	3.11868e-61	3	Arf5
1.91707e-65	-1.6825	0.438	0.631	3.18904e-61	3	Rpl21
1.95818e-65	-1.36579	0.209	0.446	3.25744e-61	3	Rpl29
2.14308e-65	-0.464324	0.088	0.348	3.56502e-61	3	Slc38a1
2.1805e-65	-0.450953	0.119	0.387	3.62727e-61	3	Magt1
2.22149e-65	-0.445724	0.134	0.409	3.69544e-61	3	Sdhc
2.33587e-65	-0.359108	0.066	0.319	3.88572e-61	3	Hras
2.72925e-65	-1.47401	0.324	0.546	4.54011e-61	3	Rpl23a
3.14996e-65	-0.424573	0.099	0.364	5.23996e-61	3	Ssbp3
3.22235e-65	-0.823807	0.654	0.783	5.36038e-61	3	Slc25a5
3.61421e-65	-0.666598	0.342	0.591	6.01224e-61	3	Tmem59
3.79415e-65	-1.57882	0.471	0.657	6.31156e-61	3	Rpl34
3.83988e-65	-0.9665	0.193	0.435	6.38764e-61	3	Atp5g2
4.93327e-65	-0.714317	0.124	0.378	8.2065e-61	3	Set
5.17855e-65	-0.543876	0.124	0.39	8.61451e-61	3	Gsn
5.34984e-65	-0.857567	0.128	0.373	8.89945e-61	3	Gm10076
5.41604e-65	-0.540935	0.355	0.652	9.00958e-61	3	Myh9
5.58109e-65	-0.454235	0.114	0.384	9.28414e-61	3	Dnajc3
5.86125e-65	-0.45876	0.122	0.392	9.75019e-61	3	Pgam1
6.05513e-65	-0.560301	0.274	0.572	1.00727e-60	3	S100a13
6.08638e-65	-0.424046	0.089	0.345	1.01247e-60	3	Kdelr1
8.46198e-65	-0.531109	0.077	0.322	1.40765e-60	3	Ndufb6
9.88536e-65	-0.606424	0.112	0.365	1.64443e-60	3	Eif3h
1.19463e-64	-1.68272	0.525	0.698	1.98726e-60	3	Rpl28
1.19765e-64	-0.531139	0.158	0.425	1.99229e-60	3	Timm13
1.22143e-64	-1.8606	0.575	0.737	2.03185e-60	3	Rpl13
1.32407e-64	-1.12269	0.464	0.649	2.20258e-60	3	Uqcrh
1.44437e-64	-0.433702	0.074	0.323	2.40271e-60	3	Tm9sf4
1.49623e-64	-0.564231	0.245	0.541	2.48898e-60	3	Trib1
1.57612e-64	-0.705885	0.038	0.262	2.62188e-60	3	Creb3l1
1.8647e-64	-0.405064	0.035	0.264	3.10193e-60	3	Tmed3
2.05064e-64	-0.398697	0.092	0.349	3.41123e-60	3	Dag1
2.27236e-64	-0.557522	0.327	0.626	3.78007e-60	3	Cs
3.45065e-64	-0.500513	0.071	0.314	5.74015e-60	3	Cct2
4.18097e-64	-0.491243	0.125	0.387	6.95504e-60	3	St13
4.33214e-64	-0.583879	0.134	0.393	7.20651e-60	3	Ndufa12
4.90296e-64	-0.484793	0.163	0.44	8.15608e-60	3	Sdha
5.23489e-64	-0.563544	0.188	0.455	8.70824e-60	3	Ndufa11
6.95443e-64	-0.578635	0.106	0.354	1.15687e-59	3	Uba52
8.13992e-64	-1.62852	0.361	0.584	1.35408e-59	3	Rpl15
8.30802e-64	-0.765367	0.035	0.257	1.38204e-59	3	Ly6e
9.56287e-64	-0.426848	0.061	0.303	1.59078e-59	3	Acly
1.06351e-63	-0.641517	0.212	0.468	1.76914e-59	3	Cyc1
1.08265e-63	-0.795639	0.409	0.61	1.80099e-59	3	Tspan8
1.13696e-63	-1.11011	0.266	0.504	1.89134e-59	3	Naca
1.17088e-63	0.58182	0.305	0.131	1.94777e-59	3	Slc9a3
1.27416e-63	-1.59731	0.321	0.543	2.11956e-59	3	Rack1
1.31035e-63	0.610695	0.946	0.954	2.17976e-59	3	mt-Atp8
1.44199e-63	-0.428525	0.076	0.324	2.39875e-59	3	Drap1
1.47421e-63	-0.526975	0.296	0.577	2.45234e-59	3	Tpm3
1.56838e-63	-0.546287	0.708	0.87	2.60899e-59	3	Eif2s2
1.63431e-63	-0.663724	0.355	0.636	2.71868e-59	3	Clic5
1.78571e-63	-0.4431	0.226	0.521	2.97053e-59	3	Scaf11
1.85318e-63	-0.455225	0.132	0.404	3.08277e-59	3	Mgat5
2.01842e-63	-1.80856	0.401	0.614	3.35765e-59	3	Rps19
2.30357e-63	-0.595749	0.135	0.392	3.83198e-59	3	Xbp1
2.41241e-63	-0.545421	0.176	0.446	4.01305e-59	3	Golph3l
2.71123e-63	-0.490697	0.077	0.324	4.51013e-59	3	Nucks1
2.72919e-63	-1.53736	0.31	0.537	4.54001e-59	3	Rpl14
2.84455e-63	-1.07327	0.168	0.413	4.73191e-59	3	Npm1
3.42334e-63	-1.9756	0.315	0.529	5.69473e-59	3	Rps2
4.0593e-63	-0.548105	0.197	0.464	6.75264e-59	3	Esd
4.41987e-63	-0.553925	0.088	0.333	7.35245e-59	3	Selenof
4.55136e-63	-0.483735	0.039	0.266	7.57119e-59	3	Tpm4
4.63705e-63	-1.01271	0.117	0.354	7.71373e-59	3	Hspd1
4.67604e-63	-0.531667	0.264	0.534	7.7786e-59	3	Akr1a1
5.08285e-63	-0.683696	0.164	0.413	8.45532e-59	3	Cox7a2l
8.01742e-63	-0.787182	0.207	0.444	1.3337e-58	3	Ndufa7
8.42084e-63	-0.531781	0.173	0.435	1.40081e-58	3	Ywhah
9.07547e-63	-0.555331	0.621	0.804	1.5097e-58	3	Hnrnpa2b1
1.01035e-62	-0.461129	0.15	0.419	1.68072e-58	3	Laptm4a
1.08797e-62	-0.628768	0.316	0.552	1.80983e-58	3	Ndufa2
1.18419e-62	-0.610342	0.174	0.433	1.9699e-58	3	Tagln2
1.41916e-62	-0.551341	0.482	0.744	2.36077e-58	3	Cdh1
1.4776e-62	-0.597774	0.149	0.399	2.45799e-58	3	Polr1d
1.57797e-62	-0.62402	0.486	0.713	2.62495e-58	3	Prss32
1.62134e-62	-0.593155	0.087	0.324	2.69709e-58	3	Eif3k
1.71174e-62	-0.754906	0.165	0.408	2.84747e-58	3	Ndufb5
1.80075e-62	-1.72952	0.54	0.699	2.99555e-58	3	Rpl37
1.93092e-62	-0.800274	0.338	0.561	3.21209e-58	3	Cd63
2.34652e-62	-1.64859	0.503	0.669	3.90344e-58	3	Rpl17
2.45507e-62	-0.558624	0.185	0.464	4.08402e-58	3	Ifrd1
2.86552e-62	-0.55453	0.194	0.454	4.76679e-58	3	Aco2
3.09596e-62	-1.43132	0.202	0.432	5.15013e-58	3	Rpl35
3.24119e-62	-0.405006	0.044	0.274	5.39171e-58	3	Guk1
3.31264e-62	-0.433494	0.168	0.447	5.51057e-58	3	Acbd3
3.47181e-62	-0.464934	0.029	0.245	5.77536e-58	3	Soat1
4.19028e-62	-0.504799	0.051	0.281	6.97054e-58	3	Slc4a7
4.21804e-62	-0.607604	0.522	0.746	7.01671e-58	3	H2-D1
4.51829e-62	-0.719134	0.749	0.833	7.51618e-58	3	Calm1
5.08288e-62	-0.471692	0.197	0.476	8.45537e-58	3	Tbrg1
5.12972e-62	-0.409618	0.077	0.321	8.53329e-58	3	Llph
5.34613e-62	-0.552392	0.271	0.538	8.89329e-58	3	Pcbp2
5.58527e-62	-0.568052	0.269	0.532	9.2911e-58	3	Ndufb7
6.5562e-62	-0.357966	0.041	0.267	1.09062e-57	3	Dpm3
6.73881e-62	-0.64455	0.145	0.391	1.121e-57	3	Ybx3
6.83274e-62	-1.92222	0.679	0.792	1.13663e-57	3	Eef1a1
7.8076e-62	-0.480311	0.169	0.438	1.29879e-57	3	Metap2
8.09728e-62	-0.401376	0.079	0.324	1.34698e-57	3	Ssr1
8.13093e-62	-0.614589	0.082	0.318	1.35258e-57	3	Ran
9.68957e-62	-0.40389	0.068	0.307	1.61186e-57	3	Aimp1
9.91102e-62	-0.434125	0.166	0.443	1.6487e-57	3	Trir
1.04645e-61	-0.459549	0.151	0.424	1.74077e-57	3	Lgr4
1.06257e-61	-0.856735	0.382	0.59	1.76759e-57	3	2010107E04Rik
1.07021e-61	0.647804	0.258	0.104	1.78029e-57	3	Nckap5
1.1254e-61	-0.535817	0.077	0.314	1.8721e-57	3	Fkbp4
1.41586e-61	-0.562996	0.493	0.778	2.35529e-57	3	Tmem45b
1.44919e-61	-0.902116	0.144	0.38	2.41073e-57	3	Sec61b
1.59141e-61	-0.539584	0.182	0.445	2.64731e-57	3	S100a1
1.77093e-61	-0.695248	0.148	0.404	2.94595e-57	3	Smim14
1.86858e-61	-0.481146	0.096	0.34	3.10837e-57	3	Mlec
2.00017e-61	-1.11734	0.248	0.477	3.32728e-57	3	Atp5g1
2.24649e-61	-1.69435	0.315	0.535	3.73704e-57	3	Ptma
2.79863e-61	-0.622379	0.296	0.542	4.65552e-57	3	Elob
2.84664e-61	-0.586881	0.122	0.379	4.73538e-57	3	Hes1
2.98451e-61	-0.547333	0.107	0.353	4.96473e-57	3	Prdx2
3.15271e-61	-0.513801	0.138	0.395	5.24453e-57	3	Hdgf
3.19649e-61	-0.349939	0.055	0.29	5.31736e-57	3	Eif3j1
3.64795e-61	-0.431415	0.047	0.274	6.06837e-57	3	Spcs1
3.82541e-61	-0.727249	0.159	0.4	6.36357e-57	3	Eif3f
3.92637e-61	-0.496709	0.104	0.355	6.53151e-57	3	Atp6ap2
4.47169e-61	-0.625552	0.014	0.217	7.43866e-57	3	Atp2c2
4.50716e-61	-1.66691	0.382	0.586	7.49766e-57	3	Rps13
4.92e-61	-0.647446	0.009	0.21	8.18442e-57	3	Ern2
5.11121e-61	-1.17486	0.025	0.233	8.5025e-57	3	Sytl2
5.15833e-61	-0.525248	0.07	0.306	8.58088e-57	3	Cela1
5.41542e-61	-1.45178	0.289	0.517	9.00854e-57	3	Eef1b2
5.86926e-61	-0.454181	0.077	0.317	9.76351e-57	3	Cox20
5.93589e-61	-0.720754	0.328	0.607	9.87435e-57	3	Slc20a1
5.95753e-61	-0.388038	0.082	0.326	9.91035e-57	3	Cstb
6.08114e-61	-0.366518	0.077	0.32	1.0116e-56	3	Tmco1
6.79476e-61	-0.432406	0.096	0.343	1.13031e-56	3	Ndufs4
7.04184e-61	-0.748692	0.092	0.325	1.17141e-56	3	Gmds
7.76123e-61	-0.405489	0.105	0.362	1.29108e-56	3	Srpr
7.78151e-61	-0.553251	0.163	0.43	1.29445e-56	3	Herpud1
7.86376e-61	-0.645468	0.082	0.318	1.30814e-56	3	Sec11c
7.92863e-61	-0.419435	0.128	0.391	1.31893e-56	3	Pomp
7.93021e-61	-0.445125	0.101	0.348	1.31919e-56	3	Pgls
8.33371e-61	-0.752462	0.031	0.241	1.38631e-56	3	Qsox1
8.88831e-61	-0.818092	0.703	0.83	1.47857e-56	3	Txn1
9.00921e-61	-0.454932	0.061	0.291	1.49868e-56	3	Tcp1
1.16162e-60	-0.51925	0.131	0.383	1.93235e-56	3	Sdhd
1.18161e-60	-0.577128	0.199	0.451	1.96561e-56	3	Clta
1.5039e-60	-0.494477	0.072	0.307	2.50174e-56	3	Thbs4
1.91511e-60	-0.6975	0.093	0.322	3.18579e-56	3	Mrpl52
1.92601e-60	-1.53116	0.382	0.58	3.20392e-56	3	Rpl7
2.11178e-60	-0.621581	0.088	0.319	3.51294e-56	3	Rpl36al
3.18902e-60	-0.415491	0.105	0.357	5.30494e-56	3	Dhx9
4.72413e-60	-0.533385	0.165	0.422	7.8586e-56	3	Psma7
5.37752e-60	-0.357881	0.066	0.302	8.94551e-56	3	Carhsp1
6.0504e-60	-0.313766	0.057	0.291	1.00648e-55	3	Etf1
6.06168e-60	-0.480152	0.217	0.497	1.00836e-55	3	Eif5b
6.40364e-60	-0.307317	0.062	0.298	1.06525e-55	3	Sys1
6.75747e-60	-0.609017	0.126	0.372	1.12411e-55	3	Bmp2
6.95631e-60	-0.600185	0.521	0.77	1.15718e-55	3	Pkm
7.1174e-60	-0.787336	0.206	0.437	1.18398e-55	3	Rps27l
7.88843e-60	-0.627482	0.241	0.487	1.31224e-55	3	Pfdn5
8.9363e-60	-0.426251	0.041	0.261	1.48655e-55	3	S100a14
9.89908e-60	-0.669592	0.096	0.328	1.64671e-55	3	Rpl27
1.08865e-59	-1.23348	0.56	0.705	1.81097e-55	3	Cox6c
1.17434e-59	-0.47399	0.151	0.406	1.95351e-55	3	Lamtor2
1.2016e-59	-0.405587	0.144	0.407	1.99887e-55	3	Cltb
1.21515e-59	-0.475169	0.188	0.459	2.0214e-55	3	Smarca5
1.27083e-59	-0.449883	0.197	0.479	2.11403e-55	3	Avl9
1.36401e-59	-0.365627	0.068	0.303	2.26903e-55	3	Txnl1
1.37393e-59	-0.34606	0.078	0.321	2.28554e-55	3	Ufm1
1.3998e-59	-0.458447	0.11	0.361	2.32857e-55	3	Impad1
1.6503e-59	-0.335951	0.048	0.273	2.74527e-55	3	Rnf7
1.68399e-59	-0.701135	0.115	0.353	2.80131e-55	3	Upp1
1.99507e-59	-0.370731	0.059	0.287	3.3188e-55	3	Srp72
2.14817e-59	-0.469972	0.112	0.359	3.57348e-55	3	Tmbim4
2.24832e-59	0.615057	0.969	0.964	3.74007e-55	3	Lars2
2.28214e-59	-0.626497	0.065	0.287	3.79634e-55	3	Tnni1
2.46438e-59	-0.492143	0.057	0.283	4.0995e-55	3	Ostc
2.47838e-59	-0.414543	0.168	0.434	4.12279e-55	3	Rab10
3.04747e-59	-0.427625	0.143	0.4	5.06947e-55	3	Sod2
3.09561e-59	-0.324336	0.054	0.282	5.14954e-55	3	Krtcap3
4.20025e-59	-0.340555	0.086	0.332	6.98712e-55	3	Mapre1
4.21775e-59	-0.563562	0.051	0.269	7.01623e-55	3	Tomm5
4.35091e-59	-0.334915	0.065	0.298	7.23775e-55	3	Mrps33
5.03664e-59	-0.413524	0.088	0.326	8.37845e-55	3	Psmb5
5.11382e-59	-0.505883	0.079	0.313	8.50685e-55	3	Mif
5.26731e-59	-0.752681	0.526	0.695	8.76217e-55	3	H3f3a
5.63207e-59	-0.354904	0.084	0.328	9.36895e-55	3	Scamp1
6.07371e-59	-0.957727	0.052	0.266	1.01036e-54	3	Fxyd4
6.17404e-59	-0.517392	0.137	0.388	1.02705e-54	3	Anp32b
6.2393e-59	-0.357686	0.052	0.277	1.03791e-54	3	Ssr2
6.72571e-59	-0.430707	0.139	0.404	1.11882e-54	3	Hif1a
6.81041e-59	-0.913731	0.415	0.609	1.13291e-54	3	Atp5l
7.58975e-59	-0.521871	0.31	0.581	1.26256e-54	3	Calm3
7.6703e-59	-0.542457	0.071	0.297	1.27596e-54	3	Slc35a1
8.82877e-59	-0.548338	0.304	0.557	1.46867e-54	3	Lamp1
9.20531e-59	-0.705958	0.264	0.523	1.5313e-54	3	Fhl1
1.04388e-58	-0.361082	0.128	0.39	1.73649e-54	3	G3bp2
1.04756e-58	-0.507013	0.283	0.548	1.74261e-54	3	Hnrnpk
1.14429e-58	-0.323206	0.048	0.273	1.90353e-54	3	Sec11a
1.19054e-58	-1.08473	0.275	0.499	1.98046e-54	3	Rpl4
1.31706e-58	-0.375737	0.046	0.265	2.19093e-54	3	Cct3
1.32092e-58	-1.47499	0.362	0.572	2.19735e-54	3	Rpl5
1.36899e-58	-0.34775	0.066	0.3	2.27731e-54	3	Uqcc2
1.42251e-58	-0.333486	0.073	0.31	2.36635e-54	3	Surf4
1.45927e-58	-0.418187	0.1	0.347	2.42749e-54	3	Cope
1.62617e-58	0.537056	0.772	0.655	2.70514e-54	3	Acox1
1.68747e-58	-0.606821	0.277	0.558	2.80711e-54	3	Appl2
2.02839e-58	-0.512916	0.068	0.296	3.37422e-54	3	Manf
2.1546e-58	-0.471384	0.143	0.397	3.58418e-54	3	Ndufs2
2.4311e-58	-0.403232	0.054	0.277	4.04413e-54	3	Mrpl42
2.57326e-58	-1.7714	0.546	0.703	4.28062e-54	3	Rps20
2.73105e-58	-0.358386	0.035	0.247	4.54311e-54	3	Mrpl57
2.75121e-58	-0.455603	0.047	0.264	4.57664e-54	3	Rpl13a
2.88103e-58	-0.427046	0.122	0.375	4.79259e-54	3	Hnrnpa0
2.95109e-58	-0.517872	0.223	0.496	4.90914e-54	3	Atf4
3.02022e-58	-0.388254	0.097	0.34	5.02413e-54	3	Polr2f
3.3533e-58	-0.380541	0.097	0.343	5.57822e-54	3	Nol7
3.61316e-58	-0.447884	0.136	0.389	6.0105e-54	3	Ptges3
3.74251e-58	-0.549203	0.259	0.536	6.22566e-54	3	C1galt1
3.76028e-58	-1.85302	0.386	0.578	6.25522e-54	3	Rps4x
3.78359e-58	-0.566522	0.168	0.414	6.29401e-54	3	Mdh2
4.33195e-58	-1.86868	0.354	0.558	7.2062e-54	3	Rps15a
4.65636e-58	-0.88064	0.065	0.285	7.74585e-54	3	Hsd11b2
4.82141e-58	-0.461761	0.208	0.487	8.02041e-54	3	Bhlhe40
4.83751e-58	-0.437132	0.115	0.362	8.04719e-54	3	Romo1
6.609e-58	-0.527165	0.168	0.419	1.09941e-53	3	Ndufv2
6.94584e-58	-0.451642	0.053	0.272	1.15544e-53	3	Park7
8.17086e-58	-0.496566	0.03	0.234	1.35922e-53	3	Ppp1r14b
9.42467e-58	-0.506882	0.426	0.681	1.56779e-53	3	Ctnna1
1.01525e-57	-0.463291	0.034	0.242	1.68887e-53	3	Marcks
1.05235e-57	-0.434711	0.064	0.286	1.75059e-53	3	Idh3a
1.0805e-57	-0.322532	0.05	0.273	1.79741e-53	3	Eif3l
1.08209e-57	-0.381552	0.056	0.279	1.80005e-53	3	Glud1
1.0995e-57	-1.51138	0.366	0.566	1.82902e-53	3	Ppia
1.10707e-57	-0.366368	0.102	0.351	1.84161e-53	3	Ier3ip1
1.10759e-57	-0.57134	0.247	0.495	1.84247e-53	3	Mdh1
1.26676e-57	-0.554012	0.058	0.276	2.10725e-53	3	Snrpf
1.31258e-57	-0.593034	0.288	0.523	2.18347e-53	3	Ndufa3
1.3382e-57	-0.385594	0.073	0.303	2.2261e-53	3	Tmem238
1.40146e-57	-0.458294	0.113	0.359	2.33132e-53	3	Pdzk1ip1
1.40962e-57	-0.423553	0.06	0.282	2.3449e-53	3	Pard3b
1.4648e-57	-0.342506	0.065	0.297	2.43669e-53	3	Sars
1.5066e-57	-0.383013	0.11	0.353	2.50623e-53	3	Eif4b
1.52321e-57	-0.324336	0.05	0.271	2.53386e-53	3	Pafah1b3
1.63255e-57	-0.306321	0.046	0.265	2.71575e-53	3	Tm2d2
1.64978e-57	-0.364241	0.079	0.313	2.74441e-53	3	Cct4
1.70006e-57	-0.379622	0.065	0.289	2.82805e-53	3	Ndufs8
1.81609e-57	-0.588599	0.053	0.269	3.02107e-53	3	Pdia6
1.90359e-57	-0.408608	0.044	0.26	3.16662e-53	3	Eif3m
2.03211e-57	-0.328587	0.052	0.273	3.38042e-53	3	Lamtor4
2.19101e-57	-0.35751	0.099	0.342	3.64474e-53	3	Elovl7
2.31274e-57	-0.534212	0.061	0.279	3.84725e-53	3	Eif3i
2.37095e-57	-0.551737	0.21	0.457	3.94407e-53	3	Cdx1
2.37442e-57	-0.549759	0.136	0.381	3.94984e-53	3	Ost4
2.50991e-57	-0.514546	0.146	0.39	4.17523e-53	3	Ndufs5
2.92125e-57	-0.326415	0.041	0.256	4.8595e-53	3	Sf3b5
2.9473e-57	-1.77029	0.613	0.748	4.90284e-53	3	Rplp1
2.95632e-57	-0.535815	0.505	0.711	4.91784e-53	3	H2afj
2.99223e-57	-0.352862	0.088	0.329	4.97757e-53	3	Ndufaf8
3.01463e-57	-0.351415	0.09	0.331	5.01484e-53	3	Gspt1
3.10134e-57	-0.467804	0.061	0.281	5.15908e-53	3	Snrpd2
3.85906e-57	-0.439367	0.042	0.253	6.41955e-53	3	Nop10
4.02932e-57	-0.546243	0.077	0.3	6.70278e-53	3	Snrpe
4.14594e-57	-0.418182	0.104	0.344	6.89677e-53	3	0610012G03Rik
4.23156e-57	-0.308657	0.055	0.28	7.0392e-53	3	Tmem208
5.05288e-57	-0.387218	0.178	0.449	8.40547e-53	3	Cdv3
5.97867e-57	-0.468885	0.076	0.302	9.94551e-53	3	Hspa9
7.10772e-57	-0.572423	0.023	0.221	1.18237e-52	3	Sox9
7.39222e-57	-0.405524	0.119	0.368	1.2297e-52	3	Psmb4
7.42854e-57	-0.410114	0.2	0.48	1.23574e-52	3	Hnrnph1
7.96536e-57	-0.441032	0.064	0.285	1.32504e-52	3	Cct5
8.82797e-57	-0.447158	0.095	0.33	1.46853e-52	3	Nars
8.8596e-57	-0.358131	0.065	0.293	1.4738e-52	3	Tmem256
8.86465e-57	-0.368908	0.101	0.345	1.47464e-52	3	Mrpl33
9.02036e-57	-0.480994	0.07	0.293	1.50054e-52	3	Eif3e
9.17211e-57	-0.427654	0.148	0.402	1.52578e-52	3	Hspa4
9.51358e-57	-1.92607	0.535	0.698	1.58258e-52	3	Rps24
9.76229e-57	-0.471486	0.081	0.309	1.62396e-52	3	Selenos
9.92137e-57	-0.256447	0.026	0.231	1.65042e-52	3	Gm11808
1.02947e-56	-0.329104	0.081	0.318	1.71253e-52	3	Ppp1cc
1.26588e-56	-0.402483	0.186	0.454	2.1058e-52	3	Slc35a3
1.3072e-56	-0.36824	0.084	0.318	2.17453e-52	3	Ift20
1.32615e-56	-0.716105	0.244	0.469	2.20606e-52	3	Sem1
1.58988e-56	-0.581154	0.176	0.416	2.64476e-52	3	Ndufb4
1.66667e-56	-0.332432	0.088	0.329	2.7725e-52	3	Ccdc47
1.75711e-56	-0.43767	0.112	0.351	2.92295e-52	3	Cox14
1.97999e-56	-0.513802	0.026	0.224	3.29371e-52	3	Krt7
2.01234e-56	-0.320693	0.074	0.307	3.34753e-52	3	Ebp
2.04403e-56	-0.514315	0.394	0.632	3.40024e-52	3	Arpc2
2.23968e-56	-0.555804	0.212	0.465	3.72571e-52	3	Serinc3
2.37233e-56	-0.386128	0.072	0.3	3.94638e-52	3	Cbx3
2.54451e-56	-0.407942	0.08	0.309	4.23279e-52	3	Rpn2
2.86395e-56	-0.414555	0.189	0.46	4.76418e-52	3	Aplp2
3.00747e-56	-0.323513	0.021	0.219	5.00292e-52	3	Hsd17b10
3.02299e-56	-0.34989	0.082	0.315	5.02875e-52	3	Ddrgk1
3.03252e-56	-0.717983	0.031	0.232	5.04459e-52	3	Kcnq1ot1
3.19375e-56	-1.62069	0.269	0.481	5.31281e-52	3	Rpl3
3.25903e-56	-0.319691	0.105	0.352	5.42139e-52	3	Ergic3
3.62651e-56	-0.593922	0.056	0.267	6.03269e-52	3	Ly6a
3.76464e-56	-0.510156	0.169	0.422	6.26248e-52	3	Smpdl3a
4.3277e-56	-0.463462	0.147	0.391	7.19914e-52	3	Uqcrc1
4.34531e-56	-0.388501	0.203	0.482	7.22842e-52	3	Man1a2
4.64874e-56	-0.525212	0.198	0.444	7.73318e-52	3	Arpc3
5.52546e-56	-0.415403	0.131	0.379	9.19161e-52	3	Copb1
5.75364e-56	-0.42091	0.18	0.442	9.57118e-52	3	Bzw1
6.53952e-56	-0.423589	0.168	0.429	1.08785e-51	3	Mtdh
6.55279e-56	-0.366445	0.102	0.343	1.09006e-51	3	Timm8b
8.1787e-56	-0.449666	0.032	0.234	1.36053e-51	3	Cd81
8.35235e-56	-0.375024	0.091	0.33	1.38941e-51	3	Syngr2
9.02748e-56	-0.395625	0.138	0.383	1.50172e-51	3	Nedd8
1.04474e-55	-0.559435	0.13	0.362	1.73793e-51	3	Nsa2
1.57266e-55	-0.329995	0.094	0.335	2.61611e-51	3	Snx5
1.58642e-55	-0.336163	0.11	0.356	2.63902e-51	3	Dctn3
1.62721e-55	-1.69109	0.467	0.642	2.70686e-51	3	Rps26
1.62844e-55	-0.366155	0.149	0.409	2.70891e-51	3	Rab6a
1.71633e-55	-0.497823	0.185	0.427	2.85511e-51	3	Ndufs7
1.79631e-55	-0.549224	0.678	0.815	2.98817e-51	3	Slc25a3
2.00183e-55	-0.498644	0.136	0.376	3.33005e-51	3	Sumo2
2.08156e-55	-0.398542	0.076	0.299	3.46267e-51	3	Snrpb
2.17796e-55	-0.318065	0.079	0.311	3.62304e-51	3	Mtpn
2.50923e-55	-0.367796	0.122	0.372	4.1741e-51	3	Pdap1
2.56833e-55	-0.358353	0.091	0.328	4.27242e-51	3	Larp4
2.64989e-55	-0.631854	0.049	0.255	4.40809e-51	3	Tceal9
2.69248e-55	-0.532781	0.332	0.586	4.47895e-51	3	Sod1
2.77954e-55	-0.399546	0.125	0.37	4.62377e-51	3	Atp6v1f
2.83504e-55	-0.423406	0.247	0.512	4.71609e-51	3	Vcp
2.9904e-55	-0.3309	0.048	0.261	4.97454e-51	3	Cacybp
3.09856e-55	-0.413421	0.154	0.404	5.15445e-51	3	Eif6
3.10235e-55	-0.363554	0.111	0.356	5.16076e-51	3	Mtch1
3.58796e-55	-0.373131	0.126	0.373	5.96857e-51	3	Chchd3
3.86579e-55	-0.372788	0.099	0.338	6.43075e-51	3	Smc1a
4.27174e-55	-0.817589	0.04	0.237	7.10603e-51	3	Hepacam2
4.43658e-55	-0.435913	0.099	0.33	7.38024e-51	3	Tbca
4.85014e-55	-0.518537	0.243	0.507	8.06821e-51	3	Itih5
5.088e-55	-0.439963	0.179	0.442	8.46388e-51	3	Zfp36l1
5.23696e-55	-0.382952	0.054	0.269	8.71168e-51	3	Msi2
5.48369e-55	-0.445322	0.064	0.278	9.12211e-51	3	Phb2
6.40357e-55	-0.503294	0.031	0.23	1.06523e-50	3	Rab27b
6.65049e-55	-0.312291	0.046	0.258	1.10631e-50	3	Snrpd3
6.67176e-55	-0.336794	0.082	0.313	1.10985e-50	3	Smarca4
6.67702e-55	-0.393182	0.156	0.413	1.11072e-50	3	Lpp
7.51176e-55	-0.44265	0.103	0.335	1.24958e-50	3	Rtraf
7.88631e-55	-0.38476	0.071	0.294	1.31189e-50	3	Man2a1
8.19812e-55	-0.355029	0.061	0.28	1.36376e-50	3	G3bp1
8.58333e-55	-0.382081	0.055	0.267	1.42784e-50	3	Mrps14
8.96288e-55	-0.723214	0.036	0.233	1.49097e-50	3	Tspan13
9.346e-55	-0.546922	0.295	0.535	1.55471e-50	3	Cfl1
9.74759e-55	-0.348643	0.054	0.268	1.62151e-50	3	Mrps36
1.04274e-54	-0.304001	0.064	0.286	1.73459e-50	3	1110004F10Rik
1.13153e-54	-0.302977	0.049	0.261	1.88231e-50	3	Pgrmc2
1.27806e-54	-1.06762	0.418	0.6	2.12605e-50	3	Cox5a
1.60154e-54	-0.318661	0.06	0.278	2.66416e-50	3	Mrpl54
1.62517e-54	-0.287623	0.088	0.326	2.70347e-50	3	Larp1b
1.66974e-54	-0.420827	0.232	0.499	2.77761e-50	3	Rtn3
2.01656e-54	-0.258063	0.044	0.255	3.35455e-50	3	Emc7
2.16179e-54	-0.353815	0.091	0.321	3.59614e-50	3	Psmb3
2.22314e-54	-0.657996	0.124	0.345	3.69819e-50	3	Tstd1
2.29852e-54	-0.385756	0.119	0.358	3.82359e-50	3	Smim10l1
3.43025e-54	-0.428315	0.237	0.494	5.70621e-50	3	Gdi2
3.55908e-54	-1.21073	0.088	0.301	5.92053e-50	3	Cd24a
3.65129e-54	-0.343215	0.07	0.292	6.07392e-50	3	Tecr
3.78911e-54	-0.327794	0.031	0.23	6.30318e-50	3	Banf1
3.96208e-54	-0.313699	0.036	0.238	6.59091e-50	3	Eif1ax
4.486e-54	-0.510066	0.037	0.235	7.46246e-50	3	Snhg18
5.17954e-54	-0.432429	0.231	0.489	8.61616e-50	3	Clic1
5.85941e-54	-0.292901	0.039	0.244	9.74713e-50	3	Glrx3
5.95445e-54	-0.371486	0.071	0.29	9.90523e-50	3	Mrpl34
6.22443e-54	-0.236442	0.026	0.223	1.03543e-49	3	Cenpx
6.25597e-54	-0.454432	0.154	0.394	1.04068e-49	3	Rbx1
6.39107e-54	-0.379074	0.12	0.359	1.06315e-49	3	Pdha1
7.53369e-54	-0.325682	0.101	0.337	1.25323e-49	3	Pdcd5
7.57374e-54	-0.35037	0.037	0.238	1.25989e-49	3	Mcee
8.58357e-54	-0.407502	0.089	0.316	1.42788e-49	3	Eny2
8.65522e-54	-0.426814	0.172	0.42	1.4398e-49	3	Acadl
1.17537e-53	-0.426326	0.205	0.469	1.95522e-49	3	Chd4
1.24432e-53	-0.53393	0.175	0.408	2.06992e-49	3	Uqcrc2
1.42658e-53	-0.468486	0.071	0.288	2.37311e-49	3	P2rx4
1.50756e-53	-0.376253	0.084	0.309	2.50782e-49	3	Mrpl30
1.78798e-53	-0.277119	0.037	0.238	2.9743e-49	3	Igbp1
2.17087e-53	-0.298712	0.04	0.243	3.61125e-49	3	Prdx3
2.29934e-53	-0.420463	0.054	0.263	3.82495e-49	3	Galnt3
2.50386e-53	-0.316094	0.052	0.263	4.16518e-49	3	Snu13
2.51084e-53	-0.343154	0.102	0.335	4.17679e-49	3	Yipf3
2.7816e-53	-0.409857	0.064	0.276	4.62719e-49	3	Ywhaq
2.97275e-53	-0.350618	0.031	0.226	4.94517e-49	3	Snrpg
3.00487e-53	-0.416121	0.248	0.51	4.9986e-49	3	Rab14
3.06838e-53	-0.273829	0.026	0.22	5.10425e-49	3	Lims1
3.08702e-53	-0.353966	0.093	0.32	5.13526e-49	3	Tomm22
3.39202e-53	-0.522595	0.171	0.41	5.64263e-49	3	Mpc2
3.40416e-53	-0.790143	0.225	0.444	5.66281e-49	3	Usmg5
3.50787e-53	-0.273579	0.074	0.299	5.83534e-49	3	Tmem50a
3.61615e-53	-0.251163	0.026	0.22	6.01547e-49	3	Polr3k
3.98132e-53	-0.372713	0.103	0.335	6.62292e-49	3	Mxd4
4.12618e-53	-0.291953	0.063	0.281	6.8639e-49	3	Glo1
4.83678e-53	-0.337737	0.103	0.337	8.04598e-49	3	Cbx1
5.01274e-53	-0.410823	0.178	0.43	8.3387e-49	3	Arl1
5.40689e-53	-0.34178	0.13	0.379	8.99436e-49	3	Glg1
5.79942e-53	-0.289835	0.077	0.303	9.64734e-49	3	Ctbp1
5.85383e-53	-0.366805	0.173	0.432	9.73784e-49	3	Prpf40a
6.01598e-53	-0.263374	0.065	0.285	1.00076e-48	3	Ormdl2
6.31415e-53	-0.319555	0.037	0.235	1.05036e-48	3	Ndrg2
7.00276e-53	-0.346228	0.149	0.405	1.16491e-48	3	Rab7
7.55856e-53	-0.461683	0.154	0.392	1.25737e-48	3	Ndufb3
8.78252e-53	-0.336408	0.108	0.347	1.46097e-48	3	Rp9
8.94551e-53	-0.391812	0.119	0.356	1.48809e-48	3	Psma2
9.321e-53	-0.327046	0.081	0.306	1.55055e-48	3	Rala
9.3849e-53	-0.342784	0.13	0.379	1.56118e-48	3	Dhx15
9.45383e-53	-0.407072	0.168	0.419	1.57264e-48	3	Prkar2a
9.85214e-53	-0.303217	0.1	0.34	1.6389e-48	3	Rab18
1.04281e-52	-0.303928	0.03	0.223	1.73471e-48	3	Smarcc1
1.08154e-52	-0.470783	0.086	0.302	1.79915e-48	3	Tmem258
1.1248e-52	-0.476695	0.353	0.593	1.8711e-48	3	Cdc42
1.19473e-52	-0.388696	0.105	0.335	1.98743e-48	3	Anapc13
1.30092e-52	-0.355915	0.107	0.341	2.16408e-48	3	Ndufv1
1.37622e-52	-0.708986	0.226	0.45	2.28934e-48	3	Ndufc1
1.38522e-52	-0.281746	0.039	0.239	2.30431e-48	3	Denr
1.5874e-52	-0.322278	0.075	0.294	2.64064e-48	3	Nono
1.5882e-52	-0.290188	0.072	0.295	2.64198e-48	3	Aurkaip1
1.61653e-52	-0.343012	0.06	0.273	2.6891e-48	3	Fmc1
1.7065e-52	-0.418072	0.213	0.467	2.83877e-48	3	Bri3
1.86626e-52	-0.460155	0.082	0.298	3.10452e-48	3	Hnrnpa1
2.06059e-52	-1.88642	0.454	0.625	3.4278e-48	3	Rpl39
2.0653e-52	-0.272423	0.032	0.229	3.43562e-48	3	Tars
2.10363e-52	-0.409879	0.141	0.383	3.49939e-48	3	Ssb
2.1467e-52	-0.299716	0.014	0.194	3.57104e-48	3	Myadm
2.28581e-52	-0.392654	0.108	0.339	3.80244e-48	3	Sub1
2.42761e-52	-0.628896	0.138	0.356	4.03832e-48	3	Ndufb11
2.57258e-52	-0.314996	0.132	0.379	4.27948e-48	3	Cenpb
2.64118e-52	-0.348906	0.091	0.318	4.3936e-48	3	Yipf1
3.00544e-52	-0.376922	0.065	0.275	4.99956e-48	3	1110008F13Rik
3.11357e-52	-0.703665	0.787	0.887	5.17942e-48	3	Ahnak
3.34942e-52	-0.358682	0.11	0.344	5.57176e-48	3	H2afy
3.50992e-52	-0.375918	0.018	0.2	5.83875e-48	3	Ttc39a
3.81533e-52	-0.526005	0.312	0.55	6.3468e-48	3	Vdac2
3.94292e-52	-0.51513	0.458	0.672	6.55904e-48	3	Gabarap
4.53794e-52	-0.361451	0.086	0.31	7.54886e-48	3	Ankrd10
4.72986e-52	-0.32539	0.069	0.285	7.86813e-48	3	Emg1
4.74895e-52	-1.92164	0.496	0.656	7.89988e-48	3	Rpl32
4.7755e-52	-0.326771	0.053	0.259	7.94404e-48	3	Lsm4
4.81213e-52	-0.311647	0.109	0.347	8.00498e-48	3	Ap2m1
4.89335e-52	-0.768134	0.273	0.497	8.14009e-48	3	Hmgb1
5.08723e-52	-0.522957	0.229	0.459	8.4626e-48	3	Tma7
5.21391e-52	-0.450308	0.117	0.344	8.67334e-48	3	Mrpl12
5.21758e-52	-0.289251	0.06	0.272	8.67944e-48	3	Gtf2h5
5.22332e-52	-0.29339	0.046	0.249	8.68898e-48	3	Utp11
5.37388e-52	-0.847271	0.465	0.627	8.93945e-48	3	Ybx1
6.61337e-52	-0.555489	0.054	0.254	1.10013e-47	3	S100a11
7.14812e-52	-0.955421	0.135	0.344	1.18909e-47	3	Hspe1
7.17933e-52	0.585849	0.314	0.153	1.19428e-47	3	Apol10a
7.31047e-52	-0.520232	0.116	0.334	1.2161e-47	3	Rbm3
7.50496e-52	-0.396375	0.199	0.452	1.24845e-47	3	Atp6v1g1
8.11744e-52	-0.433612	0.025	0.212	1.35034e-47	3	D10Wsu102e
8.37227e-52	-0.536428	0.409	0.628	1.39273e-47	3	Smdt1
8.91257e-52	-0.427215	0.149	0.389	1.48261e-47	3	Cnbp
8.9229e-52	-0.437127	0.031	0.22	1.48432e-47	3	Gstm1
8.93385e-52	-0.342273	0.085	0.308	1.48615e-47	3	Hmgcr
9.79787e-52	-0.311829	0.1	0.334	1.62988e-47	3	Psmc3
1.04985e-51	-0.399514	0.201	0.452	1.74643e-47	3	Sf3b2
1.05782e-51	-0.400323	0.12	0.352	1.75969e-47	3	Mrfap1
1.11879e-51	-0.302605	0.083	0.308	1.8611e-47	3	Gsr
1.15371e-51	-0.320588	0.14	0.392	1.9192e-47	3	Wac
1.18853e-51	-0.348165	0.074	0.29	1.97712e-47	3	Tsta3
1.23057e-51	-0.383141	0.107	0.334	2.04706e-47	3	Swi5
1.25363e-51	-0.477591	0.143	0.372	2.08542e-47	3	Higd2a
1.40954e-51	-0.350235	0.215	0.482	2.34476e-47	3	Sptan1
1.41048e-51	-0.420295	0.112	0.341	2.34634e-47	3	Tspo
1.45739e-51	-0.287471	0.024	0.21	2.42438e-47	3	Lap3
1.46422e-51	-0.351651	0.165	0.423	2.43573e-47	3	Cggbp1
1.47179e-51	-0.336808	0.125	0.363	2.44833e-47	3	Mrpl14
1.47564e-51	-0.486476	0.132	0.37	2.45472e-47	3	Eppk1
1.54015e-51	-0.668321	0.062	0.263	2.56203e-47	3	Timp3
1.58231e-51	-0.311528	0.08	0.3	2.63217e-47	3	Cpne3
1.60313e-51	-0.246762	0.04	0.241	2.66681e-47	3	Cuta
1.61975e-51	-0.445797	0.181	0.428	2.69445e-47	3	Cmas
1.63287e-51	-0.578124	0.278	0.528	2.71627e-47	3	Hist1h1e
1.75488e-51	-0.251453	0.025	0.212	2.91924e-47	3	Naa38
1.91336e-51	-0.42032	0.349	0.617	3.18288e-47	3	Clint1
1.9339e-51	-0.262295	0.036	0.232	3.21704e-47	3	Atraid
1.97769e-51	-0.303333	0.094	0.322	3.28989e-47	3	Cct7
1.98562e-51	-0.425137	0.554	0.797	3.30308e-47	3	Srsf5
2.00384e-51	-0.408629	0.046	0.245	3.3334e-47	3	Ranbp1
2.03467e-51	-0.293038	0.058	0.267	3.38467e-47	3	Tuba4a
2.04742e-51	-0.296232	0.065	0.278	3.40589e-47	3	Sfr1
2.08802e-51	-0.30619	0.04	0.238	3.47341e-47	3	Wls
2.12895e-51	-0.383023	0.07	0.28	3.54151e-47	3	Acat1
2.3643e-51	-0.414509	0.234	0.488	3.93301e-47	3	Csde1
2.406e-51	-0.414773	0.162	0.411	4.00239e-47	3	Cd164
2.75786e-51	-0.295503	0.05	0.252	4.5877e-47	3	U2af1
2.95425e-51	-0.365937	0.098	0.323	4.91439e-47	3	Abracl
3.01144e-51	-0.298277	0.043	0.242	5.00953e-47	3	Pdia4
3.21403e-51	-0.941746	0.425	0.589	5.34654e-47	3	Hint1
3.37019e-51	-0.314245	0.007	0.178	5.60631e-47	3	Actn1
3.5171e-51	-0.438451	0.561	0.766	5.85069e-47	3	Rbm39
3.54379e-51	-0.355406	0.022	0.205	5.89509e-47	3	Asph
3.67009e-51	-0.380877	0.175	0.433	6.1052e-47	3	Sorl1
3.67955e-51	-1.70645	0.372	0.559	6.12094e-47	3	Rps7
3.79313e-51	-0.286324	0.062	0.273	6.30986e-47	3	Slirp
4.06395e-51	-0.268582	0.042	0.241	6.76038e-47	3	Mrps12
4.25659e-51	-0.362608	0.067	0.277	7.08084e-47	3	Camk1d
4.28769e-51	-0.911688	0.106	0.32	7.13258e-47	3	Wfdc2
4.76091e-51	-0.283253	0.072	0.29	7.91978e-47	3	Sar1a
5.26927e-51	-0.262468	0.014	0.192	8.76543e-47	3	Smpd3
5.30825e-51	-0.778189	0.298	0.499	8.83027e-47	3	Atp5c1
5.4252e-51	-0.64287	0.766	0.85	9.02483e-47	3	Ftl1
5.5067e-51	-0.385586	0.293	0.571	9.16039e-47	3	Pnrc1
5.78386e-51	-0.359649	0.18	0.435	9.62145e-47	3	Arcn1
5.80005e-51	-0.302029	0.125	0.368	9.64838e-47	3	Uba1
5.83855e-51	-0.277956	0.071	0.287	9.71243e-47	3	Rrp1
6.68966e-51	-0.379493	0.062	0.267	1.11282e-46	3	Odc1
6.80691e-51	-0.440675	0.241	0.484	1.13233e-46	3	Txndc17
7.261e-51	-0.433398	0.117	0.344	1.20787e-46	3	Gde1
7.26471e-51	-0.410549	0.239	0.517	1.20848e-46	3	Sord
7.98156e-51	-0.916913	0.29	0.509	1.32773e-46	3	Tgm3
8.41422e-51	-0.379061	0.192	0.45	1.39971e-46	3	Zc3h15
1.00916e-50	-0.33431	0.092	0.314	1.67874e-46	3	Idh3b
1.01779e-50	-0.371136	0.101	0.325	1.69309e-46	3	Morf4l2
1.03068e-50	-0.285679	0.088	0.312	1.71453e-46	3	Ginm1
1.04386e-50	-0.281048	0.088	0.314	1.73646e-46	3	Clptm1l
1.09221e-50	-0.383661	0.258	0.526	1.81689e-46	3	Tmem234
1.11909e-50	-0.325412	0.098	0.322	1.86161e-46	3	Slc25a39
1.12077e-50	-0.368652	0.114	0.342	1.8644e-46	3	Cyb5a
1.17048e-50	-0.351781	0.055	0.258	1.94709e-46	3	Srp19
1.21499e-50	-0.447147	0.015	0.191	2.02113e-46	3	Tnfaip8
1.26137e-50	-0.256807	0.049	0.252	2.09829e-46	3	Sh3bgrl2
1.3007e-50	-0.313183	0.143	0.39	2.16371e-46	3	Tmed7
1.37264e-50	-0.325352	0.134	0.379	2.28339e-46	3	Slc31a1
1.37928e-50	-0.268373	0.045	0.244	2.29444e-46	3	Stt3a
1.39028e-50	-0.338461	0.024	0.207	2.31274e-46	3	Alcam
1.4609e-50	-0.268448	0.027	0.214	2.43021e-46	3	Tmem147
1.54565e-50	-0.28968	0.049	0.252	2.57119e-46	3	Mrpl21
1.87595e-50	-0.476791	0.054	0.251	3.12065e-46	3	Il18
1.92923e-50	-0.64594	0.202	0.419	3.20928e-46	3	Ndufab1
2.12347e-50	-0.324679	0.101	0.329	3.53239e-46	3	Atp9a
2.17049e-50	-0.312731	0.106	0.337	3.61062e-46	3	Cdc37
2.21493e-50	-0.294966	0.015	0.192	3.68454e-46	3	Plp2
2.21799e-50	-0.319831	0.109	0.339	3.68963e-46	3	Midn
2.46813e-50	-0.237546	0.048	0.25	4.10573e-46	3	Cops6
2.47255e-50	-0.252432	0.064	0.273	4.11309e-46	3	Ralb
2.50317e-50	-0.308445	0.07	0.283	4.16402e-46	3	Smc3
2.56474e-50	-0.325136	0.046	0.242	4.26645e-46	3	Cyp51
2.68732e-50	-0.263056	0.048	0.248	4.47036e-46	3	Rwdd1
2.90571e-50	-0.353371	0.114	0.342	4.83365e-46	3	Tuba1c
3.00199e-50	-0.332694	0.134	0.371	4.99381e-46	3	Pbrm1
3.16188e-50	-0.270624	0.071	0.285	5.25979e-46	3	Psmc5
3.16362e-50	-0.276734	0.07	0.283	5.26269e-46	3	Hsd17b12
3.48809e-50	-1.01354	0.207	0.413	5.80244e-46	3	Ndufa4
3.62376e-50	-0.299728	0.091	0.313	6.02812e-46	3	Smc6
3.69484e-50	-0.341273	0.145	0.385	6.14637e-46	3	2610507B11Rik
3.94703e-50	-0.353852	0.129	0.365	6.56588e-46	3	Dek
4.02547e-50	-0.280417	0.06	0.267	6.69637e-46	3	Fam96a
4.21474e-50	-0.269611	0.032	0.221	7.01122e-46	3	Cenpv
4.46889e-50	-0.285545	0.088	0.311	7.434e-46	3	Fam104a
4.49176e-50	-0.46032	0.57	0.813	7.47205e-46	3	Mcl1
4.50772e-50	-0.264766	0.066	0.275	7.49859e-46	3	Samm50
4.96489e-50	-0.436948	0.029	0.213	8.2591e-46	3	Reep5
5.04473e-50	-0.241104	0.056	0.261	8.39191e-46	3	Pfdn1
5.31997e-50	-0.228549	0.043	0.24	8.84976e-46	3	Cyb5r3
5.36162e-50	-0.381556	0.116	0.337	8.91906e-46	3	Mrpl51
5.36724e-50	-0.334718	0.162	0.413	8.9284e-46	3	Golph3
5.51807e-50	-0.738576	0.657	0.786	9.17931e-46	3	Tspan1
5.61139e-50	-0.322472	0.103	0.329	9.33455e-46	3	Psmd8
5.78458e-50	-0.436168	0.303	0.553	9.62265e-46	3	Gnb2
5.80564e-50	-0.319921	0.088	0.307	9.65769e-46	3	Rreb1
6.42118e-50	-0.255241	0.076	0.293	1.06816e-45	3	Galnt1
7.28656e-50	-0.277888	0.102	0.333	1.21212e-45	3	Vps35
7.54802e-50	-0.830302	0.029	0.208	1.25561e-45	3	Rep15
7.70597e-50	-0.377407	0.096	0.318	1.28189e-45	3	H2afv
8.43296e-50	-0.399369	0.116	0.34	1.40282e-45	3	Mrps21
8.67739e-50	-0.394565	0.345	0.633	1.44348e-45	3	Brd1
9.48878e-50	-0.260044	0.096	0.322	1.57846e-45	3	M6pr
1.07629e-49	-0.286313	0.043	0.238	1.7904e-45	3	Ten1
1.08584e-49	-0.285163	0.094	0.32	1.80629e-45	3	Rex1bd
1.11166e-49	-0.260981	0.083	0.303	1.84925e-45	3	Raly
1.12278e-49	-0.388908	0.162	0.405	1.86775e-45	3	Gnai2
1.19855e-49	-0.388292	0.083	0.294	1.99379e-45	3	Tomm20
1.42852e-49	-0.40616	0.105	0.323	2.37635e-45	3	Tmem14c
1.51752e-49	-0.275529	0.029	0.213	2.52439e-45	3	Agpat5
1.55938e-49	-0.615056	0.052	0.244	2.59402e-45	3	Txndc5
1.66152e-49	-1.36462	0.239	0.436	2.76394e-45	3	Rpl36a
1.77821e-49	-0.340023	0.113	0.34	2.95805e-45	3	Txn2
1.80616e-49	-0.227262	0.042	0.236	3.00455e-45	3	Churc1
1.80881e-49	-0.479335	0.372	0.611	3.00896e-45	3	Eif4a2
1.85112e-49	-0.328507	0.083	0.298	3.07934e-45	3	Psmb2
1.9039e-49	-0.390849	0.225	0.49	3.16713e-45	3	C77080
2.08874e-49	-0.310541	0.106	0.337	3.47461e-45	3	Rap1b
2.11386e-49	-0.298384	0.041	0.233	3.51641e-45	3	Ppif
2.15531e-49	-0.274608	0.043	0.239	3.58536e-45	3	Ddx21
2.16782e-49	-0.37305	0.15	0.388	3.60618e-45	3	Hnrnpm
2.22024e-49	-0.402659	0.385	0.639	3.69336e-45	3	Ube2d3
2.29694e-49	-0.253013	0.071	0.285	3.82096e-45	3	Naa20
2.57744e-49	-0.634835	0.453	0.633	4.28757e-45	3	Ndufa6
2.61049e-49	-0.352961	0.185	0.436	4.34255e-45	3	Hook1
2.66433e-49	-0.404121	0.272	0.539	4.43212e-45	3	Retreg1
2.87941e-49	-0.430223	0.422	0.672	4.78991e-45	3	Hnrnpu
2.89864e-49	-0.251966	0.072	0.284	4.82189e-45	3	Supt4a
3.35752e-49	-0.291733	0.082	0.297	5.58523e-45	3	Stt3b
3.40656e-49	-0.319393	0.048	0.243	5.66682e-45	3	Rbbp7
3.51976e-49	-0.231406	0.045	0.242	5.85511e-45	3	Lamtor5
3.54877e-49	-0.336677	0.185	0.444	5.90337e-45	3	Zfp106
3.87221e-49	-0.400699	0.151	0.386	6.44142e-45	3	Copb2
4.12181e-49	-0.320795	0.158	0.412	6.85664e-45	3	Lrp10
4.18883e-49	-0.241744	0.044	0.239	6.96812e-45	3	Mtx2
4.20787e-49	-0.430193	0.134	0.361	6.9998e-45	3	Serp1
4.22218e-49	-0.325376	0.075	0.284	7.0236e-45	3	Slc35a2
4.28001e-49	-0.281639	0.06	0.262	7.11979e-45	3	Eif1a
4.4426e-49	-0.386846	0.106	0.325	7.39027e-45	3	Psma4
4.44425e-49	-0.268483	0.044	0.238	7.39301e-45	3	Fh1
4.66915e-49	-0.430705	0.741	0.849	7.76712e-45	3	Tax1bp1
4.75386e-49	-0.270325	0.03	0.213	7.90805e-45	3	Alyref
5.1067e-49	-0.680247	0.07	0.261	8.49499e-45	3	Ly6g
6.15704e-49	-0.334239	0.126	0.36	1.02422e-44	3	Col4a3bp
6.39446e-49	-0.273926	0.097	0.32	1.06372e-44	3	Zmat2
6.64606e-49	-0.256759	0.081	0.299	1.10557e-44	3	Mrpl43
6.75137e-49	-0.322071	0.089	0.305	1.12309e-44	3	Cct8
6.76757e-49	-0.331772	0.045	0.236	1.12579e-44	3	Nop58
7.0002e-49	-0.431624	0.134	0.363	1.16448e-44	3	Tsr1
7.31508e-49	-0.361665	0.202	0.457	1.21686e-44	3	Kras
7.55137e-49	-0.267277	0.067	0.275	1.25617e-44	3	Mrpl9
7.6194e-49	-0.285955	0.057	0.258	1.26749e-44	3	Mrps16
7.78365e-49	-0.245537	0.031	0.216	1.29481e-44	3	Pop5
7.94749e-49	-0.261169	0.092	0.314	1.32207e-44	3	Sdf2
7.98359e-49	-0.401253	0.188	0.432	1.32807e-44	3	Prelid1
8.24794e-49	0.304034	0.513	0.304	1.37205e-44	3	Mgat4c
8.36946e-49	-0.235252	0.026	0.206	1.39226e-44	3	Tmem126a
9.00628e-49	-0.279246	0.014	0.186	1.49819e-44	3	Exph5
9.07587e-49	-0.544904	0.091	0.302	1.50977e-44	3	Mlph
9.66483e-49	-0.256567	0.056	0.257	1.60774e-44	3	Ola1
9.93975e-49	-1.01041	0.084	0.278	1.65348e-44	3	Gpx2
1.00579e-48	-0.258581	0.061	0.264	1.67313e-44	3	Tsn
1.0364e-48	-0.41015	0.259	0.508	1.72405e-44	3	Cib1
1.09248e-48	-0.25099	0.056	0.258	1.81734e-44	3	Mrps18c
1.16252e-48	-0.579951	0.259	0.474	1.93385e-44	3	Uqcrfs1
1.16405e-48	-0.320794	0.114	0.343	1.93641e-44	3	Rap1a
1.21471e-48	-0.26033	0.094	0.316	2.02067e-44	3	Ahcyl1
1.22889e-48	-0.283074	0.093	0.313	2.04426e-44	3	Psma6
1.29526e-48	-0.32743	0.161	0.411	2.15467e-44	3	Rab11a
1.54422e-48	-0.342737	0.079	0.289	2.56882e-44	3	Psma5
1.55568e-48	-0.292154	0.094	0.315	2.58788e-44	3	Rnf149
1.72946e-48	-0.384303	0.02	0.192	2.87696e-44	3	Cldn8
1.94472e-48	-0.238947	0.042	0.233	3.23504e-44	3	Ssbp1
1.97143e-48	-0.263015	0.087	0.307	3.27948e-44	3	Arpc1a
1.99146e-48	0.523327	0.991	0.984	3.31279e-44	3	AY036118
1.99321e-48	-0.344681	0.188	0.442	3.31571e-44	3	Ptprf
2.08777e-48	-0.237676	0.111	0.343	3.473e-44	3	Tmod3
2.11459e-48	-0.305047	0.139	0.383	3.51762e-44	3	Bcl10
2.24098e-48	-0.692468	0.114	0.32	3.72787e-44	3	Pycard
2.29413e-48	-0.231732	0.052	0.25	3.81628e-44	3	Vps29
2.29546e-48	-0.279075	0.169	0.425	3.8185e-44	3	Psenen
2.44243e-48	-0.394449	0.2	0.441	4.06299e-44	3	Ppp1ca
2.73991e-48	-0.279664	0.053	0.249	4.55784e-44	3	Glrx5
2.77245e-48	-0.259551	0.077	0.289	4.61197e-44	3	Prkar1a
2.86059e-48	-0.28948	0.02	0.193	4.75859e-44	3	Arhgef38
2.90071e-48	-0.82853	0.583	0.705	4.82533e-44	3	Chchd2
3.00506e-48	-0.51686	0.043	0.226	4.99891e-44	3	Nme1
3.42849e-48	-0.237539	0.048	0.244	5.70329e-44	3	C1d
3.54101e-48	-0.329909	0.116	0.337	5.89047e-44	3	Taf10
3.77007e-48	-0.301966	0.186	0.446	6.27151e-44	3	Bnip3l
3.77812e-48	-0.228473	0.044	0.236	6.28491e-44	3	Dpy30
3.8869e-48	-0.393209	0.29	0.551	6.46587e-44	3	Fam120a
3.94468e-48	-0.360425	0.155	0.392	6.56198e-44	3	Acp5
3.99093e-48	-0.290629	0.094	0.314	6.63892e-44	3	Tram1
4.20702e-48	-0.230487	0.035	0.22	6.99838e-44	3	Cd151
4.23855e-48	-0.475869	0.196	0.421	7.05083e-44	3	Mpc1
4.53739e-48	-0.322392	0.177	0.429	7.54794e-44	3	Ubap2l
4.68204e-48	-0.28198	0.058	0.257	7.78858e-44	3	Mfsd4a
5.12035e-48	-0.372653	0.196	0.443	8.5177e-44	3	Capns1
5.18708e-48	-0.212218	0.043	0.235	8.62871e-44	3	H13
5.20891e-48	-0.398127	0.248	0.513	8.66502e-44	3	Fndc3a
5.98928e-48	-0.307483	0.024	0.199	9.96317e-44	3	Lman1
6.46483e-48	-0.260087	0.035	0.219	1.07542e-43	3	Polr2e
6.6737e-48	-0.309221	0.115	0.341	1.11017e-43	3	Klf13
7.44481e-48	-0.237134	0.031	0.211	1.23844e-43	3	Mut
7.77707e-48	-0.4623	0.119	0.337	1.29371e-43	3	Hmgcs1
8.1115e-48	-0.303583	0.151	0.391	1.34935e-43	3	Top2b
8.30586e-48	-0.372244	0.202	0.448	1.38168e-43	3	Eif4g1
8.49541e-48	-0.278658	0.073	0.278	1.41321e-43	3	Slc35c1
9.04648e-48	-0.247735	0.072	0.282	1.50488e-43	3	Leprotl1
9.08637e-48	-0.278601	0.064	0.266	1.51152e-43	3	Eif3b
9.24818e-48	-0.585684	0.037	0.216	1.53844e-43	3	Cyr61
9.42096e-48	-0.268674	0.082	0.297	1.56718e-43	3	Puf60
9.69621e-48	-0.349376	0.103	0.321	1.61296e-43	3	Itgb1
9.87912e-48	-0.313642	0.09	0.305	1.64339e-43	3	Mrpl18
1.1409e-47	-0.26021	0.078	0.287	1.89789e-43	3	Rnf11
1.17031e-47	-0.56093	0.227	0.446	1.94681e-43	3	Minos1
1.21431e-47	-0.312749	0.062	0.262	2.02e-43	3	Echs1
1.2563e-47	-0.217828	0.065	0.271	2.08985e-43	3	Rab1b
1.27207e-47	-0.31883	0.036	0.218	2.11609e-43	3	Nfib
1.29324e-47	-0.327733	0.099	0.313	2.1513e-43	3	Ndufs3
1.48614e-47	-0.237151	0.026	0.204	2.47219e-43	3	Ptov1
1.48921e-47	-0.354799	0.104	0.32	2.4773e-43	3	Cops9
1.49876e-47	-0.290641	0.088	0.3	2.49319e-43	3	Larp1
1.51634e-47	-0.24554	0.047	0.239	2.52244e-43	3	Eif3d
1.53554e-47	-0.204719	0.043	0.235	2.55436e-43	3	Pigp
1.54185e-47	-0.462281	0.608	0.799	2.56487e-43	3	Sptbn1
1.69858e-47	-0.285488	0.049	0.242	2.82558e-43	3	Chchd1
1.71712e-47	-0.34355	0.077	0.282	2.85643e-43	3	Far1
1.75004e-47	-0.332403	0.19	0.441	2.9112e-43	3	Pura
1.76727e-47	-0.491114	0.082	0.284	2.93985e-43	3	Pck1
1.79019e-47	-0.245684	0.078	0.29	2.97798e-43	3	Acp1
1.92003e-47	-0.302984	0.047	0.237	3.19398e-43	3	Pim3
1.93671e-47	-0.337866	0.119	0.343	3.22172e-43	3	Aprt
1.93729e-47	-0.251233	0.06	0.259	3.22269e-43	3	Bax
2.03513e-47	-0.235704	0.043	0.232	3.38545e-43	3	Mrps34
2.06029e-47	-0.451878	0.425	0.671	3.4273e-43	3	Gpa33
2.08595e-47	-0.282511	0.136	0.371	3.46998e-43	3	Pet100
2.13666e-47	-0.453205	0.132	0.346	3.55433e-43	3	Ndufa8
2.27795e-47	-0.261917	0.098	0.321	3.78937e-43	3	Tmem30b
2.46105e-47	-0.24014	0.014	0.181	4.09396e-43	3	Akr1b3
2.58556e-47	-0.293389	0.095	0.31	4.30108e-43	3	Dnajb11
2.59268e-47	-0.349555	0.028	0.203	4.31292e-43	3	Cgnl1
2.87698e-47	-0.236184	0.05	0.245	4.78586e-43	3	Ddt
2.90383e-47	-0.278046	0.108	0.333	4.83051e-43	3	Psmd7
3.03655e-47	-0.297777	0.042	0.226	5.05129e-43	3	Mrpl23
3.09701e-47	-0.246	0.071	0.277	5.15187e-43	3	Spr
3.12676e-47	-0.215468	0.034	0.217	5.20137e-43	3	Mrps17
3.14082e-47	-0.3932	0.196	0.437	5.22475e-43	3	Arl6ip1
3.18879e-47	-0.27963	0.151	0.39	5.30456e-43	3	Ube2k
3.4286e-47	-0.305118	0.078	0.287	5.70348e-43	3	Anp32a
3.43255e-47	-0.377083	0.149	0.379	5.71004e-43	3	Psme1
3.4751e-47	-0.382828	0.183	0.423	5.78083e-43	3	Akr1c13
3.51134e-47	-0.343121	0.214	0.461	5.84111e-43	3	Vasp
3.64071e-47	-0.258815	0.048	0.24	6.05631e-43	3	Gorasp2
3.76739e-47	-0.209658	0.037	0.222	6.26705e-43	3	Pcmt1
3.78344e-47	-0.298391	0.122	0.348	6.29376e-43	3	Ap2s1
3.88198e-47	-0.29253	0.052	0.244	6.45767e-43	3	Cebpb
4.49379e-47	-0.697686	0.483	0.644	7.47543e-43	3	Gng5
4.68814e-47	-0.25147	0.151	0.394	7.79872e-43	3	Ppp1r2
4.71819e-47	-0.396036	0.136	0.356	7.84872e-43	3	Coa3
5.237e-47	-0.313479	0.138	0.372	8.71175e-43	3	Sf3b6
5.28927e-47	-0.213176	0.067	0.272	8.79869e-43	3	Unc50
5.37552e-47	-0.404289	0.255	0.516	8.94218e-43	3	Parm1
5.41486e-47	-0.280205	0.071	0.274	9.00761e-43	3	Dph3
5.43486e-47	-0.423195	0.19	0.422	9.04088e-43	3	Cisd1
5.76345e-47	0.543451	0.242	0.105	9.58749e-43	3	Cpn1
6.54332e-47	-0.260949	0.134	0.375	1.08848e-42	3	Dram2
6.71214e-47	-0.21886	0.033	0.215	1.11657e-42	3	Polr2i
6.96712e-47	-0.267356	0.121	0.349	1.15898e-42	3	Deptor
7.04563e-47	-0.250452	0.076	0.283	1.17204e-42	3	Saraf
7.32433e-47	-0.289957	0.092	0.308	1.2184e-42	3	Ufc1
7.44122e-47	-0.373938	0.034	0.213	1.23785e-42	3	Phlda1
7.74551e-47	-0.297126	0.144	0.381	1.28847e-42	3	Myl12a
8.03842e-47	-0.390928	0.084	0.289	1.33719e-42	3	Ddit4
8.0556e-47	-0.239631	0.042	0.228	1.34005e-42	3	Mrpl17
8.16125e-47	-0.272849	0.093	0.308	1.35762e-42	3	Ube2i
8.18077e-47	-0.304525	0.078	0.283	1.36087e-42	3	Grpel1
8.35002e-47	-0.298308	0.068	0.269	1.38903e-42	3	Kcnk1
8.95199e-47	-0.230614	0.048	0.24	1.48916e-42	3	Phf5a
9.34475e-47	-0.250734	0.044	0.232	1.5545e-42	3	Slc3a2
1.10493e-46	-0.213987	0.019	0.188	1.83805e-42	3	Txnl4a
1.11294e-46	-0.286229	0.123	0.355	1.85138e-42	3	Asah1
1.11383e-46	0.435915	0.988	0.989	1.85285e-42	3	mt-Nd5
1.19771e-46	-0.273592	0.101	0.322	1.9924e-42	3	Erp29
1.24648e-46	-0.450968	0.024	0.194	2.07352e-42	3	Ifitm2
1.30771e-46	-0.356653	0.228	0.485	2.17538e-42	3	Jup
1.3626e-46	-0.273053	0.088	0.3	2.26669e-42	3	Atp6v0d1
1.369e-46	-0.428568	0.292	0.551	2.27734e-42	3	Arl4a
1.39209e-46	-0.34517	0.056	0.248	2.31574e-42	3	Mllt3
1.46733e-46	-0.279849	0.122	0.347	2.4409e-42	3	Hsbp1
1.48731e-46	-0.34942	0.018	0.185	2.47415e-42	3	Slc50a1
1.56407e-46	-0.475962	0.461	0.696	2.60183e-42	3	Elf3
1.61103e-46	-0.299246	0.056	0.249	2.67995e-42	3	Emc6
1.75169e-46	-0.635871	0.352	0.573	2.91394e-42	3	Gm5485
2.06485e-46	-0.212539	0.02	0.19	3.43488e-42	3	Nenf
2.11634e-46	-0.316861	0.035	0.214	3.52053e-42	3	Tfrc
2.3666e-46	-0.236363	0.071	0.277	3.93685e-42	3	Polr2m
2.44353e-46	-0.35609	0.089	0.297	4.06482e-42	3	Atp8a1
2.60912e-46	-0.264858	0.012	0.174	4.34027e-42	3	Zfhx3
2.65765e-46	-0.88795	0.536	0.729	4.42101e-42	3	Mt1
2.71521e-46	-0.239381	0.103	0.326	4.51675e-42	3	Selenot
3.00476e-46	-0.253448	0.081	0.291	4.99842e-42	3	Srp14
3.25077e-46	-0.22059	0.041	0.225	5.40766e-42	3	Akt1
3.30728e-46	-0.302316	0.021	0.19	5.50165e-42	3	Fut4
3.31335e-46	-0.204617	0.021	0.191	5.51176e-42	3	Rexo2
3.34117e-46	-0.213613	0.024	0.196	5.55804e-42	3	Lrpap1
3.35753e-46	-0.249425	0.057	0.251	5.58526e-42	3	Elof1
3.39318e-46	-0.352929	0.031	0.205	5.64456e-42	3	C1qbp
3.60567e-46	-0.211812	0.05	0.241	5.99804e-42	3	Eif2s3x
3.72607e-46	-0.239722	0.06	0.258	6.19832e-42	3	Mettl26
3.75127e-46	-0.214813	0.045	0.233	6.24024e-42	3	Comt
4.08099e-46	-0.210888	0.071	0.274	6.78872e-42	3	Anapc16
4.39294e-46	-0.26244	0.04	0.223	7.30765e-42	3	Lrrc59
4.41858e-46	-0.227362	0.052	0.243	7.35031e-42	3	Commd1
4.78973e-46	-0.336889	0.13	0.356	7.96771e-42	3	Tshz1
4.898e-46	-0.231745	0.044	0.23	8.14782e-42	3	Timm17a
5.39239e-46	-0.497391	0.257	0.48	8.97024e-42	3	Hadh
5.65904e-46	0.447145	0.326	0.163	9.41381e-42	3	Slc10a2
5.74452e-46	-0.229526	0.033	0.212	9.55601e-42	3	Eif2s1
5.83265e-46	-0.620218	0.035	0.207	9.70261e-42	3	5330417C22Rik
5.88604e-46	-0.232883	0.023	0.193	9.79143e-42	3	Tomm40
6.35299e-46	-0.254736	0.071	0.272	1.05682e-41	3	Jtb
6.41329e-46	-0.331271	0.132	0.361	1.06685e-41	3	Ppp3ca
6.41599e-46	-0.338704	0.142	0.374	1.0673e-41	3	Thrap3
6.4349e-46	-0.399428	0.298	0.551	1.07045e-41	3	Zfp706
6.59122e-46	-0.328685	0.201	0.451	1.09645e-41	3	Adipor1
6.63474e-46	-0.334548	0.276	0.533	1.10369e-41	3	Map1lc3b
7.39944e-46	-0.935903	0.468	0.62	1.2309e-41	3	Cox7b
7.65677e-46	-0.258666	0.122	0.351	1.2737e-41	3	Rheb
7.67808e-46	-0.254854	0.052	0.241	1.27725e-41	3	Mrpl36
7.82101e-46	-0.236259	0.055	0.248	1.30103e-41	3	Pfdn2
7.86002e-46	-0.322089	0.28	0.552	1.30751e-41	3	Ralbp1
7.92832e-46	-0.232694	0.053	0.243	1.31888e-41	3	Nap1l4
8.4327e-46	-0.264634	0.074	0.275	1.40278e-41	3	Bcas2
8.59735e-46	-0.212279	0.04	0.223	1.43017e-41	3	Tvp23b
8.83366e-46	-0.559257	0.244	0.485	1.46948e-41	3	Nfkbia
8.9758e-46	-0.216049	0.02	0.189	1.49312e-41	3	Bccip
9.79461e-46	-0.257386	0.057	0.249	1.62933e-41	3	Mrpl28
9.99886e-46	-0.219304	0.033	0.21	1.66331e-41	3	2310039H08Rik
1.00072e-45	-0.216123	0.055	0.247	1.6647e-41	3	Uqcc3
1.11715e-45	-0.226868	0.06	0.257	1.85837e-41	3	Rnf130
1.12161e-45	-0.213108	0.046	0.232	1.8658e-41	3	Mknk2
1.13292e-45	-0.278952	0.141	0.374	1.88462e-41	3	Afg3l2
1.23695e-45	-0.23779	0.04	0.221	2.05766e-41	3	Cpq
1.27782e-45	-0.289426	0.043	0.226	2.12566e-41	3	Cep83
1.40443e-45	-0.336308	0.112	0.327	2.33628e-41	3	Pde7a
1.46562e-45	-0.22234	0.029	0.202	2.43806e-41	3	Dnajc15
1.48742e-45	-0.428036	0.403	0.664	2.47432e-41	3	Tob1
1.54444e-45	-0.213565	0.06	0.257	2.56918e-41	3	Rtcb
1.55372e-45	-0.348768	0.196	0.439	2.58461e-41	3	Copa
1.56799e-45	-0.238755	0.077	0.281	2.60835e-41	3	Ddb1
1.63064e-45	-0.259177	0.078	0.283	2.71257e-41	3	Ctr9
1.63636e-45	-0.198799	0.047	0.234	2.72208e-41	3	Trappc2l
1.67466e-45	-0.25732	0.092	0.302	2.7858e-41	3	Copz1
1.67812e-45	-0.413135	0.404	0.642	2.79155e-41	3	Aes
1.81978e-45	-0.253423	0.054	0.242	3.02721e-41	3	Bola3
1.87678e-45	-0.296893	0.797	0.578	3.12203e-41	3	Guca2a
2.27307e-45	-0.346547	0.049	0.233	3.78125e-41	3	Il13ra1
2.35811e-45	-0.264082	0.105	0.319	3.92272e-41	3	Eif4e2
2.44566e-45	-0.235229	0.038	0.216	4.06835e-41	3	Lsm6
2.50183e-45	-0.211539	0.038	0.219	4.1618e-41	3	Usp14
2.57176e-45	-0.242484	0.074	0.277	4.27813e-41	3	Rnf5
2.57556e-45	-0.19724	0.031	0.205	4.28445e-41	3	Mrpl58
2.67825e-45	-0.228893	0.086	0.295	4.45526e-41	3	Vamp3
2.68223e-45	-0.367855	0.14	0.362	4.46189e-41	3	Slc16a1
2.76451e-45	-0.202153	0.034	0.212	4.59876e-41	3	Mrps15
2.79312e-45	-0.226173	0.017	0.181	4.64636e-41	3	Casd1
2.84269e-45	-0.326699	0.189	0.43	4.72882e-41	3	Dynll2
2.98175e-45	-0.272158	0.053	0.241	4.96014e-41	3	Nudc
3.03091e-45	-0.201612	0.017	0.18	5.04192e-41	3	Uchl3
3.10486e-45	-0.282048	0.088	0.295	5.16493e-41	3	Mrpl20
3.28595e-45	-0.22089	0.033	0.209	5.46618e-41	3	Spcs3
3.33776e-45	-0.296036	0.185	0.429	5.55236e-41	3	Yy1
3.58693e-45	-0.313044	0.036	0.21	5.96685e-41	3	Unc119
3.78808e-45	-0.397456	0.05	0.232	6.30147e-41	3	Dnajc10
3.94858e-45	-0.300608	0.094	0.303	6.56846e-41	3	Syncrip
3.96367e-45	-0.199796	0.027	0.199	6.59357e-41	3	Arfip1
4.07338e-45	-0.225059	0.043	0.227	6.77607e-41	3	Imp3
4.25743e-45	-0.236609	0.046	0.23	7.08223e-41	3	Cyb561
4.287e-45	-0.246901	0.049	0.235	7.13143e-41	3	Magoh
4.56528e-45	-0.504859	0.274	0.485	7.59434e-41	3	Ubl5
4.85215e-45	-0.292773	0.111	0.328	8.07155e-41	3	Supt16
4.88278e-45	-0.325749	0.222	0.478	8.1225e-41	3	Epb41l4b
5.05033e-45	-0.202053	0.022	0.189	8.40123e-41	3	Mrpl35
5.05715e-45	-0.260305	0.016	0.178	8.41257e-41	3	Pcbd1
5.09267e-45	-0.255798	0.085	0.29	8.47166e-41	3	Bola2
5.16323e-45	-0.237894	0.036	0.212	8.58904e-41	3	Aifm1
5.20526e-45	-0.243495	0.069	0.268	8.65894e-41	3	Atp6v1a
5.25816e-45	-0.275117	0.111	0.329	8.74695e-41	3	Psma1
5.6025e-45	-0.335325	0.191	0.436	9.31975e-41	3	Smagp
5.79065e-45	-0.230167	0.081	0.286	9.63275e-41	3	Arpc5l
5.98897e-45	-0.268525	0.184	0.431	9.96265e-41	3	Fgfr1op2
6.00291e-45	-0.247466	0.039	0.217	9.98585e-41	3	Sfxn1
6.03092e-45	-0.251605	0.065	0.26	1.00324e-40	3	Dcun1d5
6.63613e-45	-0.402494	0.207	0.441	1.10392e-40	3	Sdhb
6.85226e-45	-0.233769	0.024	0.192	1.13987e-40	3	Ndufaf4
6.94521e-45	-0.245734	0.093	0.304	1.15534e-40	3	Snx9
6.98721e-45	-0.263093	0.062	0.253	1.16232e-40	3	Rfc1
7.11151e-45	-0.378126	0.059	0.247	1.183e-40	3	Ddc
7.25172e-45	-0.225469	0.079	0.284	1.20632e-40	3	Vapb
7.93124e-45	-0.511829	0.31	0.54	1.31936e-40	3	Anxa2
7.99122e-45	-0.230998	0.037	0.214	1.32934e-40	3	Slc39a7
8.142e-45	-0.700276	0.053	0.23	1.35442e-40	3	Fxyd3
8.40958e-45	-0.547366	0.303	0.519	1.39893e-40	3	Tm9sf2
8.70741e-45	-0.307299	0.13	0.351	1.44848e-40	3	Sec63
8.81529e-45	-0.199174	0.05	0.238	1.46642e-40	3	Sap18
9.00275e-45	-0.346666	0.265	0.524	1.49761e-40	3	Chmp4b
9.58269e-45	-0.391826	0.403	0.674	1.59408e-40	3	Mbnl2
9.90731e-45	-0.23497	0.043	0.225	1.64808e-40	3	Mrpl15
1.03198e-44	-0.3779	0.257	0.502	1.71669e-40	3	Rab1a
1.09428e-44	-0.213446	0.004	0.155	1.82033e-40	3	Gstm2
1.14977e-44	-0.240919	0.029	0.199	1.91264e-40	3	Pgm3
1.225e-44	-0.284504	0.02	0.182	2.03778e-40	3	Lrrc31
1.24033e-44	-0.270797	0.147	0.38	2.06328e-40	3	Snf8
1.27916e-44	-0.201534	0.062	0.255	2.12789e-40	3	Ap3s1
1.28226e-44	-0.182772	0.033	0.209	2.13304e-40	3	Ebna1bp2
1.29932e-44	-0.239662	0.086	0.293	2.16142e-40	3	Tbcb
1.31934e-44	-0.379814	0.23	0.479	2.19472e-40	3	Mettl7a1
1.34391e-44	-0.243072	0.074	0.273	2.23559e-40	3	Psmd1
1.35012e-44	-0.189156	0.057	0.249	2.24592e-40	3	Ei24
1.41676e-44	-0.237142	0.029	0.2	2.35677e-40	3	Fam107b
1.45613e-44	-0.240151	0.026	0.195	2.42227e-40	3	Idh2
1.53235e-44	-0.292738	0.082	0.282	2.54906e-40	3	Srsf7
1.58339e-44	-0.316641	0.195	0.435	2.63398e-40	3	Ubxn1
1.62763e-44	-0.470653	0.014	0.172	2.70757e-40	3	Cracr2a
1.71098e-44	-0.207968	0.053	0.241	2.84622e-40	3	Cfdp1
1.85068e-44	-0.251027	0.014	0.172	3.0786e-40	3	Nhp2
1.85585e-44	-0.266201	0.145	0.377	3.0872e-40	3	Cyfip1
1.85908e-44	-0.412528	0.128	0.339	3.09258e-40	3	Thoc7
1.8594e-44	-0.214235	0.06	0.252	3.09311e-40	3	Psmb7
1.86757e-44	-0.237923	0.126	0.354	3.10671e-40	3	Lman2
1.97999e-44	-0.358777	0.466	0.705	3.29372e-40	3	Prrc2c
2.04708e-44	-0.202342	0.022	0.187	3.40532e-40	3	Gm10073
2.12638e-44	-0.226806	0.069	0.266	3.53724e-40	3	Pnkd
2.14702e-44	-0.235748	0.079	0.282	3.57157e-40	3	Rnf4
2.17393e-44	-0.278349	0.091	0.3	3.61634e-40	3	Brd8
2.30314e-44	-1.72467	0.339	0.515	3.83127e-40	3	Rpl12
2.35451e-44	-0.271258	0.092	0.298	3.91673e-40	3	Tmem167
2.4003e-44	-0.228262	0.076	0.275	3.99289e-40	3	Fdx1
2.42665e-44	-0.341732	0.02	0.181	4.03674e-40	3	Nap1l1
2.51938e-44	-0.205732	0.047	0.23	4.19099e-40	3	Pak1ip1
2.57946e-44	-0.215336	0.014	0.173	4.29094e-40	3	Mrps28
2.69016e-44	-0.216044	0.065	0.258	4.47507e-40	3	Erp44
2.69468e-44	-0.229841	0.035	0.209	4.48259e-40	3	Cd47
2.73168e-44	-0.255654	0.094	0.304	4.54416e-40	3	Cdipt
2.78645e-44	-0.227503	0.101	0.316	4.63526e-40	3	Nr2f6
2.83801e-44	-0.277746	0.032	0.203	4.72103e-40	3	Palld
2.86816e-44	-0.382807	0.191	0.425	4.77119e-40	3	Ktn1
2.88907e-44	-0.389378	0.04	0.215	4.80597e-40	3	Tubb5
3.00434e-44	-0.220992	0.016	0.176	4.99772e-40	3	Acot7
3.03042e-44	-0.20264	0.06	0.252	5.0411e-40	3	Serinc2
3.07411e-44	-0.344628	0.273	0.532	5.11378e-40	3	Hnrnpul2
3.09002e-44	-0.24659	0.047	0.228	5.14024e-40	3	Tmem57
3.09653e-44	-0.287464	0.049	0.231	5.15108e-40	3	Snrpd1
3.23594e-44	-0.495469	0.581	0.727	5.38299e-40	3	Tmbim6
3.34675e-44	-0.313587	0.107	0.318	5.56731e-40	3	Otub1
3.35573e-44	-0.331045	0.135	0.357	5.58225e-40	3	Pof1b
3.45849e-44	-0.281279	0.162	0.399	5.7532e-40	3	Abcf1
3.54432e-44	-0.521109	0.364	0.614	5.89597e-40	3	Hk2
3.60849e-44	-0.276157	0.155	0.386	6.00272e-40	3	Anxa7
3.84596e-44	-0.216565	0.044	0.225	6.39775e-40	3	Tufm
3.95004e-44	-0.181925	0.03	0.201	6.5709e-40	3	Pam16
4.03636e-44	-0.291614	0.113	0.325	6.71448e-40	3	Stard4
4.30129e-44	-0.343373	0.205	0.451	7.1552e-40	3	Mtus1
4.31557e-44	-0.599814	0.071	0.255	7.17894e-40	3	Slc37a2
4.67837e-44	-0.214731	0.058	0.246	7.78246e-40	3	Tfg
4.68033e-44	-0.228111	0.068	0.262	7.78573e-40	3	Fam173a
4.7911e-44	-0.243503	0.043	0.22	7.97e-40	3	Mrps5
4.88216e-44	-0.26149	0.08	0.279	8.12146e-40	3	Trappc6a
5.00088e-44	-0.267341	0.125	0.35	8.31897e-40	3	Ctsz
5.35807e-44	-0.421949	0.202	0.419	8.91315e-40	3	Psmb1
5.4824e-44	-0.230664	0.025	0.19	9.11998e-40	3	Fkbp3
5.8357e-44	-0.228397	0.065	0.257	9.70769e-40	3	Kpnb1
6.15272e-44	-0.239727	0.077	0.275	1.02351e-39	3	Pfdn6
6.38549e-44	-0.242366	0.078	0.277	1.06223e-39	3	Psmc1
6.47057e-44	-0.197956	0.048	0.231	1.07638e-39	3	Pnp
6.58898e-44	-0.407801	0.168	0.391	1.09608e-39	3	Abat
7.76492e-44	-0.205691	0.024	0.188	1.29169e-39	3	Gmps
8.37384e-44	-1.14075	0.087	0.27	1.39299e-39	3	Nupr1
8.50191e-44	-0.466152	0.287	0.536	1.41429e-39	3	Slc6a8
8.93144e-44	-0.333395	0.27	0.537	1.48575e-39	3	Tra2a
9.09955e-44	-0.221905	0.076	0.275	1.51371e-39	3	Snx6
9.84566e-44	-0.203998	0.048	0.23	1.63783e-39	3	Cmc1
9.90991e-44	-0.406305	0.302	0.538	1.64851e-39	3	Rac1
1.00636e-43	-0.41121	0.315	0.548	1.67409e-39	3	Morf4l1
1.00874e-43	-0.263737	0.018	0.177	1.67804e-39	3	Rab3d
1.00923e-43	-0.28679	0.18	0.42	1.67886e-39	3	Ubald2
1.09263e-43	-0.237008	0.094	0.301	1.81758e-39	3	Eloc
1.10706e-43	-0.290816	0.173	0.411	1.84159e-39	3	Alkbh5
1.13258e-43	-0.275422	0.118	0.337	1.88404e-39	3	Cdc5l
1.14576e-43	-0.18727	0.017	0.176	1.90598e-39	3	Ss18l2
1.17508e-43	-0.280409	0.114	0.327	1.95475e-39	3	Sec61a1
1.18883e-43	-0.229961	0.069	0.262	1.97762e-39	3	Egln1
1.32207e-43	-0.372278	0.273	0.524	2.19927e-39	3	Tmf1
1.35856e-43	-0.23749	0.093	0.298	2.25997e-39	3	Efcab14
1.42341e-43	-0.27175	0.158	0.394	2.36785e-39	3	Adipor2
1.48607e-43	-0.24326	0.086	0.288	2.47208e-39	3	Ndufa9
1.54496e-43	-0.201924	0.032	0.203	2.57004e-39	3	Calu
1.56335e-43	-0.614651	0.035	0.201	2.60064e-39	3	Selenom
1.63255e-43	-0.379117	0.304	0.543	2.71574e-39	3	Cltc
1.65991e-43	-0.262509	0.088	0.289	2.76126e-39	3	Polr2j
1.68474e-43	-0.254682	0.078	0.276	2.80257e-39	3	Sptssa
1.73304e-43	-0.195733	0.021	0.183	2.88291e-39	3	Alg5
1.73881e-43	-0.198346	0.067	0.263	2.89251e-39	3	Chchd7
1.80035e-43	-0.221829	0.053	0.237	2.99489e-39	3	Timm10b
1.84365e-43	-0.265763	0.061	0.248	3.0669e-39	3	Cyba
1.91856e-43	-0.213142	0.068	0.261	3.19152e-39	3	Lrrc58
2.029e-43	-0.188736	0.037	0.21	3.37525e-39	3	Surf1
2.1876e-43	-0.36522	0.059	0.242	3.63907e-39	3	Cpm
2.30543e-43	-0.334908	0.013	0.166	3.83508e-39	3	Tmem176b
2.39208e-43	-0.436156	0.366	0.597	3.97922e-39	3	Arpc5
2.48382e-43	-0.201489	0.071	0.266	4.13183e-39	3	Emc10
2.51296e-43	-0.286547	0.175	0.41	4.1803e-39	3	Atp6v0e
2.53137e-43	-0.213358	0.01	0.162	4.21093e-39	3	Bzw2
2.61491e-43	-0.268607	0.146	0.371	4.34991e-39	3	BC031181
2.83838e-43	-0.2471	0.038	0.211	4.72164e-39	3	Anapc5
3.1964e-43	-0.286719	0.173	0.41	5.31721e-39	3	Marc2
3.30904e-43	-0.364932	0.169	0.391	5.50458e-39	3	Srp9
3.48873e-43	-0.218124	0.059	0.246	5.80351e-39	3	Smim11
3.75814e-43	-0.239646	0.072	0.264	6.25166e-39	3	1810022K09Rik
3.87664e-43	-0.204305	0.042	0.218	6.44879e-39	3	Sec13
4.0435e-43	-0.259374	0.016	0.172	6.72636e-39	3	Trmt1
4.07615e-43	-0.181436	0.023	0.185	6.78068e-39	3	Tm2d3
4.12491e-43	-0.170968	0.018	0.176	6.86179e-39	3	Mrpl11
4.29627e-43	-0.237348	0.076	0.272	7.14685e-39	3	Ptbp1
4.30182e-43	-0.22829	0.045	0.222	7.15608e-39	3	Ppm1g
4.55313e-43	-0.28412	0.042	0.214	7.57413e-39	3	Idi1
4.59485e-43	-0.2173	0.06	0.246	7.64353e-39	3	Atp6v1h
4.63306e-43	-0.240832	0.08	0.279	7.7071e-39	3	Cnot6l
4.79632e-43	-0.484137	0.338	0.553	7.97867e-39	3	Tspan3
4.84538e-43	-0.219768	0.026	0.189	8.06029e-39	3	Rnaseh2c
4.86262e-43	-0.266956	0.114	0.327	8.08897e-39	3	Cisd2
4.91263e-43	-0.189429	0.031	0.199	8.17217e-39	3	Pccb
4.94787e-43	-0.197924	0.041	0.217	8.23079e-39	3	Rps27rt
4.99472e-43	-0.232919	0.094	0.3	8.30872e-39	3	Kif21a
5.17768e-43	-0.344564	0.259	0.512	8.61308e-39	3	Atp6v1e1
5.33994e-43	-0.286664	0.219	0.464	8.88298e-39	3	Pak2
5.58064e-43	0.518443	0.585	0.411	9.2834e-39	3	Prss30
5.75737e-43	-0.205626	0.034	0.204	9.57738e-39	3	Uri1
5.89031e-43	-0.253416	0.138	0.366	9.79853e-39	3	Synj2bp
6.0104e-43	0.712523	0.611	0.485	9.9983e-39	3	Ces2a
6.49967e-43	-0.260561	0.004	0.149	1.08122e-38	3	Tmem176a
6.63888e-43	-0.195434	0.053	0.235	1.10438e-38	3	Erg28
7.33428e-43	-0.164583	0.026	0.189	1.22006e-38	3	Tmem205
7.39087e-43	-0.215522	0.033	0.202	1.22947e-38	3	Ndufaf2
7.54246e-43	-0.165285	0.017	0.173	1.25469e-38	3	Hypk
8.4796e-43	-0.201936	0.01	0.16	1.41058e-38	3	Clns1a
8.89629e-43	-0.221777	0.11	0.323	1.4799e-38	3	Grb2
9.4681e-43	-0.223422	0.028	0.192	1.57502e-38	3	Sqle
9.5522e-43	-0.196309	0.082	0.283	1.58901e-38	3	Mettl9
9.56582e-43	-0.344634	0.238	0.478	1.59127e-38	3	Hnrnpc
1.00235e-42	-0.214538	0.056	0.241	1.66741e-38	3	Ipo7
1.02522e-42	-0.204267	0.017	0.173	1.70545e-38	3	Sigmar1
1.04012e-42	-0.20801	0.05	0.23	1.73023e-38	3	Tmem9b
1.04279e-42	-0.234815	0.079	0.275	1.73468e-38	3	Eif4e
1.05211e-42	-0.182409	0.024	0.185	1.75019e-38	3	Zcchc17
1.05784e-42	-0.251321	0.118	0.334	1.75971e-38	3	Eif4ebp2
1.05947e-42	-0.251887	0.066	0.254	1.76243e-38	3	Ppa2
1.12785e-42	-0.217906	0.099	0.307	1.87618e-38	3	Csnk2b
1.15495e-42	0.501359	0.191	0.078	1.92126e-38	3	Slc13a1
1.2344e-42	-0.198937	0.089	0.292	2.05342e-38	3	Clptm1
1.35779e-42	-0.250285	0.1	0.307	2.25868e-38	3	Rps6ka3
1.42493e-42	-0.253242	0.097	0.304	2.37037e-38	3	Skap2
1.48298e-42	-0.270339	0.119	0.331	2.46693e-38	3	Brk1
1.51042e-42	-0.209501	0.05	0.228	2.51259e-38	3	Dnajc1
1.53311e-42	-0.207996	0.043	0.216	2.55033e-38	3	Eif3g
1.59323e-42	-0.361899	0.259	0.502	2.65034e-38	3	Ddx6
1.64303e-42	-0.370745	0.192	0.417	2.73319e-38	3	Perp
1.74005e-42	-0.173822	0.019	0.175	2.89458e-38	3	Vma21
1.74552e-42	-0.27338	0.127	0.344	2.90368e-38	3	Zcrb1
1.7461e-42	-0.215623	0.06	0.246	2.90463e-38	3	Aig1
2.15675e-42	-0.427196	0.015	0.167	3.58776e-38	3	Rap1gap
2.24076e-42	-0.210513	0.063	0.249	3.7275e-38	3	Ppp2cb
2.34612e-42	-0.682165	0.218	0.431	3.90277e-38	3	Hmgb2
2.55609e-42	0.337135	1	0.996	4.25206e-38	3	mt-Nd4
2.74168e-42	-0.250299	0.116	0.329	4.56079e-38	3	Tlk1
2.7616e-42	-0.23128	0.051	0.23	4.59392e-38	3	Ssrp1
2.81286e-42	-0.317091	0.187	0.424	4.67919e-38	3	Ubtf
2.92266e-42	-0.311266	0.19	0.428	4.86185e-38	3	Zranb2
2.99437e-42	-0.242415	0.038	0.208	4.98113e-38	3	Sh2d4a
3.08189e-42	-0.249666	0.055	0.236	5.12673e-38	3	Adh5
3.25176e-42	-0.192646	0.052	0.233	5.40931e-38	3	Strap
3.35595e-42	-0.18849	0.014	0.167	5.58263e-38	3	Gcsh
3.54233e-42	-0.264304	0.011	0.16	5.89266e-38	3	Sorbs2
3.70049e-42	-0.221881	0.105	0.317	6.15576e-38	3	Wbp11
3.91324e-42	-0.217911	0.017	0.171	6.50968e-38	3	Fdps
3.93189e-42	-0.6656	0.304	0.514	6.54069e-38	3	Hspa1b
4.11299e-42	-0.247525	0.05	0.227	6.84195e-38	3	Pkdcc
4.2073e-42	-0.209844	0.06	0.245	6.99884e-38	3	Mrs2
4.30625e-42	-0.337309	0.247	0.49	7.16344e-38	3	Ogdh
4.42995e-42	-0.387658	0.25	0.487	7.36923e-38	3	Tra2b
4.62361e-42	-0.187729	0.034	0.201	7.69137e-38	3	Mrps25
4.81721e-42	-0.270241	0.055	0.235	8.01343e-38	3	Hoxb9
4.87699e-42	-0.198076	0.03	0.194	8.11287e-38	3	Cttnbp2nl
4.89874e-42	-0.189421	0.065	0.252	8.14905e-38	3	Tmem128
5.04339e-42	-0.18883	0.046	0.222	8.38968e-38	3	Mmadhc
5.13067e-42	-0.201104	0.058	0.241	8.53488e-38	3	Dnajc19
5.27617e-42	-0.228452	0.024	0.183	8.7769e-38	3	Fbl
5.58194e-42	-0.214648	0.053	0.232	9.28556e-38	3	Atp6ap1
5.79158e-42	-0.253354	0.115	0.327	9.6343e-38	3	Os9
5.79612e-42	-0.179148	0.027	0.19	9.64185e-38	3	Wdr83os
5.85121e-42	-0.346683	0.105	0.307	9.73349e-38	3	Anxa1
5.85742e-42	-0.647034	0.243	0.461	9.74382e-38	3	Hspa1a
6.12345e-42	-0.330313	0.241	0.486	1.01864e-37	3	Larp4b
6.1577e-42	-0.247039	0.105	0.311	1.02433e-37	3	Dld
6.23907e-42	-0.176667	0.037	0.206	1.03787e-37	3	Cops7a
6.26201e-42	-0.230005	0.039	0.209	1.04169e-37	3	Tmem63a
6.28423e-42	-0.259837	0.136	0.354	1.04538e-37	3	Eno1
6.2858e-42	-0.26943	0.194	0.438	1.04564e-37	3	Elf1
6.38127e-42	-0.282031	0.126	0.34	1.06152e-37	3	Matr3
7.0825e-42	-0.228402	0.041	0.211	1.17817e-37	3	Rsl1d1
7.16974e-42	-0.35174	0.213	0.445	1.19269e-37	3	Atp2a2
7.22906e-42	-0.24504	0.06	0.244	1.20255e-37	3	Cebpz
7.53073e-42	-0.184866	0.105	0.315	1.25274e-37	3	Cr1l
7.81192e-42	-0.139105	0.033	0.2	1.29951e-37	3	Mrpl48
8.10368e-42	-0.162788	0.046	0.221	1.34805e-37	3	Dap3
8.94047e-42	-0.529266	0.339	0.588	1.48725e-37	3	Ggh
9.4647e-42	-0.226456	0.041	0.211	1.57445e-37	3	Sf3b3
9.58948e-42	-0.298967	0.025	0.182	1.59521e-37	3	Gm26532
9.68803e-42	-0.297448	0.179	0.406	1.6116e-37	3	Sec31a
9.69445e-42	-0.181711	0.037	0.204	1.61267e-37	3	Mcts1
1.00215e-41	-0.272665	0.161	0.386	1.66708e-37	3	Psmc6
1.05652e-41	-0.205356	0.044	0.218	1.75752e-37	3	Qdpr
1.06161e-41	-0.293264	0.176	0.407	1.76599e-37	3	Ubxn4
1.06509e-41	-0.281585	0.109	0.315	1.77178e-37	3	Zfp644
1.17531e-41	-0.229159	0.044	0.215	1.95513e-37	3	Dap
1.19133e-41	-0.162322	0.037	0.206	1.98177e-37	3	Bdh1
1.20467e-41	-1.1788	0.292	0.503	2.00397e-37	3	Sycn
1.26023e-41	-0.248624	0.082	0.275	2.09639e-37	3	Srsf10
1.27579e-41	-0.23323	0.063	0.246	2.12228e-37	3	Naa50
1.31445e-41	-0.325571	0.109	0.309	2.18658e-37	3	Plcl2
1.34832e-41	-0.222214	0.067	0.254	2.24293e-37	3	Elavl1
1.38648e-41	-0.258038	0.134	0.35	2.30641e-37	3	Pdhb
1.40576e-41	-0.269744	0.145	0.369	2.33849e-37	3	Kdm1a
1.4156e-41	-0.519036	0.034	0.193	2.35484e-37	3	Ccnd2
1.46393e-41	-0.32318	0.253	0.505	2.43524e-37	3	Efhd2
1.49271e-41	-0.233305	0.074	0.265	2.48312e-37	3	Zrsr2
1.51132e-41	-0.232641	0.046	0.219	2.51408e-37	3	Pa2g4
1.61264e-41	-0.18981	0.035	0.202	2.68262e-37	3	Eif2a
1.67338e-41	-0.285377	0.033	0.196	2.78367e-37	3	Impdh2
1.67832e-41	-0.197638	0.061	0.244	2.79188e-37	3	Dlat
1.70587e-41	-0.886196	0.455	0.636	2.83771e-37	3	Mgst3
1.73821e-41	-0.172181	0.019	0.173	2.89151e-37	3	Pole4
1.79837e-41	-0.574686	0.648	0.786	2.99158e-37	3	Tgoln1
1.82508e-41	-0.237806	0.152	0.376	3.03602e-37	3	Sra1
1.89191e-41	-0.264323	0.151	0.378	3.14719e-37	3	Rab5a
1.9304e-41	-0.229257	0.065	0.249	3.21123e-37	3	Yipf6
2.07839e-41	-0.31063	0.017	0.168	3.45739e-37	3	Cldn15
2.10226e-41	-0.249615	0.051	0.227	3.49712e-37	3	Wars
2.14471e-41	-0.242022	0.071	0.259	3.56773e-37	3	Ube2s
2.24311e-41	-0.251715	0.13	0.348	3.73142e-37	3	Pnpla8
[truncated: 4,730 more rows]

## Sheet: 4
p_val	avg_log2FC	pct.1	pct.2	p_val_adj	cluster	gene
[truncated: 4,134 more rows]

[truncated: 8 more sheets: 5, 6, 7, 8, 9, 10, 11, 12]
