# Supplementary material for: Modulation of intestinal bile acids influences colonic mucosal responses
Source: Sci Rep. 2026 Jun 3;16:17126. doi: 10.1038/s41598-026-55206-4 (PMC13234397; doi:10.1038/s41598-026-55206-4)
Supplement: Supplementary file 4 — Supplementary Information 4. [file 41598_2026_55206_MOESM4_ESM.xlsx]

## Sheet: Readme
pct.1 = OMM12+E
pct.2 = OMM12

## Sheet: 0
p_val	avg_log2FC	pct.1	pct.2	p_val_adj	gene
1.03955e-151	-0.932703	0.936	0.985	1.72929e-147	mt-Nd4l
1.49472e-116	-0.507877	0.994	1	2.48647e-112	mt-Cytb
8.45334e-93	-0.424738	0.995	0.999	1.40621e-88	mt-Nd4
1.16771e-80	-0.497582	0.995	0.998	1.94249e-76	mt-Nd2
4.38142e-62	-0.346783	0.994	0.997	7.28849e-58	mt-Nd1
1.1248e-61	-0.401553	0.971	0.987	1.8711e-57	mt-Nd3
1.9101e-56	0.620774	0.429	0.167	3.17746e-52	5430427M07Rik
1.96717e-52	-0.36715	0.992	0.998	3.27238e-48	mt-Nd5
3.73067e-49	0.535669	0.954	0.869	6.20598e-45	H2-K1
8.73726e-43	-0.997557	0.333	0.506	1.45344e-38	Fosb
1.07146e-37	0.327246	0.22	0.065	1.78238e-33	Nr1d1
3.95402e-37	-0.173297	0.999	1	6.57752e-33	mt-Co2
1.175e-36	0.430797	0.975	0.932	1.95461e-32	Saa1
1.30708e-36	0.381802	0.328	0.132	2.17433e-32	Fabp2
1.14594e-33	-0.518623	0.668	0.726	1.90628e-29	Muc2
1.38416e-33	-0.656104	0.36	0.5	2.30255e-29	Agr2
8.42834e-32	-0.535431	0.871	0.925	1.40205e-27	Jun
5.40375e-30	0.413709	0.542	0.314	8.98913e-26	St3gal4
1.11989e-29	-0.123882	1	1	1.86294e-25	mt-Co3
2.19317e-29	0.359179	0.493	0.269	3.64835e-25	B2m
4.11231e-28	-0.321627	0.942	0.944	6.84083e-24	mt-Atp8
4.29528e-28	-0.143914	1	1	7.1452e-24	mt-Atp6
6.19913e-28	0.252132	0.831	0.549	1.03123e-23	Car1
8.39154e-28	0.215296	1	1	1.39593e-23	Gm42418
2.2592e-27	-0.517354	0.537	0.618	3.75818e-23	Zg16
6.84469e-27	-0.475983	0.965	0.966	1.13861e-22	Neat1
1.21486e-26	0.293967	0.351	0.171	2.02092e-22	Tspan3
8.03369e-24	0.330707	0.997	0.995	1.3364e-19	AY036118
1.01236e-23	0.310096	0.422	0.234	1.68406e-19	Apob
1.09371e-23	-0.349938	0.936	0.92	1.81938e-19	Lgals4
1.49994e-23	-0.477424	0.704	0.802	2.49515e-19	Fos
1.53108e-23	-0.415926	0.883	0.876	2.54695e-19	S100a6
3.08182e-23	0.251071	0.34	0.17	5.12661e-19	Ly6g
4.43257e-23	0.231997	0.164	0.056	7.37359e-19	Ddx3y
5.01903e-23	-0.463826	0.632	0.686	8.34915e-19	mt-Nd6
2.18255e-22	0.243905	0.367	0.194	3.63067e-18	March7
2.94205e-22	0.372788	0.885	0.773	4.89411e-18	Slc26a2
4.50982e-22	0.190666	0.247	0.108	7.50208e-18	Aoc1
4.6103e-22	0.315774	0.7	0.491	7.66923e-18	Ces2c
5.44153e-22	0.20821	0.291	0.14	9.05199e-18	Tmem236
6.12965e-22	0.294612	0.751	0.552	1.01967e-17	Itm2b
6.77024e-22	0.199543	0.239	0.104	1.12623e-17	H2-Q2
8.06821e-22	-0.614213	0.349	0.456	1.34215e-17	Sgk1
4.84401e-21	0.242717	0.415	0.231	8.05801e-17	BC005537
8.76701e-21	0.205816	0.241	0.109	1.45839e-16	Ces2e
1.52632e-20	0.219485	0.338	0.175	2.53903e-16	Tapbp
2.01205e-20	0.198103	0.159	0.058	3.34705e-16	Eif2s3y
3.50737e-20	0.226402	0.374	0.204	5.83451e-16	Stom
3.54596e-20	-0.515929	0.526	0.587	5.8987e-16	Mptx1
1.04781e-19	0.29908	0.734	0.547	1.74303e-15	Clic5
1.41416e-19	0.239314	0.579	0.364	2.35246e-15	Abhd2
3.38652e-19	0.260219	0.564	0.358	5.63348e-15	Ctss
2.81004e-18	0.19	0.209	0.095	4.67451e-14	Serinc5
6.19686e-18	0.300786	0.796	0.639	1.03085e-13	Btg1
6.59748e-18	0.166132	0.325	0.173	1.09749e-13	Ifi27l2b
8.19185e-18	0.221414	0.752	0.537	1.36271e-13	Muc13
9.14502e-18	0.223558	0.375	0.213	1.52127e-13	Ocln
1.34277e-17	-0.501382	0.555	0.592	2.23369e-13	Hsp90ab1
1.56234e-17	0.199894	0.225	0.107	2.59895e-13	Lamp2
4.82571e-17	0.284929	0.243	0.12	8.02757e-13	5730419F03Rik
6.00983e-17	0.233461	0.276	0.147	9.99735e-13	H1f0
6.58873e-17	0.230257	0.486	0.297	1.09604e-12	Atxn1
7.73948e-17	0.205951	0.431	0.256	1.28746e-12	Sipa1l3
8.28556e-17	0.149319	0.105	0.033	1.3783e-12	Kdm5d
1.21452e-16	0.163097	0.168	0.071	2.02035e-12	Cyp2d9
1.57572e-16	0.165901	0.387	0.222	2.62122e-12	Tmcc3
2.16078e-16	0.244272	0.921	0.827	3.59445e-12	Tcf7l2
2.24169e-16	0.178118	0.19	0.086	3.72906e-12	Slc30a10
2.40241e-16	0.185093	0.171	0.075	3.99641e-12	Hpgds
2.87623e-16	0.239526	0.665	0.467	4.78461e-12	Atp2b1
2.94018e-16	0.198958	0.514	0.32	4.89098e-12	Tnrc6a
4.15907e-16	0.318174	0.771	0.61	6.91861e-12	Fam46a
4.68207e-16	0.168684	0.475	0.287	7.78863e-12	Ugcg
6.19097e-16	0.228215	0.666	0.462	1.02987e-11	Cyp2d12
6.48582e-16	0.169696	0.237	0.119	1.07892e-11	Cd82
8.11069e-16	0.17525	0.183	0.083	1.34921e-11	Map3k13
8.58945e-16	0.249414	0.679	0.502	1.42886e-11	Tm4sf20
1.00084e-15	0.171648	0.211	0.103	1.6649e-11	Nectin2
1.19289e-15	0.271825	0.296	0.167	1.98437e-11	Arfgef3
1.65122e-15	0.204227	0.37	0.216	2.74681e-11	Unc5b
1.98943e-15	0.201471	0.54	0.349	3.30941e-11	Gpa33
3.39319e-15	0.138466	0.141	0.058	5.64457e-11	Pgrmc1
6.08553e-15	0.121615	0.312	0.172	1.01233e-10	Plgrkt
6.67226e-15	0.141978	0.129	0.051	1.10993e-10	Hmgcs2
7.47625e-15	0.233058	0.825	0.656	1.24367e-10	Abcb1a
1.05416e-14	0.227773	0.979	0.934	1.75359e-10	Lypd8
1.07015e-14	0.154867	0.216	0.109	1.78019e-10	Arl6ip1
1.17979e-14	0.141428	0.32	0.178	1.96258e-10	Parp14
1.81618e-14	0.159503	0.308	0.173	3.02122e-10	Irf7
1.82908e-14	0.133475	0.14	0.058	3.04267e-10	Coq10a
2.46894e-14	-0.430105	0.588	0.592	4.10708e-10	Eef1a1
2.52245e-14	0.12063	0.103	0.036	4.19609e-10	Uty
2.84301e-14	0.209531	0.448	0.285	4.72934e-10	Maoa
4.13163e-14	0.293732	0.871	0.772	6.87297e-10	AA467197
5.82912e-14	0.113781	0.175	0.082	9.69674e-10	Tnfrsf11a
5.85328e-14	0.127841	0.379	0.226	9.73693e-10	Slc9a2
6.33605e-14	0.105605	0.286	0.157	1.054e-09	Tat
6.91879e-14	0.219498	0.47	0.303	1.15094e-09	Zfp292
7.28424e-14	0.158375	0.199	0.099	1.21173e-09	Bcl2l11
7.48585e-14	0.196098	0.356	0.214	1.24527e-09	1810065E05Rik
8.35873e-14	0.241411	0.575	0.4	1.39048e-09	Tmbim6
1.00316e-13	0.161434	0.347	0.203	1.66875e-09	Gsto1
1.33783e-13	0.135656	0.317	0.182	2.22548e-09	Gdpd1
1.39225e-13	0.164228	0.214	0.111	2.31601e-09	Cryl1
1.5664e-13	0.155466	0.586	0.395	2.60571e-09	Sdc4
2.0658e-13	0.21633	0.614	0.427	3.43646e-09	Hist1h1c
2.09612e-13	0.139555	0.255	0.14	3.48689e-09	Smpdl3a
2.18669e-13	0.112914	0.276	0.154	3.63757e-09	Sectm1b
2.46378e-13	0.124382	0.312	0.179	4.09849e-09	Hnrnpc
2.60911e-13	0.145963	0.1	0.036	4.34026e-09	Cldn4
2.72196e-13	0.173907	0.409	0.255	4.52797e-09	Rhpn2
2.81764e-13	0.107745	0.284	0.158	4.68714e-09	Tspan15
2.819e-13	0.142831	0.329	0.192	4.68941e-09	Trim31
2.87731e-13	0.135211	0.394	0.241	4.78641e-09	Irf1
2.87854e-13	0.142598	0.192	0.096	4.78845e-09	Cflar
4.52212e-13	0.112747	0.156	0.072	7.52255e-09	Cyp4f13
5.52052e-13	0.143957	0.191	0.097	9.18338e-09	Dtx3l
6.36847e-13	0.0917231	0.184	0.09	1.0594e-08	Parp9
6.60681e-13	0.139329	0.286	0.164	1.09904e-08	Tmcc1
7.65997e-13	0.176441	0.391	0.246	1.27424e-08	Bmp2
1.08412e-12	0.137802	0.341	0.204	1.80343e-08	Cyp4f16
1.313e-12	0.273693	0.903	0.854	2.18417e-08	Selenop
1.34302e-12	0.139741	0.216	0.115	2.23412e-08	Por
1.48546e-12	0.238039	0.344	0.217	2.47106e-08	Slc37a2
1.89193e-12	0.120535	0.246	0.136	3.14723e-08	Acadl
1.94487e-12	0.144279	0.449	0.291	3.23529e-08	Rab11fip1
1.97712e-12	0.108368	0.179	0.089	3.28894e-08	Emp1
2.4704e-12	-0.44553	0.314	0.388	4.10951e-08	Spink4
2.49336e-12	0.156696	0.647	0.448	4.1477e-08	Smg1
2.69456e-12	0.139946	0.326	0.196	4.48241e-08	Zmiz1
2.72635e-12	0.172368	0.381	0.239	4.53528e-08	Gcnt1
3.09315e-12	0.133068	0.264	0.153	5.14545e-08	Slc16a1
3.28986e-12	0.168162	0.346	0.214	5.47268e-08	Parm1
3.61965e-12	0.0979302	0.179	0.09	6.02129e-08	Fzd5
4.13352e-12	0.124436	0.3	0.176	6.87612e-08	Taok1
4.50299e-12	0.154531	0.689	0.49	7.49073e-08	Tgoln1
5.351e-12	0.102391	0.29	0.167	8.90138e-08	Mapk6
5.59329e-12	0.129104	0.305	0.179	9.30445e-08	Scp2
6.71864e-12	-0.44257	0.393	0.438	1.11765e-07	Rps21
6.88869e-12	0.135662	0.283	0.166	1.14593e-07	Pan3
7.54937e-12	0.108433	0.156	0.076	1.25584e-07	F2rl1
8.67057e-12	0.17308	0.606	0.423	1.44235e-07	Slc25a20
9.39484e-12	0.223862	0.641	0.471	1.56283e-07	Cxadr
9.63145e-12	-0.409029	0.674	0.661	1.60219e-07	Hspa8
1.08894e-11	0.178701	0.451	0.293	1.81145e-07	Guca2a
1.19439e-11	0.102649	0.296	0.173	1.98687e-07	Etv3
1.45039e-11	0.17016	0.439	0.291	2.41273e-07	Cdh17
1.56263e-11	0.113604	0.105	0.043	2.59943e-07	Slc5a8
1.77564e-11	-0.782864	0.198	0.277	2.95377e-07	Hspa1a
1.84233e-11	0.108586	0.216	0.118	3.06471e-07	P4ha1
2.33e-11	0.119631	0.257	0.149	3.87595e-07	Ppp1r14d
3.11801e-11	0.0938735	0.217	0.12	5.18681e-07	Synj2bp
3.32124e-11	0.175636	0.548	0.378	5.52489e-07	Nbeal1
4.03454e-11	0.0945921	0.15	0.073	6.71146e-07	Slc39a4
4.13655e-11	0.119279	0.344	0.214	6.88116e-07	Ctsl
4.16298e-11	0.161809	0.695	0.501	6.92511e-07	Ndfip2
4.19733e-11	0.13127	0.338	0.209	6.98225e-07	Gprin3
4.42033e-11	0.125078	0.374	0.236	7.35322e-07	Med13
4.68419e-11	0.0969949	0.466	0.302	7.79216e-07	Ppp2r5c
4.74612e-11	0.175548	0.606	0.438	7.89518e-07	Ifit1bl1
5.4177e-11	0.103745	0.183	0.097	9.01234e-07	Midn
5.47188e-11	0.0846753	0.255	0.147	9.10246e-07	Irs2
5.51641e-11	0.0859504	0.288	0.171	9.17655e-07	Setd7
5.58313e-11	0.0919806	0.234	0.133	9.28754e-07	Anxa7
5.67737e-11	0.15111	0.522	0.352	9.44431e-07	Rbm47
5.69456e-11	0.12886	0.264	0.156	9.47291e-07	Slc5a3
6.61506e-11	0.137585	0.357	0.226	1.10041e-06	Xpr1
6.83354e-11	0.151276	0.65	0.455	1.13676e-06	Cdk12
6.84842e-11	0.141333	0.453	0.299	1.13923e-06	Retreg1
6.90631e-11	0.150997	0.417	0.274	1.14886e-06	Endod1
7.60754e-11	0.127607	0.476	0.325	1.26551e-06	Ces2a
1.11257e-10	0.0903164	0.287	0.172	1.85076e-06	Phip
1.15785e-10	0.156406	0.58	0.403	1.92608e-06	Ms4a8a
1.17681e-10	0.20841	0.762	0.595	1.95762e-06	Aqp8
1.43564e-10	0.0861494	0.401	0.256	2.38818e-06	Herc1
1.51551e-10	0.106139	0.277	0.167	2.52105e-06	Clcn3
1.52304e-10	0.152406	0.671	0.491	2.53358e-06	Ptbp3
1.58022e-10	0.101563	0.271	0.162	2.62869e-06	Abcd3
1.60627e-10	0.157241	0.644	0.466	2.67203e-06	Sult1d1
1.62983e-10	0.119904	0.167	0.089	2.71123e-06	Pdk1
1.68796e-10	0.122451	0.254	0.152	2.80792e-06	Abcg2
1.86396e-10	0.0952925	0.308	0.189	3.10069e-06	Ralgapa2
2.00029e-10	0.078938	0.251	0.144	3.32748e-06	Ppm1b
2.01552e-10	0.144987	0.505	0.345	3.35282e-06	Stk17b
2.19205e-10	0.0840965	0.417	0.267	3.64647e-06	Arpc5
2.32297e-10	-0.449571	0.507	0.52	3.86426e-06	Rps8
2.33631e-10	0.100604	0.355	0.222	3.88646e-06	Ubl3
2.41857e-10	0.154619	0.642	0.467	4.02329e-06	Dsg2
2.44471e-10	0.0716372	0.18	0.096	4.06678e-06	Gt(ROSA)26Sor
2.57497e-10	0.106417	0.124	0.059	4.28345e-06	Sec14l1
2.6168e-10	0.0563711	0.18	0.095	4.35304e-06	Lats1
2.6601e-10	0.0871085	0.344	0.216	4.42507e-06	Ccni
2.66807e-10	0.107883	0.38	0.245	4.43833e-06	Shroom3
2.69649e-10	0.0925647	0.115	0.052	4.4856e-06	Leprot
2.6988e-10	0.0856668	0.185	0.1	4.48946e-06	Mall
2.8809e-10	0.0823236	0.122	0.057	4.79238e-06	Fbxo33
2.88145e-10	0.121934	0.239	0.14	4.79329e-06	Pik3c2a
2.92964e-10	0.100955	0.282	0.171	4.87346e-06	Zbtb7b
3.16852e-10	0.101071	0.333	0.209	5.27084e-06	Skp1a
3.17997e-10	0.13144	0.223	0.13	5.28987e-06	Cldn23
3.21512e-10	0.100796	0.117	0.054	5.34835e-06	Trim40
3.25327e-10	0.101316	0.273	0.164	5.41181e-06	Ctsb
3.43123e-10	0.0945284	0.323	0.202	5.70785e-06	Tmem37
3.81222e-10	0.116012	0.271	0.165	6.34162e-06	Slc5a1
3.85524e-10	-0.390977	0.417	0.457	6.4132e-06	Rpl32
4.0618e-10	0.0997509	0.109	0.049	6.7568e-06	Mettl7a2
4.41516e-10	0.0925984	0.295	0.181	7.34462e-06	Pura
4.42207e-10	0.0821701	0.32	0.199	7.35612e-06	Cop1
4.4772e-10	0.104003	0.254	0.151	7.44783e-06	Reps2
5.2456e-10	0.101005	0.196	0.109	8.72605e-06	Ano9
5.30602e-10	0.116862	0.415	0.276	8.82657e-06	Cyp3a13
5.36609e-10	0.173894	0.901	0.818	8.92649e-06	Pigr
5.47379e-10	0.0964373	0.14	0.07	9.10566e-06	Palld
5.64066e-10	0.133214	0.25	0.151	9.38324e-06	Eno3
6.25166e-10	0.0445162	0.278	0.168	1.03996e-05	Adgrl2
6.27148e-10	0.0561189	0.302	0.184	1.04326e-05	Capzb
6.46859e-10	-0.396786	0.476	0.5	1.07605e-05	Rps24
6.66613e-10	0.0895681	0.157	0.083	1.10891e-05	Npas2
6.72066e-10	0.0842329	0.198	0.112	1.11798e-05	Git2
6.98521e-10	0.0804533	0.259	0.154	1.16199e-05	Zfyve1
7.36095e-10	0.118922	0.153	0.081	1.22449e-05	Zfp950
7.46463e-10	0.0730692	0.156	0.082	1.24174e-05	Nectin3
8.52095e-10	0.0981925	0.276	0.169	1.41746e-05	Sowahc
8.66998e-10	-0.340856	0.598	0.606	1.44225e-05	Tff3
8.88439e-10	-0.406552	0.451	0.475	1.47792e-05	Rps12
8.94991e-10	0.0624566	0.175	0.094	1.48882e-05	Fam8a1
9.16926e-10	0.0964735	0.24	0.141	1.52531e-05	Stx3
9.30863e-10	0.0806681	0.334	0.211	1.54849e-05	Dazap2
1.01479e-09	0.0851429	0.151	0.079	1.68811e-05	Tor1aip1
1.03317e-09	0.0892119	0.192	0.108	1.71868e-05	Tmed7
1.04901e-09	0.140566	0.585	0.411	1.74503e-05	Susd6
1.14682e-09	0.0556054	0.126	0.061	1.90774e-05	Ccdc32
1.21501e-09	0.0630633	0.179	0.098	2.02117e-05	Saa2
1.30121e-09	0.117896	0.22	0.13	2.16456e-05	Entpd5
1.3341e-09	0.102051	0.412	0.271	2.21927e-05	Mark2
1.3648e-09	0.118128	0.421	0.279	2.27034e-05	Purb
1.4027e-09	0.0792414	0.137	0.069	2.3334e-05	Phf12
1.4778e-09	0.0701536	0.336	0.213	2.45832e-05	Lamp1
1.4841e-09	-0.430572	0.351	0.395	2.46879e-05	Rps27a
1.50783e-09	0.0547718	0.222	0.129	2.50827e-05	Itpk1
1.55731e-09	0.100111	0.15	0.079	2.59058e-05	Tlr4
1.58296e-09	0.0979532	0.269	0.164	2.63326e-05	Lgals8
1.61225e-09	0.043927	0.203	0.114	2.68199e-05	Slc2a1
1.63249e-09	0.0943885	0.174	0.096	2.71565e-05	Pbx1
1.65355e-09	-0.328962	0.691	0.667	2.75067e-05	Rps29
1.67439e-09	0.115078	0.445	0.302	2.78535e-05	Erbb3
1.68954e-09	-0.724874	0.257	0.316	2.81056e-05	Hspa1b
1.7778e-09	0.0854153	0.33	0.208	2.95737e-05	Pard3b
1.81956e-09	0.0869628	0.103	0.047	3.02684e-05	4930415O20Rik
1.83706e-09	0.062958	0.228	0.134	3.05595e-05	Tnpo1
1.90536e-09	0.161377	0.817	0.655	3.16957e-05	Mgat4a
1.9457e-09	0.0746955	0.22	0.128	3.23667e-05	Sft2d2
1.99328e-09	0.0600879	0.261	0.158	3.31582e-05	Arih2
2.12587e-09	0.0796897	0.185	0.104	3.53639e-05	Mylip
2.13091e-09	0.0688881	0.268	0.163	3.54476e-05	Nbr1
2.15237e-09	0.0757585	0.287	0.179	3.58047e-05	Hsd17b11
2.15652e-09	0.105644	0.169	0.093	3.58738e-05	Ly75
2.22458e-09	0.0564327	0.233	0.138	3.70059e-05	Cttn
2.23153e-09	0.0990083	0.219	0.13	3.71214e-05	Cfl2
2.24565e-09	0.095699	0.171	0.094	3.73564e-05	Lysmd3
2.37207e-09	0.236572	0.254	0.164	3.94594e-05	Mt2
2.39217e-09	0.0677618	0.176	0.097	3.97938e-05	Foxo1
2.56966e-09	0.0682169	0.339	0.219	4.27463e-05	Ptp4a1
2.79729e-09	0.118383	0.304	0.196	4.6533e-05	Insig1
2.82089e-09	0.0900327	0.297	0.187	4.69255e-05	Plpp5
2.90408e-09	0.067675	0.132	0.066	4.83094e-05	Osbp
2.92285e-09	0.122916	0.427	0.294	4.86217e-05	Tle4
3.43083e-09	0.152458	0.787	0.639	5.70719e-05	Rrbp1
3.46291e-09	0.0808054	0.204	0.119	5.76055e-05	Casp7
3.59647e-09	0.0730274	0.146	0.077	5.98273e-05	2010003K11Rik
3.60849e-09	0.0779648	0.381	0.247	6.00273e-05	Cystm1
3.74692e-09	0.0621717	0.161	0.087	6.233e-05	Wdtc1
3.93583e-09	0.0967078	0.213	0.126	6.54726e-05	Ston2
4.29421e-09	0.0779179	0.193	0.111	7.14342e-05	Prkar2a
4.33134e-09	-0.351065	0.54	0.54	7.20518e-05	Rplp1
4.37127e-09	0.0899382	0.196	0.113	7.2716e-05	Gse1
4.46618e-09	0.0933319	0.235	0.141	7.42949e-05	Serinc3
4.46668e-09	0.0644179	0.382	0.249	7.43032e-05	Kdm2a
4.48714e-09	0.0964163	0.253	0.154	7.46436e-05	Vsig10
4.70575e-09	0.11959	0.416	0.283	7.82802e-05	Rfk
4.8379e-09	0.0473328	0.326	0.205	8.04785e-05	Sdcbp
4.85064e-09	0.100067	0.3	0.192	8.06904e-05	Zmym5
4.96973e-09	0.0863309	0.17	0.095	8.26714e-05	Kat6b
5.13923e-09	0.0362424	0.177	0.098	8.5491e-05	Crim1
5.18954e-09	0.0672947	0.147	0.079	8.63279e-05	Reep3
5.19885e-09	0.151549	0.842	0.706	8.64828e-05	Spint2
5.32924e-09	0.0665918	0.234	0.14	8.86519e-05	Ly6a
5.54885e-09	0.113548	0.182	0.104	9.23052e-05	Npc1
5.57449e-09	0.0810041	0.455	0.307	9.27316e-05	Slc9a3r1
5.62694e-09	0.0896316	0.481	0.323	9.36041e-05	Spint1
5.95368e-09	0.118295	0.153	0.083	9.90394e-05	Cd164
6.2008e-09	0.117157	0.439	0.297	0.00010315	Pmp22
6.26114e-09	-0.308476	0.729	0.698	0.000104154	Mcl1
6.27721e-09	0.0538167	0.302	0.189	0.000104421	Rassf3
6.32242e-09	-0.302737	0.73	0.72	0.000105173	Actg1
6.37699e-09	0.0745338	0.105	0.05	0.000106081	Samd8
6.3854e-09	0.0758375	0.193	0.111	0.000106221	Pik3r3
6.42443e-09	0.0727624	0.246	0.15	0.00010687	Elf1
6.67932e-09	0.0743073	0.131	0.067	0.00011111	Btnl4
7.23884e-09	0.0622175	0.254	0.155	0.000120418	Smagp
7.2528e-09	0.0650645	0.304	0.193	0.00012065	Zfp36l1
7.54775e-09	0.107486	0.109	0.053	0.000125557	4732465J04Rik
7.87388e-09	0.0910836	0.305	0.194	0.000130982	Rc3h1
7.87845e-09	0.081007	0.4	0.261	0.000131058	Ctnnd1
7.90936e-09	0.0927469	0.371	0.244	0.000131572	Cds1
8.75676e-09	0.0741168	0.187	0.109	0.000145669	F11r
9.42931e-09	0.0881499	0.115	0.057	0.000156857	Arl14
9.77459e-09	0.0714986	0.225	0.136	0.0001626	Smim24
9.93068e-09	0.0600462	0.229	0.136	0.000165197	Nptn
1.05112e-08	0.0855026	0.299	0.191	0.000174854	Trp53inp1
1.08488e-08	0.0959671	0.287	0.183	0.000180471	Trpv3
1.1044e-08	0.0822582	0.262	0.163	0.000183716	Pcgf5
1.16341e-08	0.0614439	0.251	0.153	0.000193533	Naga
1.17266e-08	-0.535721	0.269	0.328	0.000195072	Id1
1.20511e-08	0.109825	0.282	0.184	0.00020047	Nfkbia
1.22213e-08	0.109755	0.234	0.144	0.000203301	Auts2
1.24319e-08	0.0688486	0.187	0.108	0.000206804	Mertk
1.26768e-08	0.0438343	0.148	0.08	0.000210878	Ppp2r2d
1.32242e-08	0.152532	0.348	0.236	0.000219984	Gls
1.34983e-08	0.0665576	0.154	0.084	0.000224544	Fnip1
1.39227e-08	0.0627533	0.424	0.282	0.000231603	Gnas
1.4662e-08	0.0864849	0.207	0.124	0.000243902	Nfkb1
1.49235e-08	0.0630791	0.216	0.13	0.000248252	Pdcd4
1.59125e-08	0.0796982	0.177	0.102	0.000264705	Lurap1l
1.61306e-08	0.0514819	0.211	0.125	0.000268333	Kansl3
1.73548e-08	0.0922578	0.313	0.204	0.000288697	Setd5
1.7502e-08	0.112738	0.21	0.127	0.000291145	Tnfaip3
1.78587e-08	0.0668101	0.139	0.074	0.00029708	Fuca2
1.91695e-08	0.0664716	0.295	0.187	0.000318885	Eif4h
1.91973e-08	-0.321958	0.463	0.486	0.000319348	Rps28
1.95117e-08	0.072488	0.118	0.06	0.000324576	Lrrc31
2.09151e-08	0.0856685	0.534	0.372	0.000347923	Sult1b1
2.12963e-08	0.133603	0.339	0.227	0.000354263	Pmaip1
2.24209e-08	0.0879246	0.471	0.329	0.000372972	Dyrk2
2.33719e-08	0.0813025	0.347	0.229	0.000388792	B3galt5
2.37145e-08	0.0805616	0.112	0.056	0.00039449	Ganc
2.46653e-08	0.0461382	0.308	0.195	0.000410307	Ptprj
2.53865e-08	0.0626709	0.138	0.074	0.000422305	Impad1
2.56355e-08	-0.408959	0.299	0.348	0.000426446	Rps15a
2.59842e-08	0.0622452	0.183	0.106	0.000432248	Glg1
2.60835e-08	0.0709737	0.341	0.224	0.000433899	Vmp1
2.64262e-08	0.0728776	0.204	0.121	0.0004396	Hivep1
2.71396e-08	0.0850427	0.303	0.196	0.000451468	Jup
2.84656e-08	0.0496794	0.141	0.076	0.000473525	Mxd4
2.90117e-08	0.0709791	0.146	0.08	0.00048261	Btnl6
2.90747e-08	0.0655156	0.174	0.101	0.000483658	Tmem106b
2.99437e-08	0.0473092	0.151	0.083	0.000498114	Cnot3
3.0381e-08	0.035035	0.14	0.075	0.000505388	E130102H24Rik
3.07438e-08	0.0717745	0.3	0.193	0.000511423	Ranbp2
3.10372e-08	0.068105	0.168	0.096	0.000516304	Birc3
3.26243e-08	0.0577689	0.435	0.298	0.000542704	Slco2a1
3.30469e-08	0.0779035	0.442	0.301	0.000549735	Relb
3.47555e-08	0.0308686	0.352	0.23	0.000578158	Ugt2b34
3.48196e-08	0.0498291	0.4	0.265	0.000579225	Cmtm4
3.57399e-08	0.0624003	0.112	0.056	0.000594534	Lnx1
3.70794e-08	0.0644205	0.218	0.133	0.000616816	Plekhf2
3.82213e-08	0.112978	0.472	0.33	0.000635812	Pdgfa
3.88444e-08	0.0395338	0.111	0.056	0.000646176	Nln
3.96719e-08	0.0550082	0.304	0.194	0.000659942	Coro1b
4.16929e-08	0.0598545	0.264	0.166	0.000693562	Ssbp3
4.32692e-08	0.0356191	0.165	0.093	0.000719782	Thra
4.34369e-08	0.0526577	0.235	0.145	0.000722573	Ak3
4.57568e-08	0.10968	0.394	0.273	0.000761165	Plekhb2
4.59202e-08	0.0528488	0.204	0.123	0.000763882	Edem1
4.68776e-08	0.0489103	0.2	0.119	0.000779809	Phyh
4.73292e-08	0.108165	0.528	0.374	0.000787322	Slc44a1
4.83759e-08	0.0739009	0.467	0.32	0.000804734	Khnyn
4.8844e-08	0.0768915	0.132	0.071	0.00081252	Lman2
4.94785e-08	0.0605105	0.379	0.254	0.000823074	Picalm
5.13889e-08	0.0760215	0.424	0.286	0.000854854	Actr2
5.28702e-08	0.0598349	0.324	0.213	0.000879496	Bfar
5.30464e-08	0.0663329	0.256	0.161	0.000882427	Rtn3
5.5367e-08	0.0913175	0.224	0.139	0.00092103	Eppk1
5.60028e-08	0.121643	0.621	0.456	0.000931606	Cyp2c55
5.79492e-08	-0.396729	0.384	0.415	0.000963985	Rpl9
5.99112e-08	0.0406516	0.177	0.103	0.000996622	Fam20b
6.01729e-08	0.0723352	0.218	0.134	0.00100098	Npepps
6.30691e-08	0.0652958	0.128	0.069	0.00104915	Cnot6l
6.33424e-08	0.0691319	0.13	0.07	0.0010537	Scaf8
6.37926e-08	0.0944168	0.431	0.295	0.00106119	Tjp1
6.60662e-08	0.0805042	0.251	0.158	0.00109901	Mxi1
6.73835e-08	0.0713474	0.281	0.181	0.00112092	Cfl1
6.75458e-08	0.0631842	0.481	0.335	0.00112362	2900026A02Rik
6.9728e-08	0.0654512	0.296	0.193	0.00115993	Gna13
7.18722e-08	0.0490032	0.114	0.058	0.00119559	Rlim
7.38836e-08	0.0164534	0.376	0.248	0.00122905	Azin1
7.53976e-08	0.065845	0.197	0.119	0.00125424	Nhsl1
7.56891e-08	0.0151761	0.273	0.172	0.00125909	Tnrc18
7.63878e-08	0.187546	0.924	0.858	0.00127071	Car4
7.64843e-08	0.0523105	0.174	0.101	0.00127232	Unc119
7.92478e-08	0.031994	0.163	0.093	0.00131829	Smarce1
8.13127e-08	0.0587353	0.15	0.084	0.00135264	Med1
8.29761e-08	0.123118	0.733	0.571	0.00138031	Ceacam1
8.41152e-08	0.0671593	0.113	0.058	0.00139926	Atp6v1b2
8.51124e-08	0.0731671	0.381	0.259	0.00141585	Kmt2a
8.51403e-08	0.0558731	0.343	0.225	0.00141631	Cltc
8.65379e-08	0.0565117	0.213	0.131	0.00143956	Tmem30a
8.76086e-08	0.075674	0.118	0.062	0.00145737	Pptc7
8.9997e-08	-0.277782	0.632	0.616	0.0014971	Cox8a
9.00124e-08	0.0483051	0.272	0.172	0.00149736	Ppip5k1
9.23125e-08	-0.383138	0.499	0.499	0.00153562	Rps27
1.00013e-07	0.107064	0.314	0.211	0.00166372	Mpzl3
1.03676e-07	0.0713668	0.412	0.28	0.00172465	Gsdmd
1.05235e-07	0.0654488	0.238	0.149	0.00175059	Xiap
1.05753e-07	0.0725981	0.116	0.061	0.0017592	Tbc1d1
1.07241e-07	0.0435	0.215	0.131	0.00178396	Aplp2
1.09671e-07	0.059546	0.273	0.176	0.00182438	Mtm1
1.1056e-07	0.0345752	0.176	0.103	0.00183917	Gnai3
1.10821e-07	0.0876257	0.198	0.121	0.0018435	Gucy2c
1.13378e-07	0.0430971	0.367	0.246	0.00188604	Trip12
1.1436e-07	0.0598888	0.137	0.076	0.00190239	Cdipt
1.20785e-07	0.0575416	0.214	0.132	0.00200927	Polr2a
1.21107e-07	0.0490005	0.222	0.138	0.00201461	Tmem127
1.2163e-07	0.0658846	0.108	0.056	0.00202332	Cmtm6
1.24831e-07	0.16155	0.659	0.495	0.00207656	Clec2d
1.29357e-07	0.078639	0.153	0.088	0.00215185	Ctsz
1.31786e-07	0.112386	0.587	0.426	0.00219226	H2-D1
1.32141e-07	0.0774997	0.406	0.276	0.00219817	Tor1aip2
1.33153e-07	0.0870571	0.159	0.093	0.00221501	Grpel2
1.34396e-07	0.0719684	0.286	0.188	0.00223568	Usp9x
1.35397e-07	0.0589528	0.107	0.055	0.00225232	Mov10
1.3903e-07	0.0671228	0.112	0.058	0.00231276	Pglyrp1
1.39754e-07	0.0799228	0.124	0.067	0.00232481	Mapk1ip1l
1.40241e-07	0.0541469	0.159	0.092	0.00233292	Mfn2
1.45905e-07	0.0676159	0.278	0.179	0.00242713	Ubap2l
1.46157e-07	0.0728001	0.414	0.282	0.00243132	Nrip1
1.5739e-07	0.0476819	0.144	0.081	0.00261818	B230219D22Rik
1.59698e-07	0.0761455	0.177	0.106	0.00265658	Hadhb
1.60151e-07	0.0661431	0.264	0.171	0.00266412	Kdm5a
1.62411e-07	0.0632329	0.16	0.094	0.00270171	Hoxd13
1.62685e-07	0.0360651	0.376	0.252	0.00270627	Mapk3
1.66958e-07	0.0704487	0.334	0.222	0.00277734	Efhd2
1.69443e-07	0.0485146	0.35	0.231	0.00281868	Sema3c
1.69552e-07	0.0516693	0.153	0.088	0.00282049	Rybp
1.72167e-07	0.0763226	0.614	0.446	0.002864	Cdh1
1.75233e-07	0.0266948	0.324	0.213	0.00291501	Morf4l1
1.77121e-07	0.0559447	0.178	0.106	0.0029464	Dram2
1.81709e-07	0.0664533	0.103	0.053	0.00302272	Atp6ap1
1.83708e-07	0.0719892	0.341	0.228	0.00305598	Mmp15
1.85258e-07	0.059262	0.119	0.064	0.00308177	March3
1.89701e-07	0.0591706	0.222	0.139	0.00315568	Lpp
1.91488e-07	0.0595225	0.108	0.056	0.00318541	4833407H14Rik
1.94056e-07	0.0617715	0.144	0.082	0.00322812	Lamc2
1.99001e-07	0.0684884	0.146	0.083	0.00331038	Vcpip1
2.01026e-07	0.0377216	0.436	0.3	0.00334406	Zbtb7a
2.04394e-07	0.0521685	0.262	0.17	0.0034001	Pttg1ip
2.05061e-07	0.0877506	0.151	0.087	0.00341119	Cr1l
2.06982e-07	0.0621909	0.251	0.16	0.00344314	Cux1
2.14774e-07	0.0158426	0.24	0.15	0.00357276	Arhgef11
2.16987e-07	0.0430639	0.199	0.121	0.00360959	Esco1
2.19132e-07	0.103794	0.307	0.211	0.00364526	Edn1
2.24056e-07	0.022961	0.257	0.163	0.00372718	Trio
2.25697e-07	0.0533892	0.183	0.11	0.00375447	Dock5
2.26006e-07	0.0598223	0.159	0.093	0.00375962	Idnk
2.27191e-07	0.0608888	0.246	0.157	0.00377932	Rbbp6
2.29625e-07	0.0920058	0.502	0.354	0.00381982	Ctnnb1
2.30425e-07	0.0441239	0.175	0.105	0.00383312	Sdf4
2.34079e-07	-0.244479	0.055	0.103	0.0038939	Pck1
2.42953e-07	0.102539	0.624	0.465	0.00404152	Tsc22d4
2.45834e-07	0.0620748	0.147	0.084	0.00408945	Fam214b
2.47615e-07	0.093191	0.275	0.181	0.00411907	Sppl2a
2.48465e-07	0.0437471	0.112	0.059	0.00413321	Rnf149
2.50133e-07	0.0723263	0.184	0.112	0.00416096	Tmem245
2.53768e-07	0.0840941	0.553	0.401	0.00422143	Dnajc5
2.72101e-07	0.0615319	0.356	0.238	0.00452641	Tmem59
2.77596e-07	0.0505376	0.35	0.232	0.00461781	Nucb1
2.80466e-07	0.0880267	0.269	0.176	0.00466555	Nfat5
2.92647e-07	0.0409712	0.255	0.164	0.00486819	Crk
2.96405e-07	0.0465544	0.111	0.058	0.0049307	N4bp1
2.98366e-07	0.0299704	0.364	0.246	0.00496332	Baz2b
2.99249e-07	0.0644474	0.155	0.091	0.00497801	Becn1
2.99881e-07	0.0474023	0.113	0.06	0.00498852	Setd1b
3.07824e-07	0.0508754	0.119	0.064	0.00512065	Casp8ap2
3.08716e-07	-0.336653	0.532	0.518	0.00513549	Rpl13
3.09926e-07	0.0493751	0.227	0.143	0.00515562	Lncpint
3.26996e-07	0.036876	0.21	0.131	0.00543959	Cd55
3.35169e-07	-0.311711	0.722	0.714	0.00557554	Jund
3.36861e-07	-0.428196	0.388	0.404	0.00560369	Rps26
3.48531e-07	0.0414517	0.229	0.144	0.00579782	Ubald2
3.55913e-07	0.0588521	0.154	0.09	0.00592061	Pank3
3.58745e-07	-0.304056	0.667	0.63	0.00596772	Stk25
3.88424e-07	0.0162988	0.1	0.051	0.00646144	Tob2
3.89069e-07	0.0437892	0.305	0.201	0.00647217	Oxct1
3.90337e-07	0.0545013	0.166	0.099	0.00649325	Cyth1
3.99688e-07	0.0736358	0.534	0.376	0.00664881	Fbxl3
4.08018e-07	0.0610158	0.105	0.055	0.00678739	Zmynd11
4.13585e-07	0.0328156	0.361	0.245	0.00687998	Cpeb4
4.14485e-07	0.0285396	0.204	0.128	0.00689495	Cir1
4.16045e-07	-0.335173	0.519	0.522	0.0069209	Rpl23
4.2892e-07	0.0431004	0.171	0.103	0.00713508	Apobec1
4.31565e-07	0.0339511	0.235	0.15	0.00717909	Prkce
4.36749e-07	0.100016	0.381	0.265	0.00726532	Luc7l2
4.43532e-07	0.0985091	0.464	0.33	0.00737816	Ash1l
4.45944e-07	0.0378166	0.103	0.054	0.00741827	Copg1
4.50087e-07	0.159132	0.906	0.846	0.0074872	Epcam
4.5517e-07	0.0806996	0.625	0.461	0.00757175	Gtpbp2
4.62939e-07	-0.308046	0.743	0.707	0.00770099	Krt8
4.63948e-07	0.0591544	0.403	0.28	0.00771778	Ptprr
4.8145e-07	0.0602836	0.319	0.213	0.00800892	Clock
4.84868e-07	0.0422722	0.146	0.084	0.00806578	Oser1
4.8856e-07	0.0677649	0.46	0.322	0.0081272	Irf2
4.95187e-07	0.0481219	0.153	0.09	0.00823743	Mepce
4.95493e-07	0.0337919	0.2	0.124	0.00824252	Sorbs1
5.02526e-07	-0.234102	0.822	0.775	0.00835953	Tpt1
5.11174e-07	0.0661576	0.318	0.218	0.00850338	Nxpe4
5.14323e-07	0.0254694	0.193	0.118	0.00855576	Pcmtd2
5.16172e-07	0.0122159	0.192	0.117	0.00858651	Zdhhc5
5.20417e-07	0.0428638	0.279	0.183	0.00865714	Tnrc6b
5.255e-07	0.0509319	0.278	0.183	0.00874169	Mgat5
5.32962e-07	0.0428813	0.296	0.196	0.00886582	Plin2
5.49134e-07	0.054138	0.144	0.083	0.00913485	Oasl1
5.49391e-07	0.0138329	0.167	0.099	0.00913912	Il10rb
5.603e-07	-0.346397	0.38	0.409	0.00932059	Rpl27a
5.74466e-07	0.0289193	0.301	0.199	0.00955624	Yme1l1
5.75509e-07	0.0535327	0.181	0.111	0.00957359	Sc5d
5.96464e-07	0.0292675	0.138	0.079	0.00992218	Fam168b
6.14553e-07	0.0991751	0.6	0.444	0.0102231	Usp53
6.16603e-07	0.0543082	0.192	0.119	0.0102572	Hbp1
6.1793e-07	0.0518805	0.196	0.122	0.0102793	Gtf2ird1
6.22133e-07	0.0837112	0.562	0.41	0.0103492	Ifngr1
6.341e-07	0.0647632	0.203	0.128	0.0105483	Zkscan3
6.35338e-07	0.0532634	0.21	0.134	0.0105688	Zcchc11
6.37541e-07	0.0491902	0.325	0.22	0.0106055	Ist1
6.42213e-07	0.0374464	0.119	0.065	0.0106832	Trim12c
6.50212e-07	0.0576329	0.124	0.069	0.0108163	Lrrc19
6.54462e-07	-0.0293217	0.321	0.209	0.010887	Atp6v1e1
6.78626e-07	0.109658	0.635	0.476	0.0112889	Ggh
6.83939e-07	0.0653968	0.314	0.21	0.0113773	Ube2b
7.11098e-07	0.113477	0.54	0.398	0.0118291	Klf3
7.17017e-07	0.0471445	0.168	0.102	0.0119276	G3bp2
7.19886e-07	0.0616152	0.156	0.093	0.0119753	Narf
7.57381e-07	0.03564	0.218	0.138	0.012599	Synpo
7.72968e-07	0.0256723	0.23	0.148	0.0128583	Zc3h15
7.75362e-07	0.0884523	0.222	0.145	0.0128982	Rc3h2
7.75597e-07	0.0498171	0.19	0.118	0.0129021	Add1
8.11774e-07	-0.311376	0.618	0.595	0.0135039	Fbxo32
8.20058e-07	0.0491413	0.33	0.223	0.0136417	Fam120a
8.63048e-07	0.0387785	0.305	0.204	0.0143568	Sbno1
8.75996e-07	0.0506691	0.237	0.154	0.0145722	Fermt1
8.87974e-07	0.0298108	0.189	0.116	0.0147714	Nck1
9.19624e-07	-0.271436	0.613	0.596	0.0152979	Slc25a5
9.21985e-07	-0.235627	0.867	0.852	0.0153372	Kif13b
9.40681e-07	0.0188036	0.162	0.096	0.0156482	Wipf2
9.58837e-07	0.0403118	0.237	0.153	0.0159503	Slc35a3
9.69447e-07	0.0678284	0.466	0.331	0.0161268	Camk2d
9.85741e-07	0.0416063	0.248	0.161	0.0163978	Kif1b
9.97765e-07	0.0576874	0.294	0.198	0.0165978	Bmp3
9.98146e-07	0.0411427	0.474	0.33	0.0166042	Itih5
1.01169e-06	-0.364871	0.204	0.252	0.0168294	Atf3
1.01443e-06	0.029627	0.232	0.148	0.016875	Chmp1a
1.03506e-06	0.0291963	0.117	0.064	0.0172182	Copz1
1.03572e-06	-0.336661	0.531	0.527	0.0172292	Rpl37a
1.05624e-06	0.0610826	0.157	0.095	0.0175705	Zfp871
1.05639e-06	0.0771044	0.193	0.122	0.0175731	Trim12a
1.08006e-06	0.0604598	0.129	0.074	0.0179667	Prkcz
1.09394e-06	0.0402813	0.134	0.077	0.0181977	Sertad2
1.09461e-06	0.0450564	0.328	0.224	0.0182088	Cdkn1b
1.11554e-06	0.0556444	0.132	0.076	0.018557	Ccdc50
1.1257e-06	0.059022	0.144	0.084	0.0187261	Xpo1
1.18003e-06	0.0673321	0.109	0.059	0.0196298	Gsdmc4
1.23876e-06	0.0500915	0.118	0.066	0.0206068	Phkg2
1.24364e-06	0.0557701	0.109	0.059	0.020688	H2-Q1
1.2633e-06	0.0591355	0.113	0.063	0.0210149	Plekhm1
1.28554e-06	0.0492945	0.128	0.074	0.0213849	Vwa5a
1.29398e-06	0.0562827	0.152	0.092	0.0215253	Aebp2
1.29458e-06	0.0473015	0.137	0.08	0.0215353	1110059E24Rik
1.29751e-06	0.067372	0.135	0.079	0.021584	Rad21
1.30164e-06	0.0200431	0.199	0.125	0.0216528	Cap1
1.30649e-06	0.0677553	0.162	0.099	0.0217335	Slc25a51
1.32317e-06	-0.381744	0.361	0.382	0.022011	Rps19
1.32941e-06	0.0640357	0.109	0.06	0.0221147	Setx
1.35105e-06	0.0617	0.21	0.135	0.0224747	Shoc2
1.35556e-06	0.0807521	0.249	0.164	0.0225498	Aim2
1.36016e-06	0.0474893	0.132	0.077	0.0226263	March6
1.3664e-06	0.0323334	0.108	0.058	0.0227301	Pgrmc2
1.37864e-06	0.0323757	0.189	0.118	0.0229337	Xdh
1.41638e-06	-0.268285	0.718	0.666	0.0235614	Afdn
1.42511e-06	0.0490802	0.235	0.153	0.0237068	Efnb1
1.42816e-06	0.0624662	0.14	0.083	0.0237575	Fam122a
1.43512e-06	0.0268743	0.359	0.246	0.0238733	Arhgdia
1.4661e-06	-0.0012329	0.351	0.237	0.0243885	Pcbp2
1.46689e-06	0.0141057	0.201	0.126	0.0244016	Riok3
1.48908e-06	0.0666252	0.156	0.096	0.0247709	Gata6
1.58741e-06	0.0385243	0.207	0.132	0.0264065	Map2k3
1.59338e-06	0.0414552	0.115	0.064	0.026506	Pias4
1.59436e-06	0.0207197	0.319	0.214	0.0265221	Sh3d19
1.60674e-06	0.0474207	0.463	0.328	0.0267281	Tmprss2
1.60842e-06	0.0387593	0.146	0.086	0.0267561	Itgav
1.61587e-06	-0.368814	0.379	0.402	0.02688	Rpl39
1.64607e-06	0.0638813	0.198	0.126	0.0273824	Arl1
1.74169e-06	0.0266852	0.26	0.172	0.0289731	Ube3a
1.76798e-06	0.029925	0.27	0.177	0.0294104	Mpp5
1.81016e-06	0.00513291	0.144	0.084	0.0301121	Raly
1.86432e-06	0.0186445	0.305	0.206	0.0310129	Ascc3
1.87939e-06	0.0447137	0.147	0.088	0.0312637	0610030E20Rik
1.90265e-06	0.111416	0.707	0.54	0.0316505	Clk1
1.94743e-06	0.0292158	0.328	0.221	0.0323955	Hexim1
1.98192e-06	0.0492463	0.174	0.108	0.0329692	Ctdspl2
1.99848e-06	0.0260746	0.127	0.073	0.0332447	Tex261
2.03693e-06	0.018414	0.172	0.106	0.0338843	Fam110c
2.04952e-06	0.136628	0.896	0.818	0.0340938	Atp1b1
2.05151e-06	0.0444168	0.124	0.071	0.0341269	Ankfy1
2.05981e-06	0.0326932	0.21	0.135	0.0342649	Ppp1ca
2.06268e-06	0.0350925	0.162	0.1	0.0343127	Mlxip
2.07949e-06	-0.195525	0.909	0.879	0.0345923	Ddx5
2.09397e-06	0.0429981	0.189	0.118	0.0348332	Il17rc
2.11772e-06	0.0427215	0.271	0.18	0.0352283	Tjp2
2.13379e-06	0.0299044	0.34	0.231	0.0354956	H2-T23
2.14323e-06	0.0431748	0.271	0.18	0.0356526	Daam1
2.14883e-06	0.0259031	0.173	0.106	0.0357458	Snx1
2.15676e-06	0.0591607	0.121	0.069	0.0358776	Lrif1
2.1828e-06	0.0187992	0.149	0.089	0.0363108	Pip4k2c
2.18938e-06	0.051728	0.374	0.26	0.0364203	Mep1a
2.29412e-06	0.0175858	0.338	0.23	0.0381628	Fnbp1l
2.30701e-06	-0.329435	0.671	0.649	0.0383771	Atp12a
2.34699e-06	0.0275665	0.167	0.102	0.0390422	Rin2
2.48573e-06	0.0666208	0.128	0.075	0.0413501	Vps35
2.51164e-06	0.0290774	0.18	0.112	0.0417812	Crb3
2.5275e-06	0.0237777	0.259	0.17	0.042045	Ubl5
2.58102e-06	0.0444231	0.149	0.09	0.0429353	Cers6
2.5905e-06	0.038765	0.225	0.147	0.0430929	Tmbim1
2.60485e-06	0.0642325	0.178	0.111	0.0433316	Rnf6
2.60883e-06	0.0386136	0.165	0.102	0.043398	Gnpnat1
2.60958e-06	0.042111	0.129	0.075	0.0434104	Ube2h
2.64183e-06	0.0586115	0.564	0.408	0.0439469	Mier1
2.65175e-06	0.0669403	0.132	0.078	0.0441119	Pdlim5
2.67224e-06	0.0438715	0.16	0.098	0.0444527	Cpt1a
2.72162e-06	0.052735	0.288	0.196	0.0452742	Grb7
2.7403e-06	0.0769694	0.152	0.093	0.0455849	B3gnt3
2.77114e-06	0.0386026	0.211	0.138	0.0460979	Bdp1
2.81033e-06	-0.220233	0.857	0.808	0.0467499	Golga4
2.89228e-06	0.0111546	0.371	0.251	0.0481131	Sbds
2.98172e-06	-0.334289	0.671	0.623	0.0496009	Ubb
2.99277e-06	0.0352513	0.455	0.316	0.0497848	Ube2d3

## Sheet: 1
p_val	avg_log2FC	pct.1	pct.2	p_val_adj	gene
9.61855e-73	-1.21626	0.655	0.844	1.60005e-68	Fosb
3.37946e-61	-0.751424	0.978	0.988	5.62173e-57	mt-Nd4l
8.55974e-49	-0.384066	0.999	0.997	1.42391e-44	mt-Cytb
1.11548e-48	0.817701	0.465	0.143	1.8556e-44	5430427M07Rik
1.59482e-42	-0.533395	0.995	0.992	2.65298e-38	Neat1
6.75592e-42	0.607125	0.511	0.189	1.12385e-37	Nr1d1
4.39303e-33	-0.312091	0.999	0.995	7.30781e-29	mt-Nd4
3.30448e-32	0.507316	0.743	0.433	5.497e-28	Tspan3
4.56741e-32	0.835703	0.429	0.169	7.59789e-28	Mt2
2.71711e-29	-0.391764	0.996	0.993	4.51991e-25	mt-Nd2
5.31707e-29	0.404297	0.997	0.985	8.84494e-25	H2-K1
1.23981e-28	0.418489	0.97	0.896	2.06243e-24	Btg1
6.12328e-28	0.494394	0.935	0.776	1.01861e-23	Slc20a1
1.69094e-27	-0.373001	0.998	0.996	2.81288e-23	Lgals4
3.94146e-26	0.418315	0.358	0.131	6.55663e-22	Fabp2
6.45321e-26	0.475543	0.766	0.48	1.07349e-21	St3gal4
5.40845e-24	-0.474278	0.995	0.993	8.99695e-20	S100a6
8.3145e-24	0.768407	0.908	0.765	1.38312e-19	Mt1
2.72014e-23	0.382882	0.311	0.113	4.52495e-19	Cyp2d9
5.43675e-23	0.403507	0.482	0.235	9.04403e-19	Cyp4f16
6.19522e-23	0.55464	0.804	0.597	1.03057e-18	B2m
3.34983e-22	0.393631	0.983	0.944	5.57244e-18	Slc26a2
1.15451e-21	-0.477298	0.902	0.921	1.92053e-17	Hspa8
1.29878e-21	-0.462477	0.907	0.914	2.16051e-17	Krt19
1.01284e-19	-0.606351	0.654	0.726	1.68486e-15	Car2
7.25142e-19	-0.616427	0.626	0.697	1.20627e-14	Sgk1
1.63051e-18	0.277878	0.988	0.954	2.71235e-14	Tcf7l2
2.59378e-18	0.311765	0.996	0.985	4.31476e-14	Lars2
3.5255e-18	-0.274305	0.996	0.995	5.86467e-14	mt-Nd5
4.15285e-18	0.268697	1	0.999	6.90826e-14	Saa1
1.38848e-17	0.368978	0.727	0.497	2.30973e-13	Cyp2d12
3.40043e-17	-0.246305	0.995	0.996	5.65661e-13	mt-Nd1
3.98665e-17	0.384035	0.429	0.227	6.63179e-13	Clec2h
7.35306e-17	-0.557544	0.37	0.486	1.22318e-12	Agr2
1.19281e-16	-0.372741	0.028	0.13	1.98424e-12	Igkc
1.92516e-16	0.360736	0.94	0.836	3.20251e-12	Ces2c
3.90488e-16	-0.710336	0.509	0.614	6.49576e-12	Id1
4.01737e-16	-0.411409	0.874	0.872	6.6829e-12	Ubb
5.62501e-16	0.378881	0.626	0.398	9.35721e-12	Tns4
1.58731e-15	0.244551	0.458	0.244	2.64049e-11	Sc5d
1.96499e-15	0.327423	0.949	0.824	3.26875e-11	Clic5
2.48747e-15	0.317502	0.996	0.984	4.1379e-11	Car4
5.71508e-15	0.264949	0.511	0.282	9.50703e-11	H2-Q2
8.2023e-15	-0.511946	0.783	0.804	1.36445e-10	Hsp90ab1
8.24468e-15	0.292088	0.959	0.878	1.3715e-10	Aqp8
1.20734e-14	-0.277957	0.969	0.968	2.00841e-10	mt-Atp8
1.3013e-14	0.280155	0.319	0.154	2.16472e-10	Slc30a10
1.39495e-14	-0.194198	0.724	0.768	2.3205e-10	Muc2
1.69727e-14	0.387948	0.804	0.616	2.82341e-10	Sord
2.18911e-14	0.373475	0.758	0.557	3.64159e-10	Clec2d
3.31991e-14	0.226669	0.309	0.148	5.52267e-10	Mep1b
3.47426e-14	0.256844	0.383	0.201	5.77942e-10	Tmem171
5.55757e-14	0.242183	0.364	0.186	9.24502e-10	Ston2
1.08517e-13	0.192896	0.188	0.068	1.80517e-09	Spata13
1.97417e-13	0.284632	0.995	0.991	3.28403e-09	Selenop
3.77837e-13	-0.202572	0.988	0.991	6.28531e-09	mt-Nd3
4.93346e-13	0.263721	0.543	0.337	8.20681e-09	Tmem236
7.09123e-13	0.152838	0.133	0.037	1.17963e-08	AC118710.3
1.07418e-12	0.502248	0.516	0.317	1.7869e-08	Guca2a
2.18541e-12	0.259293	0.997	0.985	3.63542e-08	Pigr
3.10046e-12	0.289386	0.52	0.329	5.15761e-08	Abcg2
3.35668e-12	0.286437	0.649	0.45	5.58384e-08	4931406C07Rik
4.28e-12	0.233772	0.456	0.269	7.11977e-08	Naga
4.97598e-12	0.240464	0.551	0.344	8.27754e-08	Aoc1
5.41199e-12	0.231373	0.977	0.918	9.00284e-08	Itm2b
5.97579e-12	0.143818	0.106	0.025	9.94073e-08	Gm15998
6.03362e-12	0.283771	0.414	0.246	1.00369e-07	Insig1
6.87112e-12	0.268687	0.848	0.671	1.14301e-07	Hnf4a
8.35655e-12	0.236771	0.672	0.461	1.39011e-07	Hsd17b11
1.05458e-11	0.195416	0.27	0.131	1.7543e-07	Pnpo
1.21364e-11	0.198026	0.492	0.298	2.01888e-07	Arl6ip1
1.6236e-11	0.238642	0.947	0.813	2.70087e-07	Tgoln1
1.71863e-11	0.257039	0.995	0.978	2.85894e-07	2200002D01Rik
1.92844e-11	0.220393	0.406	0.234	3.20795e-07	Cryl1
1.99403e-11	0.269674	0.741	0.544	3.31707e-07	Ppp2r5c
2.14908e-11	0.266138	0.688	0.49	3.57499e-07	Slc9a2
2.37421e-11	0.275013	0.804	0.621	3.9495e-07	Slc25a20
2.85645e-11	-0.520013	0.832	0.848	4.7517e-07	Spink1
3.17408e-11	-0.331022	0.972	0.954	5.28009e-07	Krt8
3.217e-11	0.173279	0.337	0.178	5.35148e-07	Foxo1
3.23195e-11	0.134416	1	0.999	5.37635e-07	Lypd8
3.95684e-11	0.202479	0.413	0.238	6.58221e-07	Setd7
5.87294e-11	0.335304	0.758	0.585	9.76963e-07	Maoa
6.12127e-11	0.294109	0.393	0.227	1.01827e-06	1810065E05Rik
6.86691e-11	0.319984	0.669	0.475	1.14231e-06	Apob
6.92489e-11	0.262772	0.994	0.978	1.15196e-06	Atp1b1
7.99086e-11	-0.287676	0.944	0.96	1.32928e-06	Fos
8.31043e-11	0.236318	0.9	0.758	1.38244e-06	Ndfip2
8.42931e-11	0.236181	0.26	0.131	1.40222e-06	Hpgds
9.88886e-11	0.248958	0.968	0.915	1.64501e-06	Abcb1a
1.06317e-10	0.258118	0.689	0.494	1.76858e-06	4930539E08Rik
1.08484e-10	0.138571	0.244	0.116	1.80464e-06	Eif2s3y
1.21302e-10	0.116747	0.133	0.045	2.01785e-06	4732471J01Rik
1.22737e-10	0.161827	0.367	0.204	2.04174e-06	Pik3c2a
1.24754e-10	0.177475	0.266	0.134	2.07527e-06	Gabarapl1
1.60993e-10	0.171613	0.235	0.114	2.67812e-06	Lnx1
1.95403e-10	0.231363	0.442	0.273	3.25052e-06	Parp14
2.11601e-10	0.164411	0.221	0.103	3.51999e-06	Nat2
2.15188e-10	0.345136	0.822	0.696	3.57965e-06	Ifit1bl1
2.16216e-10	0.273159	0.26	0.134	3.59676e-06	Duox2
2.28727e-10	0.218012	0.96	0.878	3.80487e-06	Tmem45b
2.57667e-10	-0.326146	0.81	0.807	4.2863e-06	Dsp
2.61171e-10	0.232948	0.713	0.511	4.34459e-06	Lrp6
2.81926e-10	0.317442	0.779	0.628	4.68983e-06	Ly6g
2.85672e-10	0.160693	0.208	0.095	4.75216e-06	Slc16a3
3.11762e-10	-0.281184	0.983	0.987	5.18617e-06	Ahnak
3.46255e-10	0.166791	0.191	0.085	5.75995e-06	Trim40
3.95547e-10	0.21586	0.598	0.395	6.57992e-06	Pcbp2
3.97835e-10	0.187352	0.535	0.345	6.61798e-06	Rbp2
4.13772e-10	0.143985	0.221	0.105	6.8831e-06	Rnf152
4.23791e-10	0.260548	0.569	0.379	7.04977e-06	Plin2
4.23898e-10	0.213139	0.68	0.464	7.05155e-06	Sipa1l3
4.83674e-10	0.243019	0.691	0.508	8.04592e-06	Slco2a1
5.1536e-10	0.198289	0.617	0.413	8.57302e-06	Unc5b
5.38558e-10	0.188312	0.436	0.268	8.95891e-06	Mxi1
6.05325e-10	0.199135	0.394	0.233	1.00696e-05	Irs2
6.40707e-10	0.207536	0.469	0.297	1.06582e-05	Hadha
6.45955e-10	0.107765	0.102	0.03	1.07455e-05	Gbp7
6.58281e-10	0.276213	0.655	0.473	1.09505e-05	Mafb
6.6454e-10	-0.373765	0.592	0.649	1.10546e-05	Zg16
6.69612e-10	0.197293	0.53	0.34	1.1139e-05	Cd82
7.55432e-10	0.178103	0.501	0.31	1.25666e-05	Pura
8.40344e-10	0.190057	0.464	0.29	1.39791e-05	Abcd3
8.595e-10	0.187383	0.482	0.301	1.42978e-05	March7
9.25641e-10	-0.491506	0.551	0.587	1.5398e-05	Mptx1
9.47326e-10	0.172907	0.457	0.285	1.57588e-05	Por
9.50405e-10	0.255669	0.933	0.845	1.581e-05	Ugdh
1.03878e-09	0.238325	0.52	0.337	1.72801e-05	Irf7
1.05022e-09	0.205018	0.34	0.193	1.74705e-05	Ank3
1.10346e-09	0.102783	0.214	0.102	1.83561e-05	Lta4h
1.12085e-09	0.176205	0.389	0.23	1.86454e-05	Il10rb
1.14952e-09	0.155458	0.154	0.062	1.91223e-05	Gramd1b
1.31244e-09	0.140285	0.367	0.21	2.18324e-05	Csnk2a1
1.36378e-09	0.221112	0.31	0.173	2.26865e-05	Tnfaip3
1.68011e-09	0.214105	0.148	0.06	2.79486e-05	Cldn4
1.72127e-09	0.124832	0.209	0.099	2.86333e-05	Mov10
1.96861e-09	0.260493	0.539	0.361	3.27478e-05	Cyp2d10
2.10761e-09	0.257533	0.615	0.437	3.50601e-05	Sectm1b
2.19179e-09	0.23049	0.603	0.413	3.64604e-05	Gdpd1
2.22035e-09	0.184825	0.602	0.393	3.69355e-05	Irf1
2.3489e-09	-0.454103	0.411	0.474	3.90739e-05	Ppia
2.41018e-09	0.383307	0.617	0.481	4.00933e-05	Slc37a2
2.46477e-09	0.304649	0.874	0.753	4.10015e-05	Hist1h1c
2.47346e-09	0.211057	0.276	0.151	4.1146e-05	Lgals3bp
2.59282e-09	0.285629	0.919	0.793	4.31316e-05	Fam46a
2.60566e-09	0.165505	0.3	0.167	4.33451e-05	Acad11
3.12317e-09	0.178577	0.583	0.388	5.19539e-05	Rdh16
3.1831e-09	0.10187	0.11	0.036	5.29509e-05	2310001H17Rik
3.27232e-09	0.243907	0.72	0.544	5.4435e-05	Cdk12
3.77583e-09	0.238984	0.534	0.358	6.2811e-05	Nxpe4
3.98583e-09	0.138301	0.186	0.085	6.63043e-05	Lrrc66
4.01811e-09	0.218873	0.992	0.967	6.68412e-05	AA467197
4.40036e-09	0.221612	0.44	0.273	7.31999e-05	Phyh
4.40711e-09	0.189933	0.557	0.369	7.33123e-05	Ppp1r14d
4.5071e-09	0.139358	0.31	0.173	7.49755e-05	Parp9
5.12666e-09	0.131649	0.318	0.178	8.5282e-05	Ergic3
5.48391e-09	0.124204	0.187	0.086	9.12248e-05	4833407H14Rik
5.51304e-09	0.200298	0.843	0.659	9.17094e-05	Vdr
6.46173e-09	0.173203	0.351	0.204	0.000107491	Trim12a
6.5405e-09	-0.329513	0.949	0.939	0.000108801	Lgals3
7.02667e-09	0.185978	0.707	0.52	0.000116889	Smg1
7.42304e-09	-0.356948	0.809	0.783	0.000123482	S100a10
7.71278e-09	0.143837	0.32	0.184	0.000128302	Xdh
8.18895e-09	0.174039	0.893	0.721	0.000136223	Tmbim6
8.35552e-09	0.193428	0.967	0.905	0.000138994	Rrbp1
9.12422e-09	0.189875	0.688	0.495	0.000151781	Foxo3
9.1463e-09	0.136603	0.402	0.24	0.000152149	Zfand3
1.01406e-08	0.115175	0.138	0.056	0.00016869	A1cf
1.09186e-08	0.14379	0.241	0.126	0.000181631	Btnl6
1.1152e-08	0.158333	0.35	0.208	0.000185514	Slc36a1
1.24449e-08	0.146548	0.311	0.178	0.00020702	Zc3hav1
1.27108e-08	0.139553	0.233	0.122	0.000211444	Tmem2
1.28562e-08	0.147552	0.148	0.062	0.000213863	Syt7
1.28803e-08	0.158861	0.266	0.149	0.000214264	Bcl2l11
1.33643e-08	0.163988	0.49	0.316	0.000222315	Nectin2
1.34495e-08	0.228648	0.693	0.519	0.000223732	Ptp4a1
1.36114e-08	0.188256	0.406	0.257	0.000226426	Tmem140
1.43998e-08	0.15212	0.286	0.158	0.00023954	Vps37b
1.44008e-08	0.163418	0.607	0.416	0.000239557	Cobl
1.66215e-08	0.107068	0.223	0.114	0.000276499	Rab5b
1.66529e-08	0.101976	0.206	0.103	0.00027702	Mgam
1.69949e-08	0.153629	0.243	0.131	0.000282711	H2-Q1
1.70863e-08	0.162597	0.397	0.246	0.000284231	Arfgef3
1.76714e-08	0.120435	0.427	0.263	0.000293964	Chuk
1.77875e-08	0.105581	0.391	0.231	0.000295895	Ube3a
1.84364e-08	0.127052	0.182	0.086	0.00030669	4930415O20Rik
1.87681e-08	0.181434	0.617	0.417	0.000312207	Picalm
1.97728e-08	0.216527	0.64	0.456	0.00032892	Relb
2.08246e-08	0.175772	0.688	0.484	0.000346417	Plekhb2
2.21095e-08	0.193362	0.597	0.409	0.000367792	Ggnbp2
2.52346e-08	0.204943	0.683	0.485	0.000419778	Cyp3a13
2.79891e-08	0.106391	0.401	0.244	0.000465599	Hivep1
2.80823e-08	0.127777	0.25	0.134	0.000467149	Mepce
2.92156e-08	-0.221601	0.953	0.966	0.000486001	Actg1
3.0501e-08	0.1488	0.22	0.116	0.000507385	BC025446
3.13072e-08	0.184216	0.462	0.296	0.000520795	Slc2a1
3.25885e-08	0.145076	0.369	0.225	0.000542109	Atp6v0a2
3.54068e-08	0.204862	0.47	0.316	0.000588993	Bnip3
3.67751e-08	0.1263	0.219	0.114	0.000611754	Serinc1
3.68438e-08	0.139945	0.388	0.238	0.000612897	Lamp2
3.76206e-08	0.166594	0.462	0.298	0.000625819	Entpd5
3.79956e-08	0.146527	0.334	0.2	0.000632056	Phip
3.82117e-08	0.24603	0.456	0.31	0.000635652	Prkar2a
3.85818e-08	0.164251	0.348	0.213	0.000641808	Tmem106b
4.4559e-08	0.136268	0.149	0.067	0.000741239	D10Wsu102e
4.67108e-08	0.188974	0.841	0.689	0.000777034	Max
4.69498e-08	-0.314064	0.983	0.983	0.00078101	Crip1
4.75788e-08	0.125937	0.208	0.107	0.000791474	Btnl4
5.10945e-08	-0.470139	0.319	0.39	0.000849957	Anxa1
5.17176e-08	-0.47453	0.41	0.487	0.000860323	Timp3
5.46132e-08	0.114097	0.121	0.048	0.00090849	Tfrc
5.67865e-08	0.19315	0.958	0.893	0.000944643	Muc13
5.74347e-08	0.132768	0.384	0.237	0.000955426	Ppargc1b
6.16104e-08	0.186409	0.562	0.39	0.00102489	Zmiz1
7.26084e-08	0.202203	0.929	0.822	0.00120784	Cyp2d34
7.31293e-08	0.127071	0.417	0.262	0.00121651	Arl1
7.74069e-08	0.125663	0.316	0.183	0.00128766	Hnrnpul1
8.37218e-08	0.116123	0.275	0.155	0.00139271	Plekha3
8.71476e-08	0.128827	0.21	0.11	0.0014497	Tmem168
8.94071e-08	0.218876	0.573	0.43	0.00148729	Ces2e
9.03834e-08	0.0982221	0.334	0.199	0.00150353	Ly75
1.09058e-07	0.13959	0.198	0.104	0.00181418	Lrrc31
1.09245e-07	0.11831	0.216	0.114	0.00181729	Tob2
1.10109e-07	0.120073	0.296	0.174	0.00183166	Clk4
1.13164e-07	0.15454	0.321	0.195	0.00188248	P4ha1
1.13167e-07	0.187549	0.585	0.414	0.00188253	Zfp292
1.13815e-07	0.0885296	0.233	0.127	0.00189331	Ero1l
1.15212e-07	-0.383641	0.138	0.222	0.00191655	Pck1
1.22391e-07	0.160822	0.677	0.514	0.00203598	Cystm1
1.29852e-07	0.104679	0.143	0.064	0.00216009	Hmgcs2
1.3121e-07	0.148897	0.315	0.187	0.00218267	Rsf1
1.31465e-07	0.106817	0.291	0.166	0.00218691	Pgrmc1
1.36079e-07	0.139487	0.464	0.302	0.00226367	Clock
1.46505e-07	0.113039	0.102	0.038	0.00243711	Oasl2
1.51658e-07	0.142166	0.449	0.296	0.00252283	Ctsz
1.67131e-07	0.0910415	0.191	0.097	0.00278023	Itm2c
1.68271e-07	0.163573	0.907	0.787	0.00279918	Atp2b1
1.75189e-07	0.17529	0.254	0.149	0.00291428	Oasl1
1.80677e-07	0.0856751	0.135	0.059	0.00300557	Ikzf2
1.87487e-07	0.0910373	0.258	0.144	0.00311885	Gjb3
1.88949e-07	0.144075	0.465	0.305	0.00314316	Acadl
1.90482e-07	0.177887	0.526	0.353	0.00316866	Zbtb7b
1.90641e-07	0.107302	0.217	0.116	0.00317131	Stard4
2.04232e-07	0.118912	0.209	0.111	0.00339739	Sec14l1
2.16035e-07	0.0955323	0.249	0.138	0.00359375	Gt(ROSA)26Sor
2.25452e-07	0.128969	0.461	0.304	0.0037504	Cdk13
2.27501e-07	0.12837	0.426	0.27	0.00378448	Chd3
2.29369e-07	0.194428	0.566	0.398	0.00381555	Nfkbia
2.40908e-07	-0.361295	0.152	0.235	0.0040075	Klf2
2.44096e-07	0.119906	0.604	0.43	0.00406053	BC005537
2.48463e-07	0.127728	0.44	0.284	0.00413318	Brpf3
2.59981e-07	0.0701801	0.166	0.079	0.00432478	Nup153
2.61587e-07	0.116734	0.15	0.07	0.00435151	Pla2g10os
2.75026e-07	-0.42356	0.227	0.321	0.00457506	S100g
2.8488e-07	0.118185	0.249	0.142	0.00473899	Fnip1
2.90926e-07	0.100572	0.239	0.134	0.00483956	Tmem30b
2.9379e-07	0.231344	0.417	0.279	0.00488719	Kyat1
2.9574e-07	0.137884	0.48	0.317	0.00491963	Saa2
3.01415e-07	0.146661	0.415	0.264	0.00501404	Unc119
3.14421e-07	0.120881	0.229	0.127	0.00523039	Rnf181
3.16999e-07	0.152613	0.384	0.245	0.00527329	N4bp2l2
3.30467e-07	0.0915142	0.123	0.052	0.00549732	Lrrc8d
3.36082e-07	0.173647	0.673	0.477	0.00559072	Stom
3.41177e-07	0.100182	0.202	0.108	0.00567549	Fxr1
3.4161e-07	0.193016	0.62	0.462	0.00568268	Eno3
3.57541e-07	0.113388	0.244	0.138	0.00594769	Dnajc14
3.73524e-07	0.189919	0.552	0.391	0.00621357	Ifi27l2b
3.7401e-07	0.114222	0.293	0.177	0.00622165	Sp100
3.74198e-07	0.136749	0.477	0.317	0.00622478	Nptn
3.80303e-07	0.137566	0.605	0.421	0.00632635	Rassf3
3.80449e-07	0.129002	0.294	0.177	0.00632876	Rnf4
3.82712e-07	0.134146	0.287	0.172	0.00636641	Emp1
4.00974e-07	0.119323	0.265	0.156	0.0066702	H2afy
4.02932e-07	0.13373	0.456	0.297	0.00670277	Mapk6
4.0464e-07	0.0887927	0.271	0.156	0.00673119	Sppl3
4.04684e-07	0.0998761	0.148	0.069	0.00673192	Trnt1
4.17544e-07	0.26791	0.987	0.975	0.00694584	Dstn
4.44083e-07	0.136496	0.358	0.232	0.00738733	Egln3
4.61838e-07	-0.221977	0.981	0.97	0.00768267	Jun
4.91489e-07	0.144991	0.467	0.308	0.00817592	Nbr1
4.98548e-07	0.152847	0.741	0.548	0.00829335	Dyrk2
5.0288e-07	0.0970109	0.382	0.24	0.00836542	Arhgap18
5.22365e-07	0.156193	0.536	0.36	0.00868954	Sppl2a
5.40121e-07	0.106301	0.607	0.42	0.00898492	Nufip2
5.48695e-07	0.134697	0.446	0.29	0.00912754	Daam1
5.48805e-07	0.141077	0.532	0.362	0.00912936	Gpatch8
5.5401e-07	0.178937	0.768	0.593	0.00921596	Arhgap17
5.97314e-07	-0.335665	0.694	0.684	0.00993631	Rps14
6.0221e-07	0.0704415	0.128	0.057	0.0100178	Igf2bp2
6.17098e-07	0.135924	0.262	0.155	0.0102654	Kdm5b
6.40153e-07	0.126636	0.301	0.18	0.0106489	Tmem245
7.31438e-07	0.163748	0.655	0.482	0.0121675	Ctsl
7.40922e-07	0.146891	0.546	0.374	0.0123252	Gm3054
7.45162e-07	0.188965	0.756	0.58	0.0123958	Rfk
7.52559e-07	0.176814	0.786	0.603	0.0125188	Gtpbp2
7.80606e-07	0.163819	0.906	0.767	0.0129854	Dsg2
7.88846e-07	-0.318226	0.713	0.702	0.0131225	Rplp1
8.02399e-07	0.161784	0.615	0.438	0.0133479	Tra2a
8.18527e-07	0.192187	0.917	0.792	0.0136162	Sult1d1
8.46051e-07	0.189133	0.772	0.622	0.0140741	Vil1
8.53236e-07	0.0884743	0.362	0.23	0.0141936	Gclm
8.72104e-07	0.213291	0.245	0.149	0.0145074	5730419F03Rik
8.87545e-07	0.16773	0.592	0.417	0.0147643	Ocln
9.10199e-07	0.124115	0.448	0.295	0.0151412	Btbd7
9.52532e-07	0.0719101	0.145	0.069	0.0158454	Sfxn3
9.53469e-07	0.105173	0.2	0.109	0.015861	Tmem106a
9.89463e-07	0.130855	0.243	0.143	0.0164597	Lncpint
9.96074e-07	0.141793	0.406	0.264	0.0165697	Edem1
1.00449e-06	0.102701	0.15	0.073	0.0167097	Slc6a14
1.02161e-06	0.106862	0.316	0.196	0.0169945	Tbl1xr1
1.0344e-06	0.107376	0.184	0.097	0.0172072	Tbc1d1
1.03971e-06	0.138142	0.354	0.225	0.0172956	Zmynd8
1.04701e-06	0.117622	0.169	0.087	0.017417	Tnip3
1.06169e-06	0.0799399	0.271	0.16	0.0176612	Hist3h2a
1.07868e-06	0.123605	0.922	0.817	0.0179439	Tm4sf20
1.11704e-06	0.109563	0.425	0.28	0.0185819	Nhsl1
1.13888e-06	0.0920123	0.127	0.058	0.0189452	Sprr2a2
1.22742e-06	-0.379042	0.707	0.719	0.0204181	Ier2
1.23652e-06	0.146385	0.593	0.416	0.0205695	Ptprh
1.23655e-06	0.166217	0.896	0.776	0.02057	Mkrn1
1.24312e-06	0.215275	0.823	0.694	0.0206794	Slc6a8
1.26221e-06	0.0730478	0.266	0.156	0.0209969	Nr1d2
1.27668e-06	0.151667	0.342	0.217	0.0212375	Dtx3l
1.27885e-06	0.123978	0.397	0.258	0.0212737	Crim1
1.2941e-06	0.108857	0.709	0.519	0.0215274	Ugt2b34
1.29977e-06	0.113865	0.161	0.082	0.0216217	Dclre1a
1.38074e-06	0.150881	0.557	0.391	0.0229686	Ptprr
1.41794e-06	0.086201	0.276	0.166	0.0235874	Zfp37
1.42595e-06	0.11066	0.31	0.19	0.0237207	Fam214b
1.48273e-06	0.084136	0.196	0.106	0.0246652	Znfx1
1.5287e-06	0.0967118	0.386	0.247	0.0254299	Ell2
1.61684e-06	0.0855261	0.374	0.239	0.0268962	Pcdh1
1.62325e-06	0.076215	0.332	0.203	0.0270027	Exoc5
1.63016e-06	0.194333	0.885	0.753	0.0271176	Ptbp3
1.63869e-06	0.068783	0.146	0.071	0.0272596	Rprd1b
1.71297e-06	0.0764867	0.466	0.309	0.0284953	Hexim1
1.74616e-06	0.0714108	0.163	0.083	0.0290473	Trim41
1.7485e-06	0.131032	0.301	0.189	0.0290864	Pik3r3
1.87333e-06	0.105232	0.285	0.174	0.0311628	Rnf19b
1.87363e-06	0.188071	0.749	0.587	0.0311679	Cdh17
1.88097e-06	0.133621	0.494	0.343	0.03129	Brd2
1.88742e-06	-0.218682	0.951	0.93	0.0313973	Mcl1
1.9566e-06	0.114886	0.29	0.178	0.0325481	Ndufs1
2.05409e-06	0.155601	0.59	0.417	0.0341698	Rtn3
2.11947e-06	0.168832	0.745	0.572	0.0352573	Retreg1
2.16125e-06	0.158136	0.461	0.31	0.0359525	Prr15
2.16777e-06	0.0827207	0.193	0.108	0.0360608	Igf2r
2.18597e-06	0.0802096	0.288	0.172	0.0363635	Dnajb9
2.23867e-06	0.133673	0.392	0.257	0.0372402	Gda
2.2404e-06	0.115271	0.182	0.098	0.037269	Arl14
2.24326e-06	0.190702	0.782	0.61	0.0373166	Usp53
2.24329e-06	0.118555	0.428	0.284	0.0373171	Kansl1
2.27703e-06	0.145455	0.642	0.469	0.0378783	Atxn1
2.31364e-06	0.151625	0.631	0.463	0.0384874	Tapbp
2.33873e-06	0.082709	0.346	0.219	0.0389047	Mllt10
2.44841e-06	0.129382	0.987	0.975	0.0407294	Spint2
2.44993e-06	0.0750941	0.145	0.072	0.0407545	Utp11
2.4872e-06	0.106825	0.34	0.217	0.0413746	Fzd5
2.51084e-06	-0.27485	0.965	0.949	0.0417678	Klf4
2.512e-06	0.0736636	0.229	0.132	0.0417871	Slc5a8
2.55497e-06	0.141407	0.497	0.343	0.0425019	Tnip1
2.6348e-06	-0.35408	0.32	0.384	0.0438299	Spink4
2.66475e-06	0.0345352	0.261	0.154	0.0443282	Atxn7l3
2.72113e-06	0.104423	0.384	0.256	0.045266	Hadhb
2.78978e-06	0.0837681	0.289	0.175	0.046408	Gata6
2.81305e-06	0.108032	0.299	0.185	0.046795	Slc12a6
2.83543e-06	0.11666	0.256	0.153	0.0471674	Mfsd4a
2.85444e-06	0.072737	0.343	0.215	0.0474836	Pgm1
2.96325e-06	-0.425874	0.442	0.478	0.0492936	Atf3
3.00163e-06	0.141252	0.812	0.635	0.0499321	Slc44a1
3.00187e-06	0.114203	0.164	0.087	0.0499361	Ganc

## Sheet: 2
p_val	avg_log2FC	pct.1	pct.2	p_val_adj	gene
5.56979e-47	0.707199	0.998	0.978	9.26534e-43	Abcb1a
1.26964e-43	0.892541	0.563	0.173	2.11205e-39	Creb3l3
3.99351e-42	0.94213	0.794	0.453	6.64321e-38	Pdk4
6.368e-37	0.749905	0.926	0.66	1.05932e-32	Utp14b
1.17864e-36	-0.699061	0.924	0.954	1.96067e-32	AA467197
1.69772e-36	1.73143	0.311	0.026	2.82416e-32	Gal3st2c
5.2991e-36	0.487426	0.283	0.01	8.81505e-32	St3gal5
2.57512e-34	0.756182	0.599	0.252	4.2837e-30	Rnf152
3.06334e-33	0.709898	0.972	0.823	5.09587e-29	Acsl3
4.91224e-31	-0.801926	0.559	0.757	8.17151e-27	Apol10a
5.05541e-30	0.589012	0.608	0.296	8.40968e-26	Mpp1
8.22387e-29	0.652332	0.905	0.732	1.36804e-24	Hsd17b11
7.0061e-27	0.440712	0.433	0.143	1.16546e-22	Acot2
8.38493e-27	0.596753	0.72	0.441	1.39483e-22	Slco2a1
4.12709e-26	0.880981	0.752	0.451	6.86541e-22	Aqp8
1.06356e-25	0.530853	0.992	0.944	1.76923e-21	Tgoln1
2.87178e-25	0.62685	0.616	0.324	4.7772e-21	Rbp2
4.00653e-24	0.469231	0.881	0.672	6.66486e-20	Ppp2r5c
5.58768e-24	0.321075	0.182	0	9.2951e-20	Cyp4a10
6.91376e-24	0.444991	0.277	0.056	1.1501e-19	Acot1
6.09754e-23	0.375459	1	0.998	1.01433e-18	mt-Atp6
7.97882e-23	0.275454	0.549	0.225	1.32728e-18	Slc22a5
1.29726e-22	0.510834	0.912	0.757	2.158e-18	Hadha
1.48854e-22	0.517848	0.843	0.658	2.47619e-18	Por
2.01777e-22	0.480116	0.86	0.66	3.35657e-18	Ucp2
6.32e-22	0.456169	0.993	0.958	1.05133e-17	Acox1
1.33856e-21	0.563602	0.652	0.404	2.22669e-17	Cat
1.97111e-21	0.920555	0.65	0.374	3.27894e-17	Clca4a
9.78575e-21	0.311242	0.322	0.089	1.62786e-16	Fgfr2
2.63433e-20	0.540734	0.632	0.394	4.38221e-16	Ehhadh
1.0835e-19	0.294427	0.382	0.137	1.8024e-15	Itpripl2
1.62035e-19	0.961009	0.719	0.573	2.69546e-15	Acaa1b
1.8523e-19	0.44712	0.708	0.471	3.0813e-15	Dhcr24
3.76668e-19	0.373407	0.581	0.302	6.26587e-15	Ston2
4.12356e-19	0.447317	0.886	0.728	6.85954e-15	Lpin2
4.3299e-19	0.3485	0.951	0.793	7.2028e-15	Abhd2
4.64885e-19	0.346121	0.636	0.372	7.73336e-15	Aldh3a2
5.34112e-19	-0.511316	0.93	0.934	8.88495e-15	Eif2s2
9.80022e-19	0.558389	0.619	0.386	1.63027e-14	Crot
1.44381e-18	0.904964	0.952	0.911	2.40177e-14	Fabp2
1.63259e-18	0.316493	0.194	0.026	2.71581e-14	Epop
2.158e-18	0.47539	0.991	0.994	3.58984e-14	mt-Nd3
3.0427e-18	0.444607	0.943	0.859	5.06152e-14	Slc9a3r1
5.41306e-18	0.353158	0.599	0.336	9.00462e-14	Prr15
6.11003e-18	0.374452	0.501	0.235	1.0164e-13	Edn1
6.61001e-18	0.486922	0.906	0.724	1.09957e-13	Eps8l3
1.1926e-17	0.254092	0.283	0.087	1.9839e-13	Acsl1
2.3037e-17	0.313159	0.617	0.344	3.8322e-13	Asap1
1.16042e-16	0.329319	0.598	0.338	1.93037e-12	Rasgef1b
3.65167e-16	0.267623	0.317	0.113	6.07456e-12	Nr1d1
8.33252e-16	0.288172	0.767	0.485	1.38612e-11	4930539E08Rik
8.40718e-16	0.251759	0.707	0.419	1.39853e-11	Acap2
9.25091e-16	0.253253	0.422	0.199	1.53889e-11	Vipr1
1.06189e-15	0.388099	0.793	0.517	1.76645e-11	Fbxo32
1.2678e-15	0.434288	0.804	0.581	2.10899e-11	Gda
1.36369e-15	0.33786	0.805	0.559	2.26851e-11	Pnrc1
1.70643e-15	-0.697541	0.815	0.819	2.83864e-11	Uqcrb
1.70719e-15	0.32005	0.635	0.378	2.83991e-11	Fam83b
2.04418e-15	0.353247	0.875	0.662	3.40049e-11	Lhfpl2
2.15476e-15	0.386918	0.932	0.795	3.58445e-11	Fam46a
2.23295e-15	0.301536	0.687	0.445	3.71452e-11	Adipor2
3.2422e-15	0.275514	0.528	0.284	5.3934e-11	Shroom3
3.47304e-15	0.160819	0.146	0.014	5.7774e-11	Aqp3
3.83676e-15	0.446818	0.911	0.763	6.38245e-11	Sppl2a
4.44782e-15	0.00894596	0.719	0.779	7.39894e-11	Muc2
5.58711e-15	0.31491	0.838	0.61	9.29416e-11	Lamb3
5.63745e-15	0.243051	0.478	0.239	9.37791e-11	Itgav
7.15766e-15	0.319755	0.995	0.976	1.19068e-10	Ubc
8.13469e-15	0.306918	0.961	0.885	1.35321e-10	Pls1
9.22002e-15	0.266423	0.999	0.998	1.53375e-10	mt-Co3
9.73968e-15	-0.580566	0.334	0.487	1.6202e-10	Rnf186
1.33878e-14	0.522038	0.836	0.652	2.22706e-10	Slc26a3
1.8604e-14	0.360294	0.886	0.672	3.09477e-10	Ssfa2
3.32584e-14	0.395321	0.957	0.855	5.53254e-10	Klf6
3.44514e-14	0.210082	0.566	0.314	5.73098e-10	Tnip1
3.45748e-14	0.272037	0.877	0.64	5.75151e-10	Mmp15
3.53245e-14	-0.287588	0.088	0.231	5.87623e-10	Fam43a
3.54366e-14	0.380198	0.975	0.901	5.89488e-10	Btg1
3.75044e-14	0.131748	0.112	0.002	6.23886e-10	Pitx2
4.44461e-14	0.159044	0.441	0.203	7.39361e-10	Irs2
5.89325e-14	-0.44763	0.403	0.539	9.80342e-10	Agr2
6.26856e-14	0.338951	0.997	0.978	1.04277e-09	Cdhr5
6.90407e-14	0.26043	0.918	0.724	1.14849e-09	Erbb3
7.82559e-14	0.247888	0.625	0.37	1.30179e-09	Khnyn
8.3432e-14	0.308152	0.854	0.684	1.38789e-09	Cmtm4
1.1912e-13	0.217602	0.424	0.201	1.98156e-09	Dhrs3
1.30283e-13	0.304825	0.94	0.825	2.16725e-09	Slc9a2
1.31778e-13	0.309864	0.968	0.889	2.19212e-09	4931406C07Rik
1.38356e-13	-0.544529	0.733	0.751	2.30155e-09	Rps27a
1.53941e-13	0.439924	0.946	0.859	2.56082e-09	Emp1
1.84402e-13	0.46269	0.945	0.833	3.06753e-09	Ces2a
2.0703e-13	0.298514	0.381	0.193	3.44394e-09	Scd1
2.63701e-13	0.396079	0.977	0.934	4.38667e-09	Cdhr2
3.09721e-13	0.262568	0.65	0.414	5.15221e-09	Wdr26
3.26066e-13	0.360236	0.797	0.579	5.4241e-09	Hadhb
3.28302e-13	0.277411	0.826	0.618	5.4613e-09	Map2k2
4.27537e-13	0.328935	0.343	0.163	7.11208e-09	Cst6
4.54792e-13	-0.502882	0.586	0.684	7.56546e-09	Slc40a1
4.8732e-13	0.322004	0.392	0.203	8.10657e-09	Tubb2a
6.01555e-13	0.267846	0.872	0.68	1.00069e-08	Fosl2
6.82981e-13	0.202035	0.417	0.207	1.13614e-08	Sowahc
7.53233e-13	0.279717	0.921	0.74	1.253e-08	Naip1
7.93615e-13	0.344166	0.874	0.73	1.32018e-08	Sectm1b
8.03152e-13	0.137859	0.369	0.169	1.33604e-08	Ranbp10
8.18135e-13	0.137235	0.334	0.141	1.36097e-08	Fam83g
8.7292e-13	0.175522	0.477	0.247	1.4521e-08	Osbpl3
1.03813e-12	0.288719	0.83	0.622	1.72693e-08	Ccng2
1.08111e-12	0.283986	0.981	0.952	1.79842e-08	Ahnak
1.52067e-12	0.384827	0.899	0.755	2.52964e-08	Chp1
1.74678e-12	0.363445	0.485	0.288	2.90576e-08	Insig1
1.86248e-12	0.15756	0.337	0.149	3.09824e-08	Tollip
2.05328e-12	0.247302	0.512	0.314	3.41563e-08	Acot4
2.18469e-12	0.274422	0.785	0.565	3.63423e-08	Parm1
2.21295e-12	-0.451938	0.077	0.197	3.68124e-08	Ggt1
2.22588e-12	-0.358552	0.89	0.877	3.70275e-08	Hnrnpa2b1
2.50546e-12	0.201744	0.433	0.231	4.16783e-08	Mtfr1
2.55019e-12	0.178466	0.455	0.243	4.24224e-08	Mindy1
2.74899e-12	0.253819	0.904	0.722	4.57295e-08	Spint1
3.70899e-12	0.282794	0.672	0.455	6.1699e-08	Clrn3
3.9402e-12	0.335789	0.894	0.769	6.55452e-08	Cyp3a13
4.52147e-12	0.37693	0.852	0.656	7.52147e-08	Sfn
4.77643e-12	0.17474	0.761	0.523	7.94559e-08	Abhd17c
5.39959e-12	0.194524	0.542	0.31	8.98222e-08	Hbp1
7.14687e-12	0.314933	0.376	0.193	1.18888e-07	Vnn1
7.15049e-12	0.266073	0.798	0.567	1.18948e-07	Trim25
7.73218e-12	0.179106	0.388	0.191	1.28625e-07	Rap2b
8.20493e-12	0.24894	0.772	0.539	1.36489e-07	Daam1
8.31653e-12	0.165612	0.202	0.062	1.38345e-07	Akr1b7
8.33197e-12	-0.782644	0.68	0.746	1.38602e-07	Mt1
8.58592e-12	0.365805	0.644	0.433	1.42827e-07	Cpn1
9.17628e-12	0.211643	0.694	0.451	1.52647e-07	Cobl
9.64008e-12	0.192621	0.504	0.288	1.60363e-07	Otud7b
1.06885e-11	0.168837	0.527	0.298	1.77804e-07	Grpel2
1.07432e-11	0.199858	0.383	0.185	1.78714e-07	Tsix
1.1131e-11	0.173508	0.521	0.292	1.85165e-07	Gabarapl1
1.15471e-11	0.123686	0.336	0.157	1.92086e-07	Clasp1
1.25239e-11	0.144009	0.384	0.191	2.08334e-07	Sigirr
1.28918e-11	0.118053	0.468	0.247	2.14455e-07	Ankrd50
1.43858e-11	0.160746	0.456	0.241	2.39308e-07	Foxo1
1.53745e-11	0.303462	0.359	0.175	2.55754e-07	Cldn4
1.54508e-11	0.284948	0.843	0.656	2.57023e-07	Rab11fip1
1.98876e-11	0.221156	0.297	0.133	3.3083e-07	Plek2
2.06715e-11	0.234785	0.524	0.296	3.43871e-07	Tmem140
2.42912e-11	0.261567	0.475	0.284	4.04084e-07	Ephx2
2.51907e-11	-0.579003	0.347	0.479	4.19048e-07	Slc13a1
2.55994e-11	0.287693	0.84	0.67	4.25846e-07	Dazap2
2.72536e-11	0.411748	0.437	0.258	4.53363e-07	Mal
2.88777e-11	0.298111	0.657	0.435	4.8038e-07	Slc16a1
3.01615e-11	0.100574	0.318	0.139	5.01736e-07	Tef
3.17772e-11	0.327465	0.781	0.575	5.28614e-07	Zfp36
4.08676e-11	0.270217	0.781	0.541	6.79833e-07	Mia2
4.12025e-11	0.307324	0.669	0.489	6.85404e-07	Scarb2
4.49916e-11	0.233858	0.767	0.539	7.48435e-07	Unc5b
4.78454e-11	0.214579	0.454	0.262	7.95908e-07	Ikzf2
4.86756e-11	0.171861	0.369	0.183	8.09718e-07	Gde1
5.31476e-11	0.127818	0.23	0.082	8.8411e-07	Ptprg
5.36749e-11	0.109818	0.459	0.249	8.92882e-07	Dedd2
5.60767e-11	0.193599	0.546	0.34	9.32837e-07	Leprot
6.10231e-11	0.207281	0.387	0.207	1.01512e-06	Cidec
6.10342e-11	0.182367	0.634	0.402	1.0153e-06	Src
6.11311e-11	0.193966	0.572	0.342	1.01692e-06	Atp11a
7.14007e-11	0.215232	0.521	0.308	1.18775e-06	Ppp2r3a
7.30932e-11	0.239236	0.672	0.463	1.21591e-06	Mapk6
7.91768e-11	0.238765	0.607	0.4	1.31711e-06	Arih1
8.01344e-11	0.162787	0.188	0.056	1.33304e-06	Prdm1
8.55878e-11	0.220119	0.65	0.429	1.42375e-06	Pgm1
8.80182e-11	0.186046	0.418	0.225	1.46418e-06	Sult2b1
9.41271e-11	0.222084	0.613	0.402	1.5658e-06	Slc5a3
9.45649e-11	0.142199	0.459	0.254	1.57309e-06	Gpr160
9.61071e-11	0.124832	0.394	0.199	1.59874e-06	Acvr2a
9.73853e-11	0.201922	0.787	0.561	1.62001e-06	Trpm6
1.07157e-10	0.235821	0.606	0.402	1.78256e-06	Wdfy1
1.11467e-10	0.245336	0.711	0.493	1.85425e-06	Bfar
1.15539e-10	-0.374882	0.168	0.31	1.922e-06	Grin3a
1.24113e-10	0.287644	0.906	0.763	2.06462e-06	Ppp2ca
1.31349e-10	0.0965734	0.113	0.016	2.18499e-06	Fam118a
1.46534e-10	0.470327	0.247	0.103	2.4376e-06	Sprr1a
1.50408e-10	0.165289	0.553	0.33	2.50205e-06	Man1a
1.54668e-10	0.255272	0.925	0.817	2.57291e-06	Ipmk
1.62321e-10	0.36889	0.991	0.974	2.7002e-06	Neat1
1.71879e-10	0.251188	0.689	0.487	2.85921e-06	Dgat2
2.03569e-10	0.228958	0.755	0.535	3.38638e-06	Ist1
2.18138e-10	0.135769	0.371	0.189	3.62872e-06	Pdk2
2.30341e-10	0.274837	0.641	0.457	3.83171e-06	Cda
2.46761e-10	0.153014	0.653	0.435	4.10487e-06	Ubald2
2.48086e-10	0.274606	0.977	0.94	4.12692e-06	Jun
2.53961e-10	0.245355	0.881	0.73	4.22465e-06	Ablim1
2.55302e-10	0.116571	0.345	0.167	4.24695e-06	Vldlr
2.81378e-10	0.139995	0.452	0.254	4.68072e-06	Elf4
2.98221e-10	0.217471	0.776	0.549	4.96091e-06	Ddx6
3.15382e-10	0.215176	0.463	0.274	5.24637e-06	Pck1
3.17393e-10	0.160086	0.617	0.388	5.27983e-06	Cited2
3.26989e-10	0.115369	0.196	0.064	5.43947e-06	Pls3
3.36373e-10	0.17832	0.382	0.201	5.59557e-06	Bmp2
3.3771e-10	0.154599	0.552	0.324	5.6178e-06	Polr2a
3.51579e-10	0.165078	0.614	0.388	5.84852e-06	Rbbp6
3.67033e-10	0.122181	0.445	0.245	6.1056e-06	Dym
3.72327e-10	0.183408	0.651	0.423	6.19366e-06	Grb7
3.74556e-10	0.112649	0.362	0.179	6.23075e-06	Cnksr1
3.87529e-10	0.172607	0.421	0.241	6.44655e-06	Ap3s1
3.9207e-10	0.254839	0.965	0.879	6.52208e-06	Atp2b1
4.01564e-10	0.291512	0.692	0.497	6.68002e-06	Ndrg1
4.27012e-10	0.312575	0.253	0.115	7.10334e-06	Capg
4.34345e-10	0.164486	0.203	0.072	7.22532e-06	Cmtm8
4.65185e-10	0.103809	0.262	0.109	7.73835e-06	Zfand2a
6.87705e-10	0.217154	0.801	0.598	1.144e-05	Fbxl3
6.90006e-10	0.26034	0.886	0.692	1.14782e-05	Max
7.07277e-10	0.31728	0.772	0.618	1.17656e-05	P4hb
7.7683e-10	-0.387966	0.922	0.922	1.29226e-05	2610528A11Rik
8.44493e-10	0.13481	0.519	0.318	1.40481e-05	Txlng
8.80987e-10	0.366609	0.912	0.823	1.46552e-05	Abcd3
9.02083e-10	0.145193	0.383	0.207	1.50062e-05	Cnppd1
1.07471e-09	0.216426	0.413	0.237	1.78778e-05	Arg2
1.10758e-09	0.212395	0.712	0.487	1.84247e-05	Ocln
1.2125e-09	-0.468009	0.271	0.39	2.01699e-05	Pycard
1.48195e-09	0.561716	0.1	0.014	2.46523e-05	Fabp1
1.50394e-09	0.163723	0.658	0.441	2.50181e-05	Plekhh1
1.57771e-09	-0.491616	0.775	0.759	2.62451e-05	Rps21
1.64007e-09	0.184615	0.424	0.249	2.72826e-05	Atp8a1
1.81937e-09	0.171214	0.441	0.249	3.02653e-05	Tsc22d2
1.81974e-09	0.189491	0.572	0.376	3.02714e-05	Ifrd1
1.82934e-09	0.271126	0.99	0.966	3.0431e-05	Ces2c
1.87136e-09	0.200304	0.772	0.575	3.11301e-05	Chd3
2.08081e-09	0.140018	0.649	0.429	3.46142e-05	Crebbp
2.15701e-09	0.250794	0.861	0.718	3.58818e-05	Gcnt3
2.21544e-09	0.174874	0.549	0.338	3.68538e-05	Crim1
2.33648e-09	0.653	0.836	0.74	3.88673e-05	Apob
2.63625e-09	0.153187	0.546	0.334	4.3854e-05	Prkx
2.80986e-09	0.22096	0.981	0.95	4.67421e-05	Erbin
2.83427e-09	0.281017	0.598	0.396	4.71482e-05	Hsd17b4
3.30621e-09	0.155991	0.43	0.256	5.49988e-05	Tnfrsf21
3.47866e-09	0.137113	0.188	0.068	5.78675e-05	Lbh
3.50269e-09	0.0990144	0.565	0.354	5.82673e-05	Nfat5
3.51079e-09	0.210297	0.787	0.616	5.8402e-05	Ccni
4.2345e-09	0.304853	0.957	0.853	7.0441e-05	Ezr
4.24444e-09	-0.451681	0.586	0.656	7.06063e-05	Mptx1
4.25793e-09	0.199419	0.69	0.477	7.08306e-05	Bnip3l
4.65992e-09	0.200768	0.875	0.71	7.75177e-05	Zmiz1
4.72454e-09	0.155145	0.832	0.642	7.85928e-05	Camk2d
4.96717e-09	0.124586	0.395	0.215	8.26288e-05	Ube3c
5.07253e-09	0.105277	0.417	0.227	8.43816e-05	Tbc1d2
5.58208e-09	0.117376	0.288	0.141	9.28578e-05	Itgb5
5.8099e-09	0.0877183	0.377	0.205	9.66477e-05	Nuak2
6.6163e-09	0.236218	0.904	0.769	0.000110062	Ndfip2
6.78547e-09	0.0833483	0.302	0.145	0.000112876	Cblb
6.83054e-09	0.0964288	0.556	0.342	0.000113626	Rc3h1
6.86234e-09	0.12545	0.513	0.31	0.000114155	Vps37b
7.2586e-09	0.126164	0.211	0.087	0.000120747	Tlcd2
7.50121e-09	-0.449339	0.784	0.765	0.000124783	Rps10
7.74503e-09	0.165356	0.736	0.523	0.000128839	Arf6
7.7595e-09	0.16065	0.615	0.404	0.000129079	Galnt6
8.01085e-09	0.130455	0.584	0.362	0.00013326	Rai14
8.46209e-09	0.125848	0.234	0.101	0.000140767	Dusp10
8.47286e-09	-0.604781	0.943	0.946	0.000140946	Saa1
8.51612e-09	0.266957	0.898	0.748	0.000141666	Tspan3
8.86948e-09	0.226753	0.749	0.531	0.000147544	Efna1
9.03659e-09	0.245732	0.719	0.531	0.000150324	Itih5
9.11873e-09	0.102564	0.249	0.111	0.00015169	Gal3st2
9.4268e-09	0.138091	0.601	0.406	0.000156815	Sc5d
1.03638e-08	0.145996	0.573	0.364	0.000172402	Sash1
1.04443e-08	0.113163	0.407	0.229	0.000173741	A1cf
1.0591e-08	-0.357052	1	1	0.000176182	Gm42418
1.25678e-08	0.148709	0.414	0.247	0.000209066	Aldh9a1
1.34196e-08	0.0951411	0.447	0.27	0.000223234	Atg12
1.36241e-08	0.101254	0.341	0.179	0.000226637	Slc25a25
1.37981e-08	0.132932	0.362	0.199	0.000229532	Pard6b
1.43335e-08	0.12599	0.604	0.39	0.000238438	Brd4
1.4389e-08	0.128215	0.522	0.33	0.000239361	Rnf167
1.47904e-08	0.122779	0.429	0.249	0.000246038	Serinc5
1.48561e-08	0.20815	0.715	0.517	0.000247131	Slc2a1
1.48663e-08	0.142073	0.151	0.048	0.000247301	Abca1
1.53941e-08	0.0943067	0.549	0.332	0.00025608	Npc1
1.64239e-08	0.12879	0.399	0.231	0.000273211	B4galt6
1.7291e-08	0.0743832	0.407	0.223	0.000287635	Fam110c
1.84426e-08	0.18998	0.564	0.382	0.000306792	Lpcat3
1.84668e-08	0.137519	0.704	0.475	0.000307195	Plekha6
1.86846e-08	0.19932	0.544	0.354	0.000310819	Trp53inp1
1.92443e-08	0.258588	0.943	0.849	0.00032013	Dst
1.97354e-08	-0.324638	0.943	0.94	0.000328298	Srrm2
2.01101e-08	0.122934	0.48	0.302	0.000334531	Eif4ebp2
2.01809e-08	0.122384	0.456	0.276	0.00033571	Kif16b
2.05929e-08	0.157971	0.631	0.429	0.000342563	Anxa7
2.06131e-08	0.0820575	0.368	0.197	0.000342898	Nfatc3
2.08705e-08	0.0695264	0.287	0.137	0.000347181	Mov10
2.16622e-08	0.0789508	0.259	0.121	0.00036035	Wee1
2.22216e-08	0.0862888	0.409	0.231	0.000369656	Zfp217
2.25438e-08	0.201485	0.63	0.435	0.000375015	Fuca2
2.30018e-08	0.171218	0.769	0.565	0.000382635	Magi3
2.58654e-08	0.186065	0.602	0.404	0.00043027	Stk10
2.60844e-08	0.211169	0.726	0.521	0.000433914	Nbr1
2.6307e-08	0.123057	0.412	0.237	0.000437616	Fbxo34
2.63745e-08	0.1781	0.613	0.412	0.00043874	Tns4
2.77778e-08	0.23591	0.985	0.968	0.000462083	Rfk
2.89957e-08	0.102083	0.648	0.421	0.000482343	Dopey2
2.91766e-08	0.323992	0.965	0.879	0.000485352	Mxd1
2.94947e-08	0.15497	0.652	0.435	0.000490644	Map2k3
3.11675e-08	0.102653	0.144	0.046	0.000518472	Lipe
3.23199e-08	0.179577	0.711	0.503	0.000537641	Rmnd5a
3.27809e-08	0.189481	0.402	0.241	0.00054531	Cgref1
3.36391e-08	0.211816	0.703	0.515	0.000559587	Trio
3.49267e-08	0.11418	0.597	0.39	0.000581005	Wnk1
3.60099e-08	0.292691	0.711	0.543	0.000599025	Pon2
3.83447e-08	0.247087	0.336	0.189	0.000637863	Akr1b8
3.98905e-08	0.0603787	0.333	0.175	0.000663578	Pias1
4.13784e-08	0.265109	0.995	0.99	0.000688329	Muc3
4.22642e-08	0.188764	0.592	0.406	0.000703066	Acaa1a
4.36122e-08	0.174245	0.92	0.775	0.000725489	Slc25a20
4.56874e-08	-0.518491	0.641	0.664	0.00076001	Slc51a
4.59112e-08	-0.52097	0.783	0.775	0.000763733	Rps24
4.60411e-08	0.0816403	0.345	0.185	0.000765893	Rabgef1
4.76053e-08	0.163772	0.789	0.592	0.000791914	D1Ertd622e
4.77781e-08	0.0708369	0.131	0.038	0.000794789	Slc22a4
4.83272e-08	0.142009	0.213	0.093	0.000803923	Mylip
4.8678e-08	0.0622252	0.478	0.296	0.000809758	Wipi2
4.95714e-08	0.185558	0.796	0.596	0.00082462	Chmp4c
4.98276e-08	0.087707	0.345	0.187	0.000828883	Gsk3a
5.18885e-08	0.145255	0.592	0.392	0.000863166	Leng9
5.2527e-08	0.20708	0.627	0.451	0.000873786	Ppcs
5.25715e-08	0.0728938	0.358	0.195	0.000874527	Rapgef2
5.83958e-08	0.144286	0.487	0.314	0.000971413	Decr2
5.97182e-08	0.171462	0.703	0.499	0.000993412	4833439L19Rik
5.98258e-08	0.134237	0.307	0.161	0.000995203	Bcl2l11
6.08674e-08	0.149892	0.695	0.489	0.00101253	Atxn1
6.21622e-08	0.08554	0.283	0.143	0.00103407	Klhl22
6.33397e-08	0.193392	0.878	0.708	0.00105366	Susd6
6.46709e-08	0.183909	0.712	0.499	0.0010758	Ctdsp2
6.64652e-08	0.266145	0.677	0.505	0.00110565	Mpst
6.89973e-08	0.0983889	0.343	0.189	0.00114777	AA986860
7.02092e-08	0.388606	0.852	0.732	0.00116793	Hmgcs2
7.34825e-08	0.0744489	0.156	0.054	0.00122238	March3
7.53356e-08	0.106106	0.271	0.133	0.00125321	Dusp5
7.78982e-08	0.184511	0.803	0.618	0.00129584	Rnf10
8.37821e-08	0.257116	0.921	0.827	0.00139372	Sdcbp2
8.79937e-08	0.107759	0.412	0.249	0.00146378	Retreg2
8.98621e-08	0.11017	0.459	0.28	0.00149486	Myzap
9.23047e-08	0.123877	0.331	0.191	0.00153549	Pold4
9.40999e-08	0.146395	0.354	0.207	0.00156535	Coa5
9.42545e-08	0.149624	0.37	0.215	0.00156792	Ptger4
9.68783e-08	0.129919	0.34	0.195	0.00161157	Pik3ca
9.84343e-08	0.371756	0.285	0.159	0.00163746	Enpep
9.94516e-08	0.141824	0.43	0.266	0.00165438	Eif2ak1
1.01064e-07	0.193136	0.879	0.7	0.0016812	Zfand5
1.02276e-07	0.119624	0.149	0.052	0.00170136	Rnf125
1.05978e-07	0.111873	0.381	0.225	0.00176294	Atg9a
1.06698e-07	0.177682	0.73	0.541	0.00177493	Ank3
1.08033e-07	0.0582629	0.567	0.358	0.00179714	Plscr4
1.08609e-07	0.245158	0.648	0.467	0.00180672	Kctd12
1.12383e-07	0.329152	0.875	0.803	0.00186949	Ncoa7
1.14086e-07	0.20079	0.764	0.567	0.00189781	Ctsd
1.14399e-07	0.0262703	0.217	0.095	0.00190302	Per3
1.15747e-07	0.190837	0.674	0.477	0.00192545	Pnpo
1.1725e-07	0.0889582	0.396	0.227	0.00195045	Ypel5
1.23763e-07	0.0778967	0.341	0.189	0.00205879	Slc25a44
1.28624e-07	0.120642	0.847	0.65	0.00213967	Dnm2
1.28975e-07	0.178309	0.786	0.573	0.00214549	Gm3054
1.30136e-07	0.190232	0.903	0.761	0.00216481	Hist1h1c
1.31872e-07	0.168048	0.887	0.71	0.00219369	Clk1
1.32854e-07	0.208212	0.431	0.266	0.00221003	Hif1a
1.34656e-07	-0.484953	0.741	0.722	0.00224	Rpl32
1.38744e-07	0.043157	0.114	0.03	0.00230801	Fbf1
1.39167e-07	0.150613	0.508	0.33	0.00231504	Plxna2
1.41277e-07	0.13642	0.676	0.477	0.00235014	Aplp2
1.44088e-07	0.249881	0.984	0.97	0.0023969	Selenop
1.44245e-07	0.205341	0.973	0.936	0.00239951	Tcf7l2
1.45953e-07	0.122881	0.69	0.469	0.00242793	Nfkbia
1.46225e-07	0.0883606	0.176	0.07	0.00243246	Baiap2
1.48411e-07	0.0774352	0.191	0.08	0.00246881	Fyb2
1.55216e-07	0.161016	0.726	0.509	0.00258202	Chuk
1.5749e-07	0.137223	0.484	0.304	0.00261984	Sgpl1
1.58869e-07	-0.334269	0.7	0.688	0.00264279	Adk
1.58979e-07	0.0912366	0.49	0.298	0.00264462	Pkp4
1.65222e-07	0.279217	0.896	0.797	0.00274846	Abcg2
1.69607e-07	0.073604	0.298	0.157	0.00282142	Zdhhc18
1.71107e-07	0.166196	0.589	0.4	0.00284637	Pkp3
1.72853e-07	0.236911	0.745	0.571	0.00287542	Secisbp2l
1.7639e-07	0.113405	0.435	0.266	0.00293425	Plekhm1
1.78035e-07	0.1051	0.561	0.374	0.0029616	AC149090.1
1.82164e-07	0.149341	0.323	0.189	0.0030303	Cldnd1
1.84672e-07	0.148437	0.562	0.382	0.00307201	Pnpla2
1.92406e-07	0.0413507	0.365	0.205	0.00320067	Arhgef2
2.10224e-07	0.164773	0.604	0.404	0.00349708	Gltp
2.13025e-07	0.125854	0.133	0.044	0.00354367	Ada
2.18857e-07	-0.467425	0.821	0.809	0.00364069	Cox5b
2.27286e-07	0.193549	0.819	0.624	0.0037809	Irf2
2.27789e-07	0.161923	0.717	0.527	0.00378928	Dynll2
2.29282e-07	0.100697	0.253	0.127	0.00381411	Klhdc3
2.33262e-07	0.22948	0.955	0.869	0.00388032	Cxadr
2.42467e-07	0.13737	0.734	0.519	0.00403343	Rnd3
2.42881e-07	0.434048	0.663	0.541	0.00404032	Cyp4b1
2.51257e-07	0.154316	0.685	0.489	0.00417966	Mtmr6
2.62053e-07	0.151711	0.422	0.264	0.00435924	Gpat4
2.72668e-07	0.210831	0.582	0.394	0.00453583	Acaa2
2.75047e-07	0.196798	0.901	0.744	0.00457541	Tsc22d4
2.76597e-07	0.114791	0.364	0.213	0.00460119	Tsc22d3
2.7664e-07	-0.402996	0.752	0.751	0.00460191	Ifi27l2b
2.84036e-07	0.186323	0.735	0.535	0.00472494	Pttg1ip
2.86896e-07	0.155824	0.631	0.435	0.00477251	Mapre2
2.88232e-07	0.125777	0.521	0.334	0.00479474	Syt7
2.89093e-07	0.184569	0.719	0.557	0.00480907	Coro1c
2.95569e-07	0.128216	0.555	0.366	0.0049168	Irf6
2.9612e-07	0.10604	0.288	0.155	0.00492595	Arhgef3
3.08239e-07	0.0696844	0.388	0.227	0.00512755	Rbl2
3.08653e-07	0.10589	0.667	0.457	0.00513444	Nfkbiz
3.26911e-07	0.0696637	0.545	0.356	0.00543816	Yipf3
3.27958e-07	0.0903651	0.436	0.262	0.00545558	Mysm1
3.30949e-07	0.0853686	0.195	0.087	0.00550533	Fam126a
3.36706e-07	0.0919059	0.48	0.304	0.0056011	Rsf1
3.49024e-07	0.206247	0.865	0.716	0.00580602	Pdcd6ip
3.50134e-07	0.211074	0.999	1	0.00582449	mt-Cytb
3.57639e-07	0.21672	0.6	0.414	0.00594933	Gprc5a
3.60807e-07	0.156069	0.533	0.352	0.00600202	Ell2
3.85057e-07	0.200515	0.792	0.616	0.00640542	Ppp1r14d
3.98994e-07	0.123068	0.396	0.247	0.00663727	Rybp
4.02303e-07	0.0881265	0.268	0.135	0.00669231	Gm15998
4.02797e-07	0.0946632	0.477	0.298	0.00670052	Tom1l2
4.20538e-07	0.195362	0.995	0.998	0.00699564	mt-Nd4
4.22714e-07	-0.39159	0.454	0.557	0.00703184	St3gal4
4.27111e-07	0.114589	0.651	0.455	0.00710499	Pik3c2a
4.48377e-07	0.216238	0.989	0.986	0.00745875	Txnip
4.5301e-07	0.089099	0.456	0.282	0.00753582	Stat3
4.53302e-07	0.120156	0.719	0.517	0.00754068	Med13
4.58969e-07	0.127029	0.622	0.423	0.00763495	Fgd6
4.59318e-07	-0.316315	0.277	0.36	0.00764076	Ppa2
4.65879e-07	-0.497801	0.614	0.624	0.0077499	Ppia
4.77953e-07	0.0922232	0.328	0.187	0.00795075	Tango2
4.8301e-07	0.0653266	0.251	0.129	0.00803486	Mfap1a
4.83774e-07	0.0898441	0.583	0.392	0.00804759	Avl9
4.90321e-07	0.124136	0.441	0.278	0.00815649	Gata6
4.92375e-07	0.0673851	0.361	0.213	0.00819066	Aak1
4.97627e-07	0.0664127	0.114	0.034	0.00827802	Edn3
5.02949e-07	0.114249	0.435	0.276	0.00836656	Nrbp1
5.10431e-07	0.190789	0.874	0.734	0.00849102	Myo7b
5.15604e-07	0.10412	0.246	0.127	0.00857708	Ahcy
5.25854e-07	0.180934	0.349	0.211	0.00874758	Angptl4
5.42376e-07	0.208043	0.794	0.62	0.00902242	Etfb
5.61221e-07	0.173019	0.783	0.598	0.00933591	Ccnl1
5.9652e-07	0.248671	0.844	0.696	0.00992311	H2-Q2
6.07104e-07	0.0748881	0.437	0.266	0.0100992	Mlxip
6.07167e-07	-0.442527	0.728	0.714	0.0101002	Rpl27a
6.09224e-07	0.128206	0.66	0.487	0.0101344	Lcorl
6.18829e-07	0.0976244	0.227	0.113	0.0102942	Sec14l1
6.50921e-07	0.167734	0.749	0.565	0.0108281	Ier5
6.53442e-07	0.0694576	0.377	0.225	0.01087	Ggps1
6.58986e-07	0.126771	0.606	0.408	0.0109622	Cux1
6.68843e-07	0.157824	0.704	0.523	0.0111262	Wdr1
6.95036e-07	0.0582446	0.47	0.294	0.0115619	Tbl1xr1
7.13692e-07	0.125586	0.322	0.185	0.0118723	Pcgf5
7.17579e-07	0.111111	0.581	0.384	0.0119369	Foxp1
7.18777e-07	0.0820423	0.139	0.05	0.0119568	Bmp8a
7.54536e-07	0.202619	0.93	0.835	0.0125517	Cdh17
7.57169e-07	0.0852784	0.262	0.137	0.0125955	Foxj2
7.59498e-07	0.102758	0.564	0.382	0.0126343	Cir1
7.709e-07	0.143328	0.519	0.36	0.0128239	Dnajb1
7.71943e-07	-0.31259	0.892	0.867	0.0128413	Hsp90ab1
7.84441e-07	0.151978	0.856	0.708	0.0130492	Arhgdia
8.0127e-07	0.133387	0.42	0.26	0.0133291	Oasl1
8.02022e-07	0.0698679	0.501	0.32	0.0133416	Dock5
8.06287e-07	0.0845689	0.353	0.209	0.0134126	Fbxw2
8.10632e-07	0.148284	0.689	0.515	0.0134849	Gnai3
8.15108e-07	0.0816776	0.587	0.384	0.0135593	Gprin3
8.16342e-07	0.0918451	0.471	0.3	0.0135798	Ubn1
8.22966e-07	0.095282	0.398	0.245	0.01369	Upf3a
8.26112e-07	0.135881	0.627	0.439	0.0137424	Cmip
8.4142e-07	0.177511	0.699	0.509	0.013997	Slc25a10
8.45799e-07	-0.467237	0.609	0.61	0.0140699	Slc51b
8.55991e-07	0.0964849	0.386	0.237	0.0142394	Rab5b
8.5755e-07	0.0488119	0.418	0.247	0.0142653	Sorbs1
8.68884e-07	0.0766581	0.379	0.231	0.0144539	Copg1
9.03235e-07	-0.308263	0.903	0.853	0.0150253	Ms4a8a
9.11286e-07	0.0725458	0.113	0.034	0.0151592	1700057G04Rik
9.26664e-07	0.146818	0.993	0.988	0.015415	Myo15b
9.51369e-07	0.0682356	0.24	0.121	0.015826	Tsku
9.56939e-07	0.110584	0.422	0.264	0.0159187	Nhlrc2
9.80007e-07	0.257377	0.903	0.787	0.0163024	Gsto1
1.01768e-06	0.115093	0.545	0.366	0.0169291	Grb2
1.01829e-06	0.13073	0.433	0.276	0.0169392	Stard5
1.03506e-06	0.0650424	0.299	0.167	0.0172182	Csnk1g1
1.05525e-06	0.111214	0.675	0.495	0.0175541	Trib1
1.05923e-06	0.126953	0.618	0.443	0.0176204	Pten
1.09142e-06	-0.517778	0.804	0.765	0.0181558	Cox5a
1.09828e-06	0.103611	0.445	0.284	0.0182699	Rab1b
1.10107e-06	0.0797478	0.199	0.093	0.0183163	Zfp131
1.11107e-06	0.0764528	0.396	0.241	0.0184827	Kdm6a
1.1302e-06	0.0968436	0.787	0.602	0.0188009	Etl4
1.14072e-06	-0.373344	0.783	0.732	0.0189758	Hsd3b3
1.14391e-06	-0.308238	0.612	0.646	0.0190289	Pfkp
1.178e-06	0.10779	0.53	0.35	0.019596	Tmem131
1.20539e-06	0.203016	0.96	0.875	0.0200517	Sptbn1
1.21427e-06	-0.262428	0.198	0.298	0.0201993	Myo1b
1.21792e-06	0.139103	0.636	0.459	0.02026	Arrdc4
1.24077e-06	0.104468	0.22	0.111	0.0206403	Epn3
1.2427e-06	0.150006	0.911	0.787	0.0206724	Fryl
1.2446e-06	0.0937491	0.22	0.109	0.020704	P4ha1
1.24658e-06	0.0602819	0.32	0.183	0.0207369	Mbd1
1.25649e-06	0.0738791	0.385	0.237	0.0209016	Tns3
1.25982e-06	0.0656055	0.437	0.27	0.0209571	Igsf3
1.26461e-06	0.108974	0.26	0.143	0.0210367	Zfp655
1.27206e-06	0.0868606	0.345	0.205	0.0211607	Nipal3
1.29488e-06	0.16999	0.763	0.586	0.0215404	Jup
1.32258e-06	0.097849	0.555	0.38	0.0220011	Cables1
1.38182e-06	0.261427	0.604	0.441	0.0229866	Egr1
1.41041e-06	0.10007	0.351	0.201	0.0234622	Pik3r3
1.41265e-06	0.10051	0.504	0.34	0.0234995	Ube2h
1.41587e-06	0.0652671	0.459	0.284	0.0235529	Synpo
1.42958e-06	0.0930009	0.241	0.127	0.023781	Fam160b2
1.43517e-06	0.126695	0.635	0.433	0.023874	Crebrf
1.44741e-06	0.104588	0.47	0.31	0.0240776	Hipk2
1.47205e-06	0.200834	0.969	0.891	0.0244875	Dsg2
1.48278e-06	-0.45838	0.453	0.503	0.0246661	Prkg2
1.48788e-06	0.188946	0.929	0.793	0.0247508	Gpa33
1.49324e-06	0.0820173	0.445	0.276	0.0248401	Ppp1r15a
1.49704e-06	0.163719	0.619	0.437	0.0249032	Golph3l
1.50021e-06	0.100156	0.708	0.541	0.0249559	Gclc
1.51353e-06	0.175636	1	1	0.0251776	mt-Co1
1.52067e-06	0.0453813	0.378	0.227	0.0252964	Topors
1.52145e-06	0.0841308	0.299	0.167	0.0253093	Gab1
1.53085e-06	0.108149	0.513	0.34	0.0254657	Fam102b
1.53486e-06	0.0749383	0.315	0.183	0.0255324	Ptpre
1.54532e-06	0.112472	0.589	0.402	0.0257064	Clec2e
1.63591e-06	0.147933	0.81	0.63	0.0272134	Ddx3x
1.64747e-06	0.0818607	0.462	0.296	0.0274056	Bcar1
1.70785e-06	0.126764	0.429	0.288	0.0284101	Pxmp4
1.7243e-06	-0.337918	0.978	0.938	0.0286838	Ftl1
1.73598e-06	0.124958	0.564	0.39	0.028878	Arhgap18
1.76338e-06	-0.473322	0.829	0.795	0.0293339	Rps8
1.78332e-06	0.0839743	0.368	0.223	0.0296656	Oxsm
1.79581e-06	0.107073	0.28	0.157	0.0298733	Shisa2
1.79684e-06	0.169877	0.906	0.789	0.0298904	Vdr
1.88669e-06	0.0360291	0.152	0.06	0.0313851	Slc27a2
1.891e-06	0.118465	0.373	0.231	0.0314568	Irak2
1.93757e-06	0.142035	0.584	0.427	0.0322315	Adra2a
1.95321e-06	-0.496152	0.718	0.704	0.0324916	Rpl39
1.97794e-06	-0.256004	0.921	0.901	0.032903	Slc25a3
2.00082e-06	0.160459	0.733	0.533	0.0332837	Myo1e
2.03531e-06	0.0781186	0.504	0.33	0.0338574	Gpr107
2.06688e-06	0.140532	0.875	0.716	0.0343825	Nucb1
2.0732e-06	0.0604111	0.619	0.433	0.0344877	Slc30a4
2.08252e-06	0.0556006	0.24	0.123	0.0346427	Ksr1
2.0944e-06	0.0751827	0.494	0.346	0.0348404	Slc25a1
2.10214e-06	0.647835	0.957	0.871	0.0349691	Car1
2.11191e-06	0.0655129	0.114	0.038	0.0351316	Gm26797
2.12727e-06	0.130567	0.604	0.419	0.0353871	Coq10b
2.13111e-06	0.0956664	0.172	0.078	0.035451	Rela
2.14465e-06	0.133228	0.461	0.316	0.0356762	Ubqln1
2.15253e-06	0.112518	0.575	0.388	0.0358073	Fmn1
2.17338e-06	-0.502898	0.63	0.628	0.0361542	Rps7
2.19413e-06	0.163327	0.971	0.94	0.0364993	Eps8
2.26507e-06	0.113975	0.565	0.388	0.0376794	Ppp1r2
2.26675e-06	0.105527	0.416	0.274	0.0377074	Slc52a2
2.27548e-06	0.23357	0.89	0.783	0.0378526	Gpi1
2.28539e-06	0.0781957	0.373	0.231	0.0380175	Hectd3
2.29373e-06	0.110152	0.806	0.612	0.0381562	Ubl3
2.31965e-06	0.111795	0.773	0.575	0.0385874	Aff4
2.39688e-06	0.0407979	0.488	0.316	0.0398721	Csnk1d
2.40113e-06	-0.352392	0.53	0.571	0.0399428	Fam13b
2.42839e-06	0.0616441	0.273	0.151	0.0403962	Fbxo33
2.44237e-06	0.199488	0.749	0.59	0.0406288	Plin2
2.45424e-06	0.0803526	0.277	0.155	0.0408263	AI661453
2.45868e-06	0.0828719	0.424	0.268	0.0409001	Hpcal1
2.4912e-06	0.0820291	0.106	0.034	0.0414412	4933404O12Rik
2.55322e-06	0.12357	0.715	0.511	0.0424728	Dnajc5
2.55799e-06	0.0660762	0.441	0.276	0.0425522	Rxra
2.58041e-06	0.149628	0.433	0.288	0.0429251	Nipal1
2.60204e-06	0.0678002	0.228	0.117	0.043285	Tfip11
2.62528e-06	0.127186	0.488	0.324	0.0436715	Dnajb9
2.67556e-06	0.16669	0.656	0.479	0.044508	Lypla1
2.68397e-06	0.055857	0.232	0.119	0.0446478	Wrnip1
2.6951e-06	0.0877129	0.242	0.129	0.044833	Slc22a21
2.69947e-06	0.168504	0.846	0.682	0.0449056	Espn
2.71871e-06	0.0868173	0.335	0.201	0.0452258	Lnx1
2.80107e-06	0.12443	0.606	0.425	0.0465958	Rhpn2
2.83828e-06	0.0808172	0.354	0.213	0.0472148	Pmaip1
2.86033e-06	0.0542473	0.205	0.101	0.0475817	Ticam1
2.8808e-06	0.150671	1	0.998	0.0479221	mt-Co2
2.93396e-06	0.127129	0.696	0.515	0.0488064	Adipor1
2.9535e-06	0.0993738	0.441	0.288	0.0491314	Prpf8

## Sheet: 3
p_val	avg_log2FC	pct.1	pct.2	p_val_adj	gene
4.04013e-18	0.556847	0.41	0.172	6.72076e-14	Pdk4
1.33786e-16	0.779059	0.818	0.645	2.22552e-12	Fabp2
6.59721e-12	-0.737461	0.453	0.596	1.09745e-07	Mt1
2.03456e-11	-0.651789	0.38	0.508	3.3845e-07	Agr2
1.07323e-10	0.368891	0.232	0.091	1.78532e-06	Creb3l3
1.27386e-10	-0.283415	0.539	0.659	2.11907e-06	Zg16
1.53128e-10	-0.451952	0.638	0.717	2.54729e-06	Muc2
2.12415e-10	0.516922	0.752	0.598	3.53352e-06	Acsl3
1.56308e-09	0.26432	0.295	0.135	2.60019e-05	Arih1
5.54102e-09	0.381147	0.329	0.179	9.21749e-05	Cpn1
2.95874e-08	0.323007	0.901	0.787	0.000492186	Abcb1a
3.45378e-08	0.5187	0.715	0.558	0.000574536	Utp14b
5.6751e-08	0.318556	0.301	0.16	0.000944052	Slc5a3
5.81779e-08	0.24985	0.216	0.097	0.00096779	Rbp2
1.17862e-07	0.288745	0.265	0.137	0.00196064	Rasgef1b
1.32897e-07	-0.595013	0.329	0.427	0.00221074	Spink1
1.39742e-07	0.225507	0.255	0.125	0.00232461	Gprc5a
2.50179e-07	0.267643	0.483	0.31	0.00416173	Lhfpl2
2.54217e-07	0.236574	0.499	0.322	0.0042289	Hadha
2.7232e-07	0.209953	0.36	0.201	0.00453004	Hadhb
3.32934e-07	0.142454	0.135	0.048	0.00553836	Nr1d1
4.08486e-07	0.316441	0.188	0.085	0.00679516	5430427M07Rik
4.37565e-07	0.320733	1	1	0.00727889	mt-Atp6
5.76618e-07	-0.249725	0.998	1	0.00959203	Malat1
5.77311e-07	0.370086	0.556	0.398	0.00960356	Emp1
8.37483e-07	-0.388729	0.754	0.768	0.0139315	Rrbp1
8.85931e-07	0.279593	0.325	0.189	0.0147375	Lcorl
8.97285e-07	0.238483	0.545	0.363	0.0149263	Ppp2ca
1.03962e-06	0.272867	0.584	0.414	0.017294	Ncoa7
1.11814e-06	0.360761	0.111	0.038	0.0186002	Sprr1a
1.41753e-06	0.218031	0.182	0.084	0.0235805	Bcl2l11
1.42683e-06	0.171604	0.255	0.132	0.0237354	Ston2
1.60166e-06	0.198839	0.111	0.038	0.0266436	Cidec

## Sheet: 4
p_val	avg_log2FC	pct.1	pct.2	p_val_adj	gene
1.46488e-21	0.457285	0.243	0.045	2.43684e-17	Nr1d1
5.77665e-17	0.577459	0.52	0.238	9.60945e-13	Fabp2
1.37059e-16	0.412596	0.984	0.955	2.27997e-12	Lypd8
5.52633e-15	-0.456307	0.982	0.971	9.19305e-11	mt-Nd4l
3.22791e-14	0.699206	0.863	0.581	5.36963e-10	Car1
4.1638e-13	0.348442	0.336	0.141	6.92648e-09	Sectm1b
4.88697e-12	-0.280337	1	1	8.12947e-08	Malat1
1.51167e-11	0.241897	0.333	0.143	2.51467e-07	Cd82
1.04257e-10	0.231441	0.351	0.161	1.73432e-06	Arfgef3
1.54794e-10	0.256363	0.367	0.175	2.575e-06	Ctsl
2.67165e-10	0.20266	0.322	0.146	4.4443e-06	G3bp2
2.67227e-10	0.236818	0.412	0.207	4.44532e-06	Ppp1r2
2.9467e-10	0.286789	0.518	0.292	4.90183e-06	Smpdl3a
4.73393e-10	0.233102	0.446	0.238	7.8749e-06	Plgrkt
4.81449e-10	0.208352	0.315	0.143	8.0089e-06	D1Ertd622e
5.13182e-10	0.280138	0.36	0.18	8.53679e-06	Hsd17b11
1.00624e-09	0.212052	0.173	0.055	1.67388e-05	Sprr2b
1.05657e-09	0.499865	0.223	0.09	1.7576e-05	Emp1
1.54894e-09	0.160699	0.322	0.146	2.57666e-05	Ehbp1l1
1.73583e-09	0.191142	0.381	0.191	2.88756e-05	Coro1c
2.85761e-09	0.256895	0.421	0.222	4.75363e-05	Foxa1
3.71933e-09	0.160546	0.516	0.286	6.1871e-05	Tapbp
3.80672e-09	0.208727	0.484	0.27	6.33248e-05	Skp1a
3.86759e-09	0.228039	0.55	0.313	6.43373e-05	Kdelr2
4.14971e-09	0.146012	0.295	0.135	6.90305e-05	Letm1
6.93074e-09	0.321347	0.678	0.453	0.000115293	Gabarap
9.5577e-09	0.336322	0.858	0.7	0.000158992	Itm2b
1.24475e-08	0.23472	0.468	0.266	0.000207064	Chmp1a
1.24611e-08	0.29047	0.989	0.955	0.000207291	Actb
1.30151e-08	0.281194	0.349	0.178	0.000216506	Ctss
1.54747e-08	0.338003	0.966	0.944	0.000257422	Saa1
1.68538e-08	-0.442634	0.777	0.785	0.000280363	Agr2
1.74425e-08	0.327058	0.561	0.353	0.000290156	Cdhr2
1.76205e-08	0.491123	0.464	0.27	0.000293118	1810065E05Rik
1.92854e-08	0.14517	0.196	0.074	0.000320813	Ctsa
1.98369e-08	0.271084	0.214	0.09	0.000329988	Ces2e
2.11757e-08	0.204331	0.214	0.09	0.000352258	Slco2a1
2.12145e-08	0.309673	0.743	0.522	0.000352902	Abhd2
2.20522e-08	0.20195	0.318	0.156	0.000366839	Dtx3l
2.35781e-08	0.198266	0.227	0.096	0.000392222	Tmem168
2.89903e-08	0.198084	0.266	0.124	0.000482254	Ctsz
3.01006e-08	0.183683	0.45	0.252	0.000500724	Coro2a
3.61775e-08	0.182299	0.236	0.106	0.000601813	B4galt1
3.84404e-08	0.340098	0.802	0.602	0.000639456	Clic5
4.99969e-08	0.191228	0.333	0.17	0.000831698	Rbp2
5.43199e-08	0.198979	0.345	0.183	0.000903612	Insr
5.51131e-08	0.177583	0.223	0.095	0.000916807	Suox
6.03814e-08	0.162273	0.466	0.263	0.00100444	Jak1
6.82489e-08	0.275229	0.955	0.88	0.00113532	Atp1b1
7.49441e-08	0.184556	0.495	0.287	0.0012467	Scamp2
8.16971e-08	0.169134	0.419	0.233	0.00135903	Bri3
8.49468e-08	0.187806	0.365	0.196	0.00141309	Por
8.52675e-08	0.439699	0.622	0.422	0.00141843	Abcb1a
8.79725e-08	0.510687	0.279	0.146	0.00146342	Ces2a
8.88341e-08	0.191796	0.297	0.146	0.00147776	Cyp3a13
9.63085e-08	0.12874	0.385	0.204	0.00160209	Shisa5
9.70906e-08	0.28797	0.971	0.934	0.0016151	Epcam
1.01446e-07	0.139553	0.477	0.268	0.00168755	Ndufb7
1.0397e-07	0.106834	0.376	0.197	0.00172954	Parp14
1.14168e-07	0.107024	0.2	0.082	0.00189918	Lrrc1
1.18346e-07	0.147632	0.243	0.112	0.00196869	Mov10
1.28527e-07	0.163642	0.182	0.072	0.00213805	Unc119
1.30049e-07	0.15967	0.239	0.109	0.00216336	Rai14
1.61027e-07	0.138119	0.275	0.132	0.00267868	Arhgap35
1.63784e-07	0.138924	0.221	0.098	0.00272455	Npas2
1.77028e-07	0.134217	0.101	0.026	0.00294486	BC025446
1.81099e-07	0.446824	0.115	0.034	0.00301258	Acta1
1.86829e-07	0.302546	0.959	0.91	0.0031079	Dstn
1.97628e-07	0.125509	0.18	0.071	0.00328754	Psmc5
2.15213e-07	0.154167	0.216	0.095	0.00358008	Cog1
2.25965e-07	0.152763	0.232	0.106	0.00375892	Psmb8
2.27363e-07	0.395912	0.998	0.979	0.00378218	Tff3
2.28138e-07	0.0903903	0.234	0.106	0.00379508	Slc35e1
2.30355e-07	0.180723	0.369	0.201	0.00383195	Pcdh1
2.40431e-07	0.213795	0.473	0.281	0.00399957	Lamb3
2.5386e-07	0.17516	0.466	0.27	0.00422296	Lrp10
2.54881e-07	0.180449	0.489	0.292	0.00423994	Azin1
2.7112e-07	0.257611	0.919	0.782	0.00451008	Spint2
2.75598e-07	0.17355	0.658	0.424	0.00458458	Vamp8
2.94894e-07	0.161421	0.464	0.273	0.00490556	Degs2
3.03459e-07	0.149734	0.221	0.1	0.00504804	Akr1c13
3.06023e-07	0.461597	0.563	0.385	0.00509069	Muc3
3.11243e-07	0.164619	0.421	0.236	0.00517753	Hadha
3.28359e-07	0.133885	0.453	0.26	0.00546225	Jpt1
3.28935e-07	0.314288	0.867	0.666	0.00547184	Cdhr5
3.48543e-07	0.141793	0.363	0.196	0.00579802	Map2k1
3.49048e-07	0.227074	0.225	0.106	0.00580641	Slc9a2
3.50794e-07	0.118522	0.239	0.111	0.00583545	Igsf3
4.01388e-07	0.186646	0.293	0.152	0.00667709	Itih5
4.0425e-07	0.142234	0.223	0.103	0.0067247	Sh3bgrl
4.27432e-07	0.195085	0.511	0.307	0.00711033	Irf2
4.57293e-07	0.0565985	0.221	0.098	0.00760707	Atp6ap1
4.85555e-07	0.168604	0.509	0.303	0.00807721	Slc22a23
5.13522e-07	0.14314	0.239	0.114	0.00854244	Csnk2b
5.31737e-07	0.141896	0.381	0.213	0.00884544	Arl1
5.46622e-07	0.305203	0.908	0.796	0.00909305	Btg1
5.95389e-07	0.113912	0.268	0.135	0.0099043	Ccdc6
6.34577e-07	0.38219	0.993	0.963	0.0105562	AY036118
6.37638e-07	0.170212	0.412	0.241	0.0106071	Slc2a1
6.72733e-07	0.126279	0.266	0.132	0.0111909	Snrk
6.74548e-07	0.120133	0.137	0.048	0.0112211	Pbx2
6.78215e-07	0.170527	0.2	0.09	0.0112821	Ppp1r14d
7.17821e-07	0.242364	0.682	0.462	0.011941	Cdh17
7.18908e-07	0.138028	0.146	0.055	0.011959	Sectm1a
7.74516e-07	0.17428	0.505	0.316	0.0128841	Cystm1
8.06127e-07	0.156992	0.313	0.167	0.0134099	Frg1
8.33335e-07	0.144502	0.329	0.177	0.0138625	Riok3
8.42498e-07	0.146397	0.349	0.189	0.014015	Eif4b
8.53351e-07	0.117682	0.236	0.112	0.0141955	H2-Q2
8.83481e-07	0.121784	0.259	0.128	0.0146967	Clrn3
8.99232e-07	0.117598	0.385	0.222	0.0149587	Gnai2
9.02805e-07	0.200854	0.207	0.096	0.0150182	Abcg2
9.73299e-07	0.112025	0.349	0.193	0.0161908	Pard3
9.85302e-07	0.148778	0.365	0.205	0.0163905	Naip2
1.04369e-06	0.230551	0.428	0.265	0.0173618	Ccni
1.04599e-06	0.173735	0.419	0.242	0.0174	Ildr1
1.06423e-06	0.183638	0.178	0.077	0.0177034	Tmx3
1.06674e-06	0.115773	0.25	0.122	0.0177452	1110059E24Rik
1.07307e-06	0.202739	0.626	0.425	0.0178505	Spint1
1.14875e-06	0.0983307	0.419	0.241	0.0191095	Zbtb7b
1.16813e-06	0.122242	0.288	0.151	0.0194318	Smim24
1.17035e-06	0.145353	0.358	0.204	0.0194687	Vdr
1.18071e-06	0.0843027	0.444	0.257	0.0196411	Cmtm4
1.19131e-06	0.280028	0.829	0.69	0.0198175	Dsg2
1.21651e-06	0.13869	0.164	0.067	0.0202367	Sema6a
1.25903e-06	0.081418	0.196	0.087	0.020944	Pias4
1.26471e-06	0.234076	0.563	0.361	0.0210384	Mgat4a
1.30351e-06	0.118186	0.331	0.18	0.0216838	Ctsb
1.30736e-06	0.136618	0.349	0.193	0.021748	Pcgf3
1.30884e-06	0.148008	0.277	0.144	0.0217726	Nedd8
1.33012e-06	0.111467	0.444	0.262	0.0221266	Lgr4
1.42076e-06	0.132411	0.329	0.181	0.0236344	Aamp
1.43863e-06	0.119389	0.264	0.133	0.0239316	Cir1
1.55253e-06	0.152534	0.264	0.135	0.0258264	Cyp2s1
1.55738e-06	0.0963215	0.232	0.111	0.0259071	Tank
1.59941e-06	0.186644	0.516	0.321	0.0266062	Scp2
1.65078e-06	0.092441	0.149	0.058	0.0274608	Rhof
1.65316e-06	0.244524	0.779	0.583	0.0275004	AW112010
1.66158e-06	0.111062	0.39	0.223	0.0276404	Sh3d19
1.67675e-06	0.0947536	0.221	0.104	0.0278928	Tradd
1.71014e-06	0.194842	0.507	0.319	0.0284481	Calm3
1.72628e-06	0.0886624	0.155	0.061	0.0287166	Tmub2
1.75716e-06	0.0523201	0.32	0.17	0.0292303	Lmtk2
1.84196e-06	0.198282	0.658	0.44	0.030641	Slc44a1
1.86556e-06	0.0936389	0.462	0.273	0.0310335	Ndufa2
1.87786e-06	0.134139	0.261	0.135	0.0312382	Znrf2
1.88015e-06	0.128333	0.221	0.106	0.0312763	Narf
1.88214e-06	0.139023	0.176	0.075	0.0313094	Serinc5
1.89798e-06	0.277523	1	0.984	0.0315729	mt-Nd3
1.95621e-06	0.215719	0.565	0.368	0.0325416	Cdc42
2.00077e-06	0.184041	0.149	0.059	0.0332829	Atp1b3
2.04131e-06	0.143642	0.131	0.048	0.0339572	5430427M07Rik
2.05446e-06	0.140197	0.225	0.109	0.0341759	Tmem37
2.05465e-06	0.137326	0.333	0.186	0.034179	Cblc
2.07139e-06	0.105325	0.243	0.122	0.0344576	Os9
2.08134e-06	0.105821	0.34	0.186	0.0346231	Otud4
2.10123e-06	0.0971634	0.169	0.071	0.034954	Zzz3
2.29141e-06	0.0709913	0.297	0.156	0.0381177	Nptn
2.32676e-06	0.0980478	0.523	0.326	0.0387056	Akr1a1
2.34567e-06	0.1378	0.182	0.082	0.0390202	Gabpa
2.35027e-06	0.174434	0.694	0.49	0.0390967	Sult1d1
2.46204e-06	0.142686	0.444	0.27	0.0409561	Gpi1
2.51138e-06	0.137986	0.173	0.075	0.0417768	Ing2
2.55619e-06	0.137588	0.221	0.106	0.0425222	Itfg1
2.59004e-06	0.115577	0.227	0.111	0.0430853	Atg12
2.634e-06	0.128686	0.419	0.246	0.0438165	Chmp5
2.63465e-06	-0.598059	0.523	0.559	0.0438274	Rpl39
2.68227e-06	0.0738389	0.279	0.144	0.0446195	Nxpe4
2.7164e-06	0.207418	0.545	0.353	0.0451872	Naip1
2.72928e-06	0.0874141	0.196	0.088	0.0454016	Reep3
2.7496e-06	0.189676	0.412	0.25	0.0457395	Lrrc26
2.75049e-06	0.0871005	0.34	0.188	0.0457544	Src
2.76293e-06	0.127128	0.282	0.149	0.0459613	Saa2
2.79289e-06	0.115325	0.16	0.066	0.0464597	Rab32
2.80351e-06	0.151108	0.185	0.083	0.0466364	Nfkb2
2.81491e-06	0.129557	0.514	0.321	0.0468261	Tor1aip2
2.88879e-06	0.10678	0.399	0.23	0.048055	Sdcbp2
2.8949e-06	0.143902	0.209	0.101	0.0481567	Gdpd1
2.97647e-06	0.141749	0.261	0.136	0.0495135	Tmco1

## Sheet: 5
p_val	avg_log2FC	pct.1	pct.2	p_val_adj	gene
8.62781e-66	-0.785574	0.996	1	1.43524e-61	Gm10076
5.80526e-40	0.788877	1	0.998	9.65706e-36	mt-Nd3
4.88116e-39	-0.510838	0.992	0.998	8.11981e-35	Uba52
1.24943e-24	-0.367207	1	1	2.07843e-20	Ppia
2.649e-24	0.453758	1	0.998	4.40662e-20	mt-Nd2
2.51428e-22	0.487124	1	1	4.1825e-18	mt-Nd1
2.02368e-21	0.476801	0.76	0.453	3.36639e-17	Slc5a3
6.51003e-21	0.389267	1	0.998	1.08294e-16	Dstn
2.94289e-20	0.564145	1	1	4.89549e-16	mt-Co3
7.64305e-20	0.509607	1	1	1.27142e-15	mt-Atp6
5.80457e-19	-0.314601	1	1	9.6559e-15	Rps24
4.23161e-18	-0.287867	1	1	7.03928e-14	Rpl11
5.83331e-18	-0.319364	1	1	9.7037e-14	Rpl35
1.04496e-17	0.281004	0.543	0.248	1.73829e-13	Nr1d1
2.83195e-17	0.551081	1	0.993	4.71094e-13	Atp1a1
3.17392e-17	0.402861	1	1	5.27982e-13	Atp1b1
5.44166e-17	-0.302208	1	1	9.0522e-13	Rps4x
2.3617e-16	0.413196	1	1	3.92869e-12	mt-Co1
2.88065e-16	-0.280911	1	1	4.79196e-12	Rps13
2.95388e-16	-0.263664	1	1	4.91378e-12	Rpl36
8.95591e-16	0.44482	1	1	1.48982e-11	mt-Co2
1.26244e-15	-0.33371	0.488	0.718	2.10007e-11	Gm47283
1.30383e-15	-0.27041	1	1	2.16891e-11	Rpl18
3.50135e-15	0.549878	0.953	0.895	5.8245e-11	Ahcyl2
4.44426e-15	-0.274474	1	1	7.39303e-11	Rps3a1
2.09405e-14	0.37795	1	0.998	3.48345e-10	mt-Nd4
2.1288e-14	-0.242731	1	1	3.54126e-10	Rpl38
2.49733e-14	-0.279801	1	1	4.15431e-10	Rpl39
3.20042e-14	-0.227012	1	1	5.3239e-10	Rpl19
7.54745e-14	-0.282514	0.996	1	1.25552e-09	Prdx1
8.57483e-14	0.341213	1	0.993	1.42642e-09	mt-Atp8
1.31031e-13	-0.234059	0.929	0.658	2.1797e-09	Car1
1.64233e-13	-0.267306	1	1	2.73202e-09	Rps7
1.69154e-13	-0.271076	1	1	2.81387e-09	Rps27a
3.14286e-13	0.239901	0.665	0.394	5.22814e-09	Wdfy1
3.43962e-13	-0.380852	0.921	0.987	5.7218e-09	Nme1
3.63309e-13	-0.272518	1	1	6.04364e-09	Rpl32
6.50136e-13	0.324013	0.969	0.864	1.0815e-08	Kitl
7.07765e-13	-0.313841	0.929	0.968	1.17737e-08	Snrpg
9.23347e-13	-0.342942	1	0.997	1.53599e-08	Hnrnpa3
1.14819e-12	0.375807	0.988	0.929	1.91002e-08	Slc38a2
1.32334e-12	-0.262297	1	1	2.20138e-08	Rps15a
2.49132e-12	-0.280939	0.988	0.993	4.14431e-08	Sumo2
2.86034e-12	0.281427	0.996	0.993	4.75818e-08	Ptp4a2
2.89446e-12	-0.285749	1	1	4.81494e-08	Rpl10
3.84178e-12	0.608789	0.878	0.819	6.3908e-08	Slc26a2
4.01629e-12	-0.21978	1	1	6.6811e-08	Rpl30
4.55749e-12	0.672215	0.701	0.487	7.58138e-08	Gsdmc2
6.78246e-12	-0.289985	0.988	0.998	1.12826e-07	Snrpe
7.71706e-12	-0.248626	1	1	1.28373e-07	Rps10
7.76614e-12	-0.217851	1	1	1.2919e-07	Rpl24
8.17767e-12	-0.311002	0.74	0.799	1.36036e-07	Erh
8.21319e-12	-0.354866	1	1	1.36626e-07	Npm1
9.97291e-12	0.304777	0.886	0.724	1.65899e-07	Lgr4
1.01353e-11	0.324159	0.984	0.972	1.68601e-07	Cdh1
1.084e-11	0.319124	0.976	0.922	1.80324e-07	Cdh17
1.22585e-11	0.893121	0.843	0.646	2.03921e-07	Gsdmc4
1.32175e-11	-0.250257	1	1	2.19873e-07	Rps20
1.4308e-11	0.311776	0.839	0.711	2.38014e-07	Parm1
1.73319e-11	-0.247629	1	1	2.88316e-07	Rpl17
1.7751e-11	0.374862	1	0.992	2.95288e-07	Dnaja1
1.78807e-11	-0.451702	1	1	2.97445e-07	Ptma
1.92082e-11	0.357175	0.996	0.998	3.19529e-07	Pigr
2.7945e-11	-0.421409	0.957	0.993	4.64866e-07	Gpx2
2.94838e-11	-0.244468	1	1	4.90463e-07	Rpl13
3.35203e-11	-0.227382	1	1	5.57609e-07	Rpl22
3.77803e-11	0.230494	0.744	0.497	6.28475e-07	Ece1
4.13395e-11	-0.218491	1	1	6.87683e-07	Rplp2
4.1648e-11	0.206552	0.681	0.445	6.92814e-07	Retsat
4.27167e-11	-0.404418	0.697	0.864	7.10593e-07	Cldn2
5.07478e-11	0.388047	0.965	0.849	8.4419e-07	Rnasel
5.56855e-11	0.423794	0.921	0.824	9.26328e-07	Hsph1
6.25903e-11	0.311364	0.543	0.332	1.04119e-06	Dgkh
6.28144e-11	0.717839	0.894	0.752	1.04492e-06	Selenbp1
7.91483e-11	-0.365178	0.984	0.995	1.31663e-06	Ran
9.22449e-11	0.342928	0.764	0.573	1.53449e-06	Rflnb
9.53322e-11	0.248192	0.772	0.57	1.58585e-06	Ndrg2
1.02428e-10	-0.229816	1	1	1.7039e-06	Rpl27a
1.04115e-10	-0.356269	0.756	0.832	1.73196e-06	Cdk4
1.11844e-10	-0.210903	0.996	1	1.86053e-06	H3f3a
1.13979e-10	-0.456832	0.913	0.949	1.89604e-06	Hist1h1e
1.14145e-10	0.295586	0.972	0.968	1.89881e-06	Mat2a
1.38964e-10	-0.211776	0.996	1	2.31167e-06	Rpl21
1.77225e-10	0.420305	0.945	0.836	2.94814e-06	Hspa1b
2.08332e-10	-0.228928	0.484	0.616	3.4656e-06	Gstp1
2.09908e-10	0.122339	0.445	0.211	3.49181e-06	Crat
2.10305e-10	0.242512	0.661	0.445	3.49842e-06	Rap2a
2.29526e-10	0.317586	1	0.998	3.81817e-06	mt-Cytb
2.37738e-10	0.395268	0.988	0.975	3.95477e-06	Tgoln1
2.56852e-10	-0.305685	0.469	0.646	4.27274e-06	Selenoh
2.58435e-10	0.248108	0.953	0.882	4.29906e-06	Hnf4a
2.63875e-10	0.937398	0.878	0.782	4.38956e-06	Aqp4
2.81409e-10	-0.271602	0.996	0.997	4.68124e-06	Pdia3
3.04276e-10	-0.202525	1	1	5.06163e-06	Rpl34
3.24771e-10	-0.5985	0.768	0.842	5.40256e-06	Stmn1
3.55207e-10	0.287233	0.945	0.854	5.90888e-06	Wls
3.76178e-10	0.14149	0.469	0.236	6.25773e-06	Dedd2
4.3505e-10	-0.224208	1	1	7.23706e-06	Rpl36a
5.01897e-10	-0.239985	1	1	8.34905e-06	Rpl10a
5.01939e-10	0.355289	0.913	0.801	8.34976e-06	Mgat4a
5.03043e-10	0.197136	0.642	0.384	8.36812e-06	Vwa8
5.23634e-10	-0.195708	1	1	8.71065e-06	Rpl37
5.28068e-10	0.362771	0.882	0.731	8.78441e-06	Cdhr5
6.32747e-10	-0.311487	0.988	0.99	1.05258e-05	Tmsb10
6.69443e-10	0.38711	0.587	0.37	1.11362e-05	Chp2
7.3114e-10	-0.233448	1	1	1.21625e-05	Rpl14
7.59752e-10	0.334644	0.807	0.638	1.26385e-05	Slc16a1
7.61546e-10	0.268588	0.921	0.842	1.26683e-05	Satb2
8.16598e-10	0.493593	1	0.973	1.35841e-05	AY036118
8.51131e-10	-0.349135	0.831	0.947	1.41586e-05	Ifitm2
8.62624e-10	-0.322645	0.937	0.94	1.43497e-05	Snrpd1
1.04746e-09	-0.25186	1	1	1.74245e-05	Rpl22l1
1.13038e-09	0.273038	0.827	0.631	1.88039e-05	Cpt1a
1.20474e-09	-0.227111	1	1	2.00408e-05	Rps5
1.21158e-09	-0.225458	1	1	2.01546e-05	Rpl15
1.39408e-09	0.223681	0.878	0.708	2.31905e-05	AC149090.1
1.64283e-09	0.214152	1	0.995	2.73286e-05	Tmbim6
1.64305e-09	0.190341	0.547	0.327	2.73322e-05	Trp53inp2
1.67302e-09	0.24102	0.972	0.9	2.78307e-05	Slc44a1
1.76296e-09	0.657884	0.882	0.779	2.93269e-05	Hao2
2.04373e-09	-0.327292	0.665	0.797	3.39975e-05	Dtymk
2.19774e-09	-0.181068	1	1	3.65594e-05	Rpl9
2.23802e-09	0.421737	0.539	0.352	3.72294e-05	Il18
2.30647e-09	0.295238	1	0.998	3.83682e-05	Gm42418
2.55256e-09	0.446838	0.87	0.708	4.24619e-05	Slc5a8
2.56463e-09	-0.291497	0.854	0.872	4.26626e-05	Alyref
2.56587e-09	-0.319776	1	1	4.26833e-05	Hmgb1
2.75013e-09	-0.22156	1	1	4.57484e-05	Rps8
2.79053e-09	0.444192	0.957	0.894	4.64205e-05	Maoa
3.01041e-09	-0.228639	1	1	5.00781e-05	Hnrnpa2b1
3.15167e-09	-0.260317	0.972	0.98	5.2428e-05	Nop10
3.50801e-09	0.636688	0.728	0.566	5.83558e-05	Slc6a14
3.63142e-09	-0.214951	1	1	6.04086e-05	Rps6
3.63808e-09	-0.190339	1	1	6.05195e-05	Btf3
3.86481e-09	-0.652357	0.984	0.992	6.42911e-05	Hmgb2
3.87197e-09	-0.223893	1	1	6.44102e-05	Rps26
3.98544e-09	0.418731	0.957	0.859	6.62978e-05	Ahnak
4.58761e-09	0.350274	0.752	0.588	7.6315e-05	Smpdl3a
4.92303e-09	-0.395378	0.665	0.754	8.18947e-05	Dut
5.79062e-09	-0.175407	1	1	9.6327e-05	Rpl7a
5.83272e-09	-0.184101	1	1	9.70273e-05	Rpl37a
5.94466e-09	-0.209342	1	1	9.88894e-05	Naca
7.14452e-09	0.166019	0.598	0.365	0.000118849	Mical2
7.40488e-09	0.621295	0.752	0.558	0.00012318	Ggh
7.53634e-09	-0.195105	1	1	0.000125367	Rps16
8.34829e-09	0.696171	0.996	0.983	0.000138874	Lypd8
8.8952e-09	-0.159102	0.043	0.194	0.000147972	Ndc80
8.90479e-09	-0.180823	1	1	0.000148131	Rpl7
9.66812e-09	-0.191573	1	1	0.000160829	Rpl26
9.94362e-09	0.270603	0.874	0.754	0.000165412	Clmn
1.03298e-08	0.223823	0.874	0.728	0.000171835	Tmem171
1.04732e-08	-0.271586	0.945	0.987	0.000174222	Rbm3
1.32087e-08	-0.187024	1	1	0.000219727	Rpl23
1.38414e-08	-0.252674	0.949	0.944	0.000230252	U2af1
1.51203e-08	-0.205487	1	1	0.000251526	Rps9
1.5179e-08	0.197139	0.291	0.135	0.000252502	Lrrc19
1.54164e-08	-0.19784	1	1	0.000256452	Rps25
1.58014e-08	-0.210882	1	1	0.000262856	Rpl5
1.64682e-08	0.333959	0.394	0.213	0.000273949	Dpep1
1.72376e-08	0.0885198	0.303	0.131	0.000286748	Ppm1l
1.77456e-08	-0.206552	0.996	1	0.000295198	Ubb
1.80222e-08	0.505376	0.642	0.457	0.0002998	Mgat4c
1.9904e-08	-0.161077	1	1	0.000331102	Rps11
2.17779e-08	-0.184572	1	1	0.000362276	Rpl28
2.28675e-08	-0.173901	1	1	0.000380401	Rps14
2.38434e-08	-0.231968	1	1	0.000396635	Rpl3
2.62928e-08	-0.266236	0.858	0.929	0.00043738	Impdh2
2.75477e-08	0.263379	0.642	0.472	0.000458255	Akr1c14
2.94645e-08	0.219468	0.988	0.902	0.000490142	Gng12
3.08176e-08	-0.227983	1	1	0.000512651	Rps19
3.08441e-08	0.367165	1	0.992	0.000513092	Ceacam1
3.12497e-08	0.266851	0.933	0.857	0.000519838	Gna11
3.15114e-08	0.101053	0.339	0.153	0.000524192	Tubal3
3.2232e-08	-0.175581	1	1	0.000536179	Rps21
3.26234e-08	-0.195661	1	1	0.00054269	Eef1b2
3.56133e-08	0.0614252	0.138	0.035	0.000592428	Sstr1
3.87734e-08	0.167393	0.657	0.434	0.000644995	Hoxa7
4.07892e-08	0.285433	0.98	0.94	0.000678528	Glul
4.12454e-08	-0.182981	1	1	0.000686117	Rps3
4.96483e-08	0.14845	0.555	0.347	0.0008259	Fcgrt
5.02055e-08	0.481326	0.386	0.213	0.000835168	Slc26a3
5.124e-08	-0.328561	0.555	0.65	0.000852378	Lmnb1
5.47945e-08	0.111351	0.283	0.126	0.000911506	Evpl
5.65197e-08	0.311688	0.98	0.929	0.000940205	Sult1a1
5.69665e-08	0.184712	0.874	0.711	0.000947638	Fam234a
5.83632e-08	-0.262161	0.626	0.701	0.000970872	Hpf1
5.96476e-08	0.120868	0.287	0.126	0.000992239	Fa2h
6.18869e-08	0.167452	0.618	0.397	0.00102949	Cpeb4
6.20921e-08	-0.241298	0.394	0.548	0.0010329	Hat1
6.44481e-08	-0.1979	1	1	0.00107209	Rpl6
6.84241e-08	-0.265466	0.988	0.988	0.00113823	Snrpf
7.14887e-08	-0.2367	0.996	0.995	0.00118921	Hnrnpu
7.28243e-08	-0.209822	0.996	1	0.00121143	Ftl1
7.31312e-08	-0.170439	1	1	0.00121654	Rpl35a
7.7794e-08	0.223146	0.941	0.822	0.0012941	Lrp10
7.84651e-08	-0.248066	0.961	0.985	0.00130527	Hnrnpa1
8.06874e-08	0.18399	0.689	0.49	0.00134224	Slc4a2
8.09902e-08	0.300704	0.823	0.659	0.00134727	Acox1
9.321e-08	0.136404	0.563	0.339	0.00155055	Ddr1
9.798e-08	0.497829	0.949	0.822	0.0016299	Muc3
1.0121e-07	0.244648	0.949	0.86	0.00168363	Hadhb
1.01853e-07	-0.272013	0.508	0.653	0.00169432	Cdo1
1.05408e-07	0.107913	0.394	0.208	0.00175347	Eci3
1.11891e-07	0.155912	0.634	0.417	0.0018613	Atp8a1
1.14603e-07	-0.491718	1	0.995	0.00190642	H2afz
1.16816e-07	0.149462	0.272	0.128	0.00194323	Mep1b
1.19496e-07	0.211299	0.945	0.884	0.00198781	Atp10b
1.22192e-07	0.156474	0.551	0.337	0.00203267	Epas1
1.28826e-07	0.13	0.173	0.06	0.00214301	Cyp2c69
1.30045e-07	-0.232556	0.673	0.744	0.00216329	Prmt1
1.31092e-07	-0.547644	0.736	0.782	0.00218072	Tubb5
1.45028e-07	-0.238418	0.827	0.89	0.00241254	Fkbp3
1.53597e-07	0.524108	0.996	0.982	0.00255509	Prdx6
1.54826e-07	-0.235431	0.976	0.972	0.00257554	Cnbp
1.61486e-07	-0.16823	1	1	0.00268632	Rps23
1.63612e-07	0.212492	0.823	0.641	0.00272168	Efnb1
1.6755e-07	0.456254	0.996	0.995	0.0027872	S100a6
1.79392e-07	0.188604	0.555	0.347	0.00298419	Abcc3
1.82942e-07	0.268025	0.756	0.593	0.00304324	Xpr1
1.86263e-07	0.288298	0.87	0.776	0.00309849	Nbeal1
1.90014e-07	0.13185	0.469	0.272	0.00316089	Sipa1l3
1.90914e-07	0.189458	0.996	0.968	0.00317586	Sdha
1.97114e-07	-0.163903	1	1	0.00327899	Rpl8
2.21173e-07	-0.211735	0.791	0.847	0.00367921	Pcbd1
2.27319e-07	-0.207676	0.126	0.284	0.00378145	Ect2
2.29911e-07	0.146661	0.496	0.299	0.00382457	Tns4
2.40368e-07	0.322496	0.693	0.508	0.00399853	Slc20a1
2.40473e-07	0.203404	0.996	0.985	0.00400027	Uqcrc1
2.44359e-07	-0.286439	0.11	0.262	0.00406492	Pbk
2.52343e-07	-0.289534	0.059	0.196	0.00419773	Esco2
2.5327e-07	0.241175	0.854	0.771	0.00421315	Mrps6
2.61126e-07	0.232512	0.996	0.985	0.00434383	Sptbn1
2.77454e-07	0.217226	0.787	0.596	0.00461544	Pde3a
3.02072e-07	-0.214794	1	1	0.00502496	Rpsa
3.13868e-07	0.202421	0.909	0.827	0.00522119	Dync1h1
3.15683e-07	-0.296389	0.965	0.995	0.00525139	Ier2
3.25514e-07	0.245846	0.85	0.713	0.00541493	Stim1
3.32282e-07	0.224387	0.717	0.548	0.0055275	Endod1
3.37522e-07	0.248375	0.756	0.59	0.00561467	Slc44a4
3.39669e-07	0.115117	0.28	0.131	0.0056504	Mpp1
3.40191e-07	-0.33496	0.795	0.885	0.00565908	Nap1l1
3.62245e-07	0.229486	0.874	0.762	0.00602594	Myh14
4.07894e-07	-0.216195	0.622	0.701	0.00678532	Lsm2
4.09143e-07	-0.199622	1	1	0.0068061	Rps12
4.26504e-07	0.201399	0.76	0.595	0.0070949	Pbxip1
4.51887e-07	-0.24667	0.945	0.93	0.00751714	Sptssa
4.55931e-07	-0.782578	0.299	0.439	0.00758441	Hist1h2ap
4.69391e-07	0.171526	0.705	0.487	0.00780832	Cpt2
4.71852e-07	-0.182284	1	1	0.00784926	Rpl31
4.7597e-07	-0.256026	0.992	0.997	0.00791776	Set
5.04069e-07	0.256675	0.992	0.965	0.00838518	Pkm
5.08988e-07	-0.210224	0.996	0.997	0.00846701	Eif5a
5.12331e-07	-0.322809	0.929	0.963	0.00852263	Ranbp1
5.47156e-07	0.212523	0.992	0.975	0.00910194	Ezr
5.79788e-07	0.165078	0.665	0.473	0.00964477	Cdhr2
5.9719e-07	0.446173	0.953	0.905	0.00993425	2200002D01Rik
6.02437e-07	0.24705	0.685	0.515	0.0100215	Coro2a
6.30941e-07	0.148495	0.634	0.429	0.0104957	Rhpn2
6.52546e-07	0.148732	0.61	0.384	0.0108551	Mgat3
6.52669e-07	-0.193314	0.984	0.982	0.0108572	Park7
6.86632e-07	-0.177273	0.394	0.528	0.0114221	Cep57
6.99431e-07	0.124124	0.465	0.279	0.011635	Aak1
7.49223e-07	-0.182862	0.831	0.857	0.0124633	Nudt21
7.72251e-07	0.216045	0.992	0.985	0.0128464	Iqgap1
7.74488e-07	0.252789	0.921	0.812	0.0128836	Tmprss2
7.90747e-07	-0.156462	0.079	0.213	0.0131541	Rad51ap1
8.03142e-07	-0.202813	0.925	0.922	0.0133603	Sf3b5
8.38485e-07	0.0832965	0.303	0.15	0.0139482	Gba
8.561e-07	0.208077	1	0.998	0.0142412	Ndufb9
9.13063e-07	-0.535878	0.783	0.836	0.0151888	Muc2
9.14899e-07	-0.176473	1	1	0.0152193	Rpl27
9.36657e-07	0.155726	0.425	0.243	0.0155813	Emp1
9.42024e-07	0.0477675	0.11	0.028	0.0156706	Sh3tc1
9.44605e-07	-0.184665	0.811	0.882	0.0157135	Gm10073
9.52213e-07	0.248285	0.945	0.865	0.0158401	Rfk
9.62162e-07	0.213837	0.866	0.719	0.0160056	Slc35g1
9.72682e-07	-0.174201	0.453	0.59	0.0161806	Fdft1
9.81004e-07	0.230944	0.98	0.965	0.016319	Ociad2
9.81254e-07	0.317003	0.689	0.528	0.0163232	Cox7a1
9.83183e-07	-0.320968	0.583	0.668	0.0163552	Tyms
9.973e-07	0.174033	0.815	0.611	0.0165901	Akap1
1.03361e-06	-0.225055	0.87	0.894	0.0171941	Sord
1.09105e-06	0.146753	0.992	0.998	0.0181496	Stard10
1.09189e-06	-0.195895	1	1	0.0181635	Sec61g
1.09247e-06	0.105725	0.35	0.188	0.0181733	Rnf152
1.10052e-06	0.24713	0.618	0.434	0.0183071	Gm3336
1.14811e-06	0.197476	0.965	0.9	0.0190989	Gne
1.15112e-06	-0.230043	1	1	0.0191489	Rpl12
1.18685e-06	0.498475	0.953	0.939	0.0197433	Lgals3
1.218e-06	0.296164	0.984	0.982	0.0202614	Aldoa
1.22831e-06	-0.18567	0.984	0.988	0.0204329	Sub1
1.23806e-06	0.0499934	0.134	0.042	0.0205951	Odf3b
1.25382e-06	-0.274184	0.972	0.987	0.0208572	Mif
1.26e-06	0.191217	0.634	0.458	0.0209601	Ank
1.28474e-06	-0.319999	0.083	0.213	0.0213717	Hist1h3c
1.2995e-06	-0.226866	0.11	0.252	0.0216172	Knl1
1.38677e-06	-0.171661	0.827	0.859	0.0230688	Cetn3
1.39537e-06	-0.265348	0.854	0.942	0.023212	Tceal9
1.40208e-06	0.170577	0.902	0.787	0.0233236	Reep3
1.41308e-06	0.145823	0.701	0.488	0.0235065	Hexim1
1.41966e-06	0.19575	0.984	0.955	0.023616	Trim2
1.45142e-06	0.216349	0.89	0.731	0.0241444	Ptprd
1.48069e-06	-0.284363	0.106	0.249	0.0246314	Ccna2
1.48095e-06	-0.169832	1	1	0.0246356	Rplp0
1.48332e-06	0.156405	0.669	0.477	0.024675	March6
1.49674e-06	0.312391	1	0.998	0.0248983	Krt8
1.51254e-06	0.185939	0.795	0.605	0.0251611	Dst
1.524e-06	-0.222258	0.091	0.228	0.0253518	Kif15
1.59946e-06	0.183365	0.953	0.874	0.0266069	Clk1
1.61434e-06	0.24452	0.717	0.548	0.0268545	Mboat1
1.65745e-06	0.227914	0.988	0.985	0.0275716	Prss32
1.70246e-06	-0.789418	0.941	0.96	0.0283205	Agr2
1.73356e-06	0.12827	0.661	0.455	0.0288377	Tnks1bp1
1.75999e-06	0.0948295	0.409	0.238	0.0292775	Gpr35
1.76577e-06	0.151111	1	0.998	0.0293736	Bsg
1.86631e-06	0.174151	0.563	0.372	0.031046	Slc25a20
1.86632e-06	0.221764	0.783	0.625	0.0310462	Abat
1.87124e-06	0.218064	0.862	0.759	0.0311281	Acadvl
2.00292e-06	0.113863	0.386	0.218	0.0333185	Gpr160
2.07907e-06	0.0793985	0.256	0.12	0.0345854	Unc5b
2.12961e-06	-0.193546	0.984	0.983	0.0354261	Ost4
2.16891e-06	0.157647	0.839	0.694	0.0360799	Taok1
2.19027e-06	0.156457	0.839	0.678	0.0364352	Sorl1
2.22636e-06	0.115854	0.358	0.189	0.0370355	Gda
2.22659e-06	0.17446	0.854	0.738	0.0370393	Cmtm4
2.28001e-06	0.293868	0.594	0.432	0.037928	Edn1
2.38528e-06	0.170465	0.969	0.91	0.0396791	Vasp
2.40818e-06	0.279519	1	0.977	0.0400601	Neat1
2.44344e-06	0.289643	0.976	0.904	0.0406465	Lars2
2.68908e-06	0.192107	0.752	0.586	0.0447328	Muc3a
2.69512e-06	-0.269771	0.484	0.583	0.0448333	Dnmt1
2.72623e-06	0.151385	0.803	0.623	0.0453508	C77080
2.74485e-06	-0.18776	0.079	0.209	0.0456605	Aurkb
2.7459e-06	-0.253869	0.98	0.992	0.045678	Hnrnpab
2.81868e-06	0.189982	0.795	0.623	0.0468888	Vsig10
2.84475e-06	0.0934955	0.315	0.164	0.0473224	Tbc1d2

## Sheet: 6
p_val	avg_log2FC	pct.1	pct.2	p_val_adj	gene
6.83685e-10	-1.15046	0.677	0.822	1.13731e-05	Muc2
3.41069e-09	-0.488772	0.237	0.423	5.67369e-05	Gm10076
1.82218e-08	-0.561663	0.982	1	0.000303119	Gm42418
2.02084e-08	0.311368	0.294	0.115	0.000336166	Fam160a2
2.04038e-08	0.645071	0.392	0.206	0.000339417	Slc5a3
2.82057e-08	-0.444495	0.861	0.927	0.000469202	mt-Nd4l
4.50174e-07	0.397743	0.306	0.144	0.00748865	Slc35g1
1.74129e-06	0.225135	0.178	0.063	0.0289664	Sec61a2
2.05575e-06	0.777058	0.481	0.292	0.0341974	Fabp2
2.17717e-06	0.491374	0.341	0.188	0.0362172	Dgkh

## Sheet: 7
p_val	avg_log2FC	pct.1	pct.2	p_val_adj	gene
7.10117e-36	-0.724336	0.985	0.994	1.18128e-31	Gm10076
3.85852e-22	-0.529825	0.947	0.972	6.41864e-18	Uba52
1.57252e-18	0.801546	1	0.998	2.61589e-14	Neat1
2.46759e-14	-0.966955	0.735	0.87	4.10484e-10	Cldn2
3.80251e-13	-0.615148	1	0.998	6.32547e-09	Tmsb10
2.50658e-12	0.250171	0.485	0.185	4.16969e-08	Gal3st2
5.46083e-12	-0.267854	1	0.998	9.08408e-08	Ybx1
5.6956e-12	-1.28045	0.258	0.585	9.47463e-08	Plet1
7.26776e-12	-0.560313	1	0.998	1.20899e-07	Smim14
8.4444e-12	-0.499028	0.962	0.989	1.40473e-07	Mgst2
9.77507e-12	-0.297513	0.992	1	1.62608e-07	Ubb
1.76061e-11	1.07286	0.515	0.239	2.92877e-07	Sprr2a3
3.85056e-11	0.3772	1	1	6.40541e-07	Atp1a1
4.17253e-11	0.752523	0.682	0.413	6.94101e-07	Gal3st2c
5.59827e-11	1.47059	0.909	0.711	9.31273e-07	Fcgbp
5.6848e-11	-0.426066	0.962	0.97	9.45666e-07	Cib1
6.79879e-11	0.203014	0.462	0.185	1.13098e-06	Gal3st2b
7.44081e-11	0.535109	0.765	0.469	1.23778e-06	Best2
8.19987e-11	0.387905	0.765	0.467	1.36405e-06	Rasd2
8.804e-11	-0.3028	1	1	1.46455e-06	Fth1
1.01854e-10	0.481181	1	1	1.69434e-06	mt-Nd3
1.29977e-10	-0.464165	0.939	0.946	2.16217e-06	S100a11
1.40676e-10	-0.257015	1	1	2.34015e-06	Rpl30
3.76157e-10	0.387604	1	1	6.25737e-06	mt-Co3
4.15232e-10	-0.908396	0.424	0.659	6.90739e-06	Car8
4.55822e-10	-0.28674	0.992	0.996	7.58259e-06	Tomm7
5.0242e-10	1.0736	0.826	0.593	8.35775e-06	Reg4
7.80557e-10	-0.526886	0.977	0.994	1.29846e-05	Gcc2
8.72876e-10	-0.233228	1	1	1.45203e-05	Cox8a
8.86705e-10	-0.260995	1	1	1.47503e-05	Calm1
9.50097e-10	-0.366728	0.962	0.994	1.58049e-05	Ost4
9.62189e-10	-0.598695	0.364	0.631	1.6006e-05	Casc4
1.18834e-09	-0.343846	0.992	0.998	1.9768e-05	1810037I17Rik
1.29178e-09	-0.399302	0.568	0.756	2.14887e-05	Itga2
1.59164e-09	-0.329794	0.992	0.998	2.64769e-05	Ftl1
1.89819e-09	-0.384697	0.977	0.998	3.15764e-05	Gmds
2.51723e-09	0.743958	0.871	0.644	4.18742e-05	Scin
2.98323e-09	-0.482257	0.985	0.991	4.9626e-05	Sec11c
3.33878e-09	0.418837	1	1	5.55406e-05	Atp1b1
3.73539e-09	-0.222011	1	1	6.21382e-05	Epcam
3.97587e-09	0.681117	0.962	0.924	6.61385e-05	Hsd11b2
4.07179e-09	0.273341	1	1	6.77343e-05	Dstn
4.39102e-09	-0.244067	0.992	0.998	7.30447e-05	Gng5
4.47793e-09	-0.412276	0.985	0.996	7.44903e-05	Tmsb4x
4.57634e-09	-0.630685	0.318	0.565	7.61274e-05	Mt3
4.92338e-09	-0.277085	1	0.993	8.19004e-05	Pfdn5
5.39136e-09	-0.614907	0.545	0.726	8.96853e-05	Ceacam10
6.21945e-09	-0.392	0.629	0.77	0.000103461	Fdps
7.84676e-09	-0.257625	1	1	0.000130531	Cmpk1
8.86696e-09	0.190325	0.402	0.165	0.000147502	Rprm
9.20669e-09	0.269241	0.788	0.53	0.000153153	Mtss1
1.0655e-08	-0.411146	0.992	0.985	0.000177246	Reep5
1.11525e-08	0.418767	1	0.998	0.000185522	Krt8
1.16379e-08	-0.231392	1	1	0.000193596	Cox7c
1.20512e-08	0.516053	0.985	0.97	0.000200472	AY036118
1.21924e-08	0.465534	0.932	0.92	0.00020282	St3gal6
1.23108e-08	0.311802	0.826	0.589	0.00020479	Car1
1.30688e-08	-1.00046	0.659	0.778	0.0002174	Clps
1.34348e-08	-0.227102	1	1	0.000223489	Rpl38
1.45585e-08	-0.336605	0.992	0.993	0.00024218	Selenof
1.5231e-08	-0.306024	0.977	0.989	0.000253368	Cnpy2
1.57275e-08	-0.288868	1	1	0.000261627	Prdx1
2.07152e-08	-0.272214	0.97	0.996	0.000344597	Clta
2.16871e-08	1.30691	0.909	0.802	0.000360764	Tff3
2.41217e-08	0.267141	0.629	0.357	0.000401265	Gcnt1
2.81366e-08	-0.244619	0.977	0.996	0.000468052	Sem1
2.84826e-08	-0.376715	0.174	0.435	0.000473807	Lgmn
2.8826e-08	-0.374277	0.553	0.717	0.00047952	Slc39a8
3.06995e-08	-0.316084	0.992	0.991	0.000510687	Tspan3
3.54976e-08	-0.311809	1	0.98	0.000590503	Slc35a1
3.55554e-08	0.245948	0.75	0.469	0.000591463	Rasa4
3.94275e-08	-0.314184	0.871	0.915	0.000655876	Rnf7
4.2549e-08	-0.361748	0.167	0.407	0.000707803	1810010D01Rik
4.50028e-08	0.0450771	0.106	0.013	0.000748622	Slc34a1
4.81191e-08	-0.286044	1	0.996	0.000800462	H2afj
4.96815e-08	0.36908	0.947	0.813	0.000826451	Rnf186
5.35057e-08	0.337188	0.947	0.819	0.000890067	Bhlhe40
7.49505e-08	-0.278037	0.97	0.98	0.0012468	Tmem14c
7.60028e-08	0.472601	0.841	0.704	0.00126431	Phlda1
9.09979e-08	-0.256006	1	1	0.00151375	Ppia
9.41035e-08	-0.351637	0.561	0.726	0.00156541	Fam3b
1.03819e-07	-0.441067	0.826	0.872	0.00172702	Pla2g16
1.06589e-07	-0.227459	0.053	0.278	0.0017731	Art2b
1.39752e-07	0.329106	0.765	0.53	0.00232478	Cdc42ep3
1.4268e-07	-0.385597	0.424	0.641	0.00237348	Rgs17
1.43993e-07	-0.524601	0.947	0.991	0.00239532	Cd24a
1.44578e-07	-0.429066	0.962	0.985	0.00240506	Pglyrp1
1.94645e-07	0.0700934	0.182	0.048	0.00323792	Mpp1
2.0632e-07	-0.370023	0.985	0.987	0.00343213	Tsc22d1
2.09894e-07	-0.309419	0.818	0.913	0.00349159	Erlec1
2.27081e-07	-0.395378	0.652	0.761	0.00377748	Kcne3
2.79193e-07	0.32338	0.955	0.854	0.00464438	Cdh17
3.26142e-07	0.213375	0.841	0.613	0.00542538	Abhd17c
3.53387e-07	0.238488	0.879	0.702	0.00587859	Plp2
3.56218e-07	0.170055	0.371	0.172	0.00592568	Nr1d1
3.93119e-07	-0.360634	0.705	0.865	0.00653953	Hpgd
4.14042e-07	0.281229	0.788	0.561	0.00688759	Papss2
4.25343e-07	-0.473202	0.242	0.459	0.00707558	Osr2
4.2757e-07	0.259867	1	0.993	0.00711262	Cd9
4.58887e-07	-0.228386	1	1	0.00763359	Rpl11
4.835e-07	-0.200659	0.992	1	0.00804302	Uqcr10
4.9344e-07	0.422069	0.864	0.648	0.00820838	Trp53inp1
5.90555e-07	-0.298103	0.47	0.685	0.00982388	Plcb4
7.06751e-07	-0.347049	0.424	0.628	0.0117568	Tpd52l1
7.52563e-07	-0.309441	0.924	0.943	0.0125189	Gstm1
7.69507e-07	-0.485731	0.152	0.361	0.0128007	Fabp5
7.85819e-07	0.133979	0.432	0.207	0.0130721	Dmd
8.00611e-07	0.297315	1	1	0.0133182	mt-Atp6
8.48447e-07	0.304004	0.659	0.461	0.0141139	Tcf7l1
9.0956e-07	-0.326592	0.553	0.711	0.0151305	Kdelr3
9.27761e-07	-0.229235	0.508	0.687	0.0154333	Mecom
1.09666e-06	-0.220159	0.985	0.996	0.0182429	Atp5g2
1.11768e-06	-0.3242	1	1	0.0185927	Agr2
1.2633e-06	-0.284622	0.364	0.576	0.0210149	Ddah1
1.2829e-06	-0.27734	0.553	0.769	0.0213411	Gng11
1.32013e-06	-0.316409	0.985	0.983	0.0219603	Atp8b1
1.36918e-06	-0.276306	0.97	0.994	0.0227763	Ubl5
1.55345e-06	0.635144	0.97	0.972	0.0258417	Lypd8
1.5801e-06	-0.401884	0.288	0.519	0.026285	Cmah
1.66221e-06	-0.314586	0.992	1	0.0276508	Fxyd3
1.70412e-06	0.285699	0.917	0.807	0.028348	Eps8l3
1.75663e-06	-0.225952	0.144	0.357	0.0292215	Cd44
1.7606e-06	0.145535	0.371	0.174	0.0292877	Unc5b
1.81887e-06	0.209349	0.682	0.467	0.030257	Etv3
1.8637e-06	-0.201299	1	1	0.0310026	Atp5e
1.89824e-06	0.485239	0.402	0.204	0.0315772	Gsdmc4
1.94387e-06	-0.291493	0.97	0.989	0.0323363	Cmas
1.98426e-06	0.0987135	0.197	0.063	0.0330082	Barx2
2.03096e-06	0.320705	0.773	0.552	0.0337849	Hexb
2.17802e-06	-0.224291	0.977	0.991	0.0362314	Ndufc2
2.1791e-06	0.206661	0.833	0.559	0.0362493	Foxa2
2.19285e-06	0.233106	0.652	0.406	0.036478	Pla2g2f
2.20955e-06	-0.444601	0.205	0.393	0.0367559	2210407C18Rik
2.22346e-06	0.248474	0.758	0.574	0.0369873	Tle4
2.2601e-06	-0.207758	1	1	0.0375967	Pdia3
2.29759e-06	-0.373931	0.917	0.922	0.0382205	H2-T23
2.31193e-06	0.145091	0.47	0.25	0.038459	Uty
2.35474e-06	0.279318	0.886	0.783	0.0391711	Klf9
2.38008e-06	-0.224091	0.121	0.322	0.0395926	Hoxb7
2.40035e-06	0.72713	0.235	0.087	0.0399299	Ang4
2.47571e-06	-0.321663	0.674	0.752	0.0411834	Tmc5
2.51732e-06	-0.281311	0.962	0.97	0.0418756	Rbm3
2.64465e-06	-0.209181	0.985	0.994	0.0439938	Ndufa7
2.67268e-06	0.344948	0.78	0.528	0.04446	Ttr
2.69021e-06	-0.309708	0.992	0.981	0.0447517	Tubb4b
2.71637e-06	-0.237877	0.955	0.981	0.0451868	Higd2a
2.80341e-06	0.0648416	0.144	0.037	0.0466348	Acot2
2.86632e-06	0.129629	0.318	0.139	0.0476812	Tmem236
2.89967e-06	0.0816356	0.136	0.033	0.0482361	Pamr1

## Sheet: 8
p_val	avg_log2FC	pct.1	pct.2	p_val_adj	gene
8.13646e-11	0.254615	0.211	0.004	1.3535e-06	Gpbar1
1.1689e-10	-1.29387	1	0.992	1.94446e-06	Phgr1
2.01415e-10	0.282185	0.158	0	3.35055e-06	1700095J07Rik
1.35548e-09	-0.919008	0.947	0.996	2.25484e-05	S100a6
3.23651e-09	0.303593	0.263	0.016	5.38394e-05	C430042M11Rik
4.4554e-09	-1.53179	0.316	0.953	7.41155e-05	Cyp2c55
5.90821e-09	-1.47067	0.579	0.984	9.82832e-05	Ahnak
1.60277e-08	-1.28042	0.211	0.847	0.000266621	Tgm3
2.59858e-08	0.479533	0.421	0.063	0.000432274	Fam105a
4.6543e-08	-1.20177	0.526	0.937	0.000774243	Car4
7.11521e-08	0.0873108	0.158	0.004	0.00118362	Xlr3a
8.35238e-08	0.071883	0.158	0.004	0.00138942	Pard3bos1
1.384e-07	-0.988182	0.263	0.875	0.00230228	Slc6a14
2.21601e-07	0.0836199	0.105	0	0.00368633	Hes5
2.21601e-07	0.0944471	0.105	0	0.00368633	Gm26789
2.21601e-07	0.0521999	0.105	0	0.00368633	Gm48882
2.21601e-07	0.183296	0.105	0	0.00368633	Fgfr1
2.21601e-07	0.0902994	0.105	0	0.00368633	Ptpdc1
2.21601e-07	0.0577438	0.105	0	0.00368633	Gm26859
2.9804e-07	-0.967554	0.632	0.973	0.0049579	Myo15b
3.33344e-07	-0.995127	0.632	0.98	0.00554518	Slc26a2
3.4446e-07	-1.17311	0.842	0.996	0.00573009	Prdx6
4.75431e-07	-1.09451	0.579	0.988	0.00790879	Muc3
5.14869e-07	-1.04964	0.263	0.875	0.00856485	Slc26a3
5.18424e-07	-1.03006	0.737	0.988	0.00862398	Lgals3
5.3922e-07	-1.10644	0.895	0.996	0.00896993	Lypd8
1.22381e-06	0.35933	0.211	0.016	0.0203581	Unc13a
1.2586e-06	-0.856001	0.526	0.957	0.0209369	Ugdh
1.6512e-06	-0.929021	0.158	0.722	0.0274676	Aqp8
1.68245e-06	-0.762702	0.842	0.988	0.0279876	Muc13
1.75066e-06	0.22613	0.316	0.043	0.0291222	Rgs19
2.05736e-06	-0.530826	1	1	0.0342242	Fth1
2.28908e-06	-0.960171	0.368	0.851	0.0380788	Sprr2a3
2.61703e-06	0.256963	0.158	0.008	0.0435343	Vgf
2.78802e-06	0.112063	0.158	0.008	0.0463787	Vps37d
2.78802e-06	0.211223	0.158	0.008	0.0463787	Tdrd12
2.90188e-06	-1.25659	0.737	0.957	0.0482728	Saa1
2.99535e-06	-0.779865	0.368	0.8	0.0498276	Papss2

[truncated: 4 more sheets: 9, 10, 11, 12]
